# Supplementary material for: Ferrocene-functionalized polyheteroacenes for the use as cathode active material in rechargeable batteries
Source: RSC Adv. 2018 Apr 17;8(26):14193–200. doi: 10.1039/c8ra00129d (PMC9079884; doi:10.1039/c8ra00129d)
Supplement: RA-008-C8RA00129D-s002 [file RA-008-C8RA00129D-s002.cif]

# Electronic Supplementary Material (ESI) for RSC Advances.
# This journal is © The Royal Society of Chemistry 2018

####################################################################### 
# 
# This file contains crystal structure data downloaded from the 
# Cambridge Structural Database (CSD) hosted by the Cambridge 
# Crystallographic Data Centre (CCDC).
# 
# Full information about CCDC data access policies and citation 
# guidelines are available at http://www.ccdc.cam.ac.uk/access/V1 
# 
# Audit and citation data items may have been added by the CCDC. 
# Please retain this information to preserve the provenance of 
# this file and to allow appropriate attribution of the data. 
# 
#######################################################################

data_ols1058-ok
_database_code_depnum_ccdc_archive 'CCDC 1573800'
_audit_update_record             
;
2018-03-28 deposited with the CCDC.
2018-04-03 downloaded from the CCDC.
;
_audit_creation_date             2017-09-11
_audit_creation_method           
;
Olex2 1.2
(compiled 2017.08.10 svn.r3458 for OlexSys, GUI svn.r5381)
;
_shelx_SHELXL_version_number     2016/6
_chemical_name_common            ?
_chemical_name_systematic        ?
_chemical_formula_moiety         'C20 H14 Fe O2 S2'
_chemical_formula_sum            'C20 H14 Fe O2 S2'
_chemical_formula_weight         406.28
_chemical_absolute_configuration .
_chemical_melting_point          ?
_chemical_oxdiff_formula         'C20 H14 Fe O2 S2'
loop_
_atom_type_symbol
_atom_type_description
_atom_type_scat_dispersion_real
_atom_type_scat_dispersion_imag
_atom_type_scat_source
C C 0.0033 0.0016 'International Tables Vol C Tables 4.2.6.8 and 6.1.1.4'
H H 0.0000 0.0000 'International Tables Vol C Tables 4.2.6.8 and 6.1.1.4'
Fe Fe 0.3463 0.8444 'International Tables Vol C Tables 4.2.6.8 and 6.1.1.4'
O O 0.0106 0.0060 'International Tables Vol C Tables 4.2.6.8 and 6.1.1.4'
S S 0.1246 0.1234 'International Tables Vol C Tables 4.2.6.8 and 6.1.1.4'

_shelx_space_group_comment       
;
The symmetry employed for this shelxl refinement is uniquely defined
by the following loop, which should always be used as a source of
symmetry information in preference to the above space-group names.
They are only intended as comments.
;
_space_group_crystal_system      orthorhombic
_space_group_IT_number           19
_space_group_name_H-M_alt        'P 21 21 21'
_space_group_name_Hall           'P 2ac 2ab'
loop_
_space_group_symop_operation_xyz
'x, y, z'
'-x+1/2, -y, z+1/2'
'x+1/2, -y+1/2, -z'
'-x, y+1/2, -z+1/2'

_cell_length_a                   5.86412(10)
_cell_length_b                   10.14207(16)
_cell_length_c                   27.2115(4)
_cell_angle_alpha                90
_cell_angle_beta                 90
_cell_angle_gamma                90
_cell_volume                     1618.38(4)
_cell_formula_units_Z            4
_cell_measurement_reflns_used    8939
_cell_measurement_temperature    149.95(10)
_cell_measurement_theta_max      29.4020
_cell_measurement_theta_min      4.0000
_shelx_estimated_absorpt_T_max   ?
_shelx_estimated_absorpt_T_min   ?
_exptl_absorpt_coefficient_mu    1.201
_exptl_absorpt_correction_T_max  0.876
_exptl_absorpt_correction_T_min  0.698
_exptl_absorpt_correction_type   gaussian
_exptl_absorpt_process_details   
;
CrysAlisPro, Agilent Technologies,
Version 1.171.37.31 (release 14-01-2014 CrysAlis171 .NET)
(compiled Jan 14 2014,18:38:05)
Numerical absorption correction based on gaussian integration over
			a multifaceted crystal model
Empirical absorption correction using spherical harmonics,
 implemented in SCALE3 ABSPACK scaling algorithm.
;
_exptl_absorpt_special_details   ?
_exptl_crystal_colour            'clear brownish orange'
_exptl_crystal_colour_lustre     clear
_exptl_crystal_colour_modifier   brownish
_exptl_crystal_colour_primary    orange
_exptl_crystal_density_diffrn    1.667
_exptl_crystal_density_meas      ?
_exptl_crystal_density_method    ?
_exptl_crystal_description       trapezoid
_exptl_crystal_F_000             832
_exptl_crystal_preparation       'powder solution in ACN'
_exptl_crystal_recrystallization_method 'Crystallization from ACN/Hexane'
_exptl_crystal_size_max          0.2855
_exptl_crystal_size_mid          0.1422
_exptl_crystal_size_min          0.0922
_exptl_transmission_factor_max   ?
_exptl_transmission_factor_min   ?
_diffrn_reflns_av_R_equivalents  0.0337
_diffrn_reflns_av_unetI/netI     0.0334
_diffrn_reflns_Laue_measured_fraction_full 0.997
_diffrn_reflns_Laue_measured_fraction_max 0.906
_diffrn_reflns_limit_h_max       7
_diffrn_reflns_limit_h_min       -7
_diffrn_reflns_limit_k_max       13
_diffrn_reflns_limit_k_min       -12
_diffrn_reflns_limit_l_max       34
_diffrn_reflns_limit_l_min       -34
_diffrn_reflns_number            15439
_diffrn_reflns_point_group_measured_fraction_full 0.998
_diffrn_reflns_point_group_measured_fraction_max 0.907
_diffrn_reflns_theta_full        25.242
_diffrn_reflns_theta_max         29.488
_diffrn_reflns_theta_min         2.994
_diffrn_ambient_environment      N~2~
_diffrn_ambient_temperature      149.95(10)
_diffrn_detector                 'CCD plate'
_diffrn_detector_area_resol_mean 10.3385
_diffrn_detector_type            Atlas
_diffrn_measured_fraction_theta_full 0.997
_diffrn_measured_fraction_theta_max 0.906
_diffrn_measurement_details      
;
#__ type_ start__ end____ width___ exp.time_
  1 omega  -36.00   54.00   1.0000    6.0000
omega____ theta____ kappa____ phi______ frames
    -       -9.4167   57.0000  120.0000 90

#__ type_ start__ end____ width___ exp.time_
  2 omega  -16.00   13.00   1.0000    6.0000
omega____ theta____ kappa____ phi______ frames
    -       -9.4167  -99.0000 -120.0000 29

#__ type_ start__ end____ width___ exp.time_
  3 omega  -19.00   52.00   1.0000    6.0000
omega____ theta____ kappa____ phi______ frames
    -       11.2917  -99.0000 -120.0000 71

#__ type_ start__ end____ width___ exp.time_
  4 omega   74.00   99.00   1.0000    6.0000
omega____ theta____ kappa____ phi______ frames
    -       11.2917    0.0000 -120.0000 25

#__ type_ start__ end____ width___ exp.time_
  5 omega   22.00   48.00   1.0000    6.0000
omega____ theta____ kappa____ phi______ frames
    -       11.2917    0.0000 -120.0000 26

#__ type_ start__ end____ width___ exp.time_
  6 omega  -83.00   17.00   1.0000    6.0000
omega____ theta____ kappa____ phi______ frames
    -       -9.4167  -57.0000  -30.0000 100
;
_diffrn_measurement_device       'four-circle diffractometer'
_diffrn_measurement_device_type  'SuperNova, Dual, Cu at zero, Atlas'
_diffrn_measurement_method       '\w scans'
_diffrn_orient_matrix_UB_11      0.0830152000
_diffrn_orient_matrix_UB_12      0.0435968000
_diffrn_orient_matrix_UB_13      0.0097687000
_diffrn_orient_matrix_UB_21      0.0407797000
_diffrn_orient_matrix_UB_22      -0.0510230000
_diffrn_orient_matrix_UB_23      0.0155069000
_diffrn_orient_matrix_UB_31      0.0779708000
_diffrn_orient_matrix_UB_32      -0.0196721000
_diffrn_orient_matrix_UB_33      -0.0185310000
_diffrn_radiation_monochromator  mirror
_diffrn_radiation_probe          x-ray
_diffrn_radiation_type           MoK\a
_diffrn_radiation_wavelength     0.71073
_diffrn_source                   'SuperNova (Mo) X-ray Source'
_diffrn_special_details          -
_reflns_Friedel_coverage         0.728
_reflns_Friedel_fraction_full    1.000
_reflns_Friedel_fraction_max     0.910
_reflns_number_gt                3726
_reflns_number_total             3951
_reflns_odcompleteness_completeness 99.70
_reflns_odcompleteness_iscentric 1
_reflns_odcompleteness_theta     26.32
_reflns_special_details          
;
 Reflections were merged by SHELXL according to the crystal
 class for the calculation of statistics and refinement.
 
 _reflns_Friedel_fraction is defined as the number of unique
 Friedel pairs measured divided by the number that would be
 possible theoretically, ignoring centric projections and
 systematic absences.
;
_reflns_threshold_expression     'I > 2\s(I)'
_computing_cell_refinement       
;
CrysAlisPro, Agilent Technologies,
Version 1.171.37.31 (release 14-01-2014 CrysAlis171 .NET)
(compiled Jan 14 2014,18:38:05)
;
_computing_data_collection       
;
CrysAlisPro, Agilent Technologies,
Version 1.171.37.31 (release 14-01-2014 CrysAlis171 .NET)
(compiled Jan 14 2014,18:38:05)
;
_computing_data_reduction        
;
CrysAlisPro, Agilent Technologies,
Version 1.171.37.31 (release 14-01-2014 CrysAlis171 .NET)
(compiled Jan 14 2014,18:38:05)
;
_computing_molecular_graphics    'Olex2 (Dolomanov et al., 2009)'
_computing_publication_material  'Olex2 (Dolomanov et al., 2009)'
_computing_structure_refinement  'ShelXL (Sheldrick, 2015)'
_computing_structure_solution    
;
Superflip (Palatinus & Chapuis, 2007;Palatinus & van der Lee, 2008;
Palatinus et al., 2012)
;
_refine_diff_density_max         0.280
_refine_diff_density_min         -0.285
_refine_diff_density_rms         0.055
_refine_ls_abs_structure_details 
;
 Refined as an inversion twin.
;
_refine_ls_abs_structure_Flack   -0.012(14)
_refine_ls_extinction_coef       .
_refine_ls_extinction_method     none
_refine_ls_goodness_of_fit_ref   1.077
_refine_ls_hydrogen_treatment    mixed
_refine_ls_matrix_type           full
_refine_ls_number_parameters     231
_refine_ls_number_reflns         3951
_refine_ls_number_restraints     275
_refine_ls_R_factor_all          0.0289
_refine_ls_R_factor_gt           0.0256
_refine_ls_restrained_S_all      1.041
_refine_ls_shift/su_max          0.001
_refine_ls_shift/su_mean         0.000
_refine_ls_structure_factor_coef Fsqd
_refine_ls_weighting_details     
'w=1/[\s^2^(Fo^2^)+(0.0187P)^2^+0.4156P] where P=(Fo^2^+2Fc^2^)/3'
_refine_ls_weighting_scheme      calc
_refine_ls_wR_factor_gt          0.0516
_refine_ls_wR_factor_ref         0.0532
_refine_special_details          -
_olex2_refinement_description    
;
1. Twinned data refinement
 Scales: 1.012(14)
 -0.012(14)
2. Fixed Uiso
 At 1.2 times of:
  All C(H) groups
3. Restrained distances
 C19-H19 = C12-H12 = C13-H13 = C14-H14 = C15-H15 = C17-H17 = C18-H18 = C20-H20
 = C16-H16 = C2-H2 = C7-H7 = C8-H8 = C9-H9
 0.93 with sigma of 0.02
4. Rigid bond restraints
 All non-hydrogen atoms
 with sigma for 1-2 distances of 0.01 and sigma for 1-3 distances of 0.01
 All non-hydrogen atoms
 with sigma for 1-2 distances of 0.01 and sigma for 1-3 distances of 0.01
 All non-hydrogen atoms
 with sigma for 1-2 distances of 0.01 and sigma for 1-3 distances of 0.01
5. Uiso/Uaniso restraints and constraints
All non-hydrogen atoms have similar U: within 2A with sigma of 0.04 and sigma
for terminal atoms of 0.08
All non-hydrogen atoms have similar U: within 2A with sigma of 0.04 and sigma
for terminal atoms of 0.08
6.a Ternary CH refined with riding coordinates:
 C9(H9)
6.b Aromatic/amide H refined with riding coordinates:
 C15(H15), C2(H2), C17(H17), C7(H7), C19(H19), C20(H20), C14(H14), C18(H18),
 C16(H16), C12(H12), C13(H13), C8(H8)
;
_atom_sites_solution_hydrogens   mixed
_atom_sites_solution_primary     iterative
_atom_sites_solution_secondary   ?
loop_
_atom_site_label
_atom_site_type_symbol
_atom_site_fract_x
_atom_site_fract_y
_atom_site_fract_z
_atom_site_U_iso_or_equiv
_atom_site_adp_type
_atom_site_occupancy
_atom_site_site_symmetry_order
_atom_site_calc_flag
_atom_site_refinement_flags_posn
_atom_site_refinement_flags_adp
_atom_site_refinement_flags_occupancy
_atom_site_disorder_assembly
_atom_site_disorder_group
Fe1 Fe 0.68116(6) 0.52695(3) 0.31452(2) 0.01385(9) Uani 1 1 d . U . . .
S1 S 0.23358(11) 1.15615(6) 0.48274(2) 0.01789(14) Uani 1 1 d . U . . .
S2 S 0.76689(11) 0.94121(6) 0.52864(2) 0.01844(14) Uani 1 1 d . U . . .
C6 C 0.7553(4) 0.9372(2) 0.43476(8) 0.0152(5) Uani 1 1 d . U . . .
O1 O 0.5717(3) 0.87656(16) 0.35598(6) 0.0154(4) Uani 1 1 d . U . . .
C15 C 0.7898(5) 0.6502(2) 0.26052(8) 0.0175(5) Uani 1 1 d D U . . .
H15 H 0.941144 0.667622 0.252637 0.021 Uiso 1 1 calc DR . . . .
O2 O 0.9296(3) 0.87207(19) 0.32507(6) 0.0229(4) Uani 1 1 d . U . . .
C3 C 0.4380(4) 1.0589(2) 0.40750(8) 0.0160(5) Uani 1 1 d . U . . .
C11 C 0.6537(5) 0.7201(2) 0.29539(8) 0.0144(5) Uani 1 1 d . U . . .
C2 C 0.2503(4) 1.1303(2) 0.38849(8) 0.0176(5) Uani 1 1 d D U . . .
H2 H 0.216696 1.137181 0.355193 0.021 Uiso 1 1 calc DR . . . .
C17 C 0.6889(6) 0.3321(3) 0.33405(9) 0.0284(7) Uani 1 1 d D U . . .
H17 H 0.618185 0.263561 0.317227 0.034 Uiso 1 1 calc DR . . . .
C9 C 0.6417(4) 0.9844(2) 0.38780(8) 0.0145(5) Uani 1 1 d D U . . .
H9 H 0.743302 1.044434 0.370008 0.017 Uiso 1 1 calc DR . . . .
C7 C 0.9451(4) 0.8590(3) 0.44757(9) 0.0184(5) Uani 1 1 d D U . . .
H7 H 1.041255 0.818305 0.425020 0.022 Uiso 1 1 calc DR . . . .
C10 C 0.7372(4) 0.8289(2) 0.32650(8) 0.0149(5) Uani 1 1 d . U . . .
C19 C 0.7553(5) 0.5015(3) 0.38755(8) 0.0219(6) Uani 1 1 d D U . . .
H19 H 0.735896 0.564350 0.412089 0.026 Uiso 1 1 calc DR . . . .
C5 C 0.6430(4) 0.9884(2) 0.47458(8) 0.0152(5) Uani 1 1 d . U . . .
C20 C 0.9534(5) 0.4842(3) 0.35860(9) 0.0252(6) Uani 1 1 d D U . . .
H20 H 1.087417 0.532789 0.360933 0.030 Uiso 1 1 calc DR . . . .
C14 C 0.6519(5) 0.5495(2) 0.24017(8) 0.0208(5) Uani 1 1 d D U . . .
H14 H 0.697209 0.488990 0.216402 0.025 Uiso 1 1 calc DR . . . .
C4 C 0.4488(4) 1.0643(2) 0.45809(8) 0.0150(5) Uani 1 1 d . U . . .
C18 C 0.5917(5) 0.4069(3) 0.37282(9) 0.0228(6) Uani 1 1 d D U . . .
H18 H 0.446922 0.395753 0.386116 0.027 Uiso 1 1 calc DR . . . .
C16 C 0.9109(6) 0.3796(3) 0.32545(10) 0.0287(7) Uani 1 1 d D U . . .
H16 H 1.012171 0.347696 0.301994 0.034 Uiso 1 1 calc DR . . . .
C12 C 0.4318(5) 0.6616(3) 0.29653(9) 0.0180(5) Uani 1 1 d D U . . .
H12 H 0.310001 0.687814 0.316115 0.022 Uiso 1 1 calc DR . . . .
C13 C 0.4322(5) 0.5564(3) 0.26228(9) 0.0219(6) Uani 1 1 d D U . . .
H13 H 0.309587 0.501223 0.255402 0.026 Uiso 1 1 calc DR . . . .
C1 C 0.1252(5) 1.1874(3) 0.42461(9) 0.0189(5) Uani 1 1 d . U . . .
C8 C 0.9693(5) 0.8508(3) 0.49741(9) 0.0197(5) Uani 1 1 d D U . . .
H8 H 1.082703 0.801737 0.512811 0.024 Uiso 1 1 calc DR . . . .
H1 H -0.017(6) 1.237(3) 0.4235(11) 0.039(9) Uiso 1 1 d . . . . .

loop_
_atom_site_aniso_label
_atom_site_aniso_U_11
_atom_site_aniso_U_22
_atom_site_aniso_U_33
_atom_site_aniso_U_23
_atom_site_aniso_U_13
_atom_site_aniso_U_12
Fe1 0.01597(17) 0.01270(16) 0.01287(15) -0.00086(12) 0.00136(13) 0.00052(14)
S1 0.0167(3) 0.0173(3) 0.0197(3) -0.0039(2) 0.0014(2) 0.0013(3)
S2 0.0197(3) 0.0194(3) 0.0162(3) -0.0017(2) -0.0026(2) 0.0002(3)
C6 0.0146(12) 0.0136(11) 0.0172(11) -0.0008(8) -0.0010(9) -0.0030(9)
O1 0.0148(9) 0.0140(9) 0.0173(8) -0.0031(6) 0.0010(7) -0.0005(7)
C15 0.0213(14) 0.0175(12) 0.0137(10) 0.0038(9) 0.0023(10) 0.0015(11)
O2 0.0164(10) 0.0231(10) 0.0291(10) -0.0059(7) 0.0053(8) -0.0046(8)
C3 0.0172(13) 0.0135(13) 0.0172(12) -0.0001(9) 0.0016(9) -0.0009(10)
C11 0.0163(13) 0.0125(12) 0.0143(10) 0.0011(8) -0.0011(9) 0.0020(10)
C2 0.0193(13) 0.0146(12) 0.0188(11) 0.0007(9) -0.0022(10) 0.0001(11)
C17 0.051(2) 0.0114(12) 0.0233(13) 0.0028(9) -0.0008(13) 0.0002(14)
C9 0.0148(12) 0.0120(11) 0.0167(11) -0.0014(8) 0.0005(9) -0.0015(10)
C7 0.0165(13) 0.0169(13) 0.0217(12) -0.0029(10) 0.0015(10) 0.0006(11)
C10 0.0181(13) 0.0127(11) 0.0140(11) 0.0023(8) -0.0003(9) 0.0032(10)
C19 0.0293(14) 0.0225(14) 0.0139(11) 0.0016(9) -0.0012(10) 0.0008(11)
C5 0.0140(12) 0.0133(12) 0.0183(11) -0.0014(8) 0.0003(9) -0.0020(10)
C20 0.0190(13) 0.0312(16) 0.0253(13) 0.0132(12) -0.0014(10) -0.0004(13)
C14 0.0301(15) 0.0201(14) 0.0123(11) -0.0033(9) -0.0019(10) 0.0039(12)
C4 0.0147(12) 0.0122(12) 0.0180(11) -0.0011(8) 0.0015(9) -0.0014(10)
C18 0.0252(15) 0.0242(15) 0.0191(12) 0.0072(10) 0.0051(10) -0.0027(12)
C16 0.0363(18) 0.0246(15) 0.0252(15) 0.0081(11) 0.0110(12) 0.0163(13)
C12 0.0165(13) 0.0167(13) 0.0206(12) -0.0005(9) -0.0012(10) 0.0017(11)
C13 0.0244(14) 0.0210(14) 0.0203(12) -0.0037(10) -0.0077(10) -0.0011(12)
C1 0.0157(14) 0.0158(13) 0.0251(13) -0.0002(9) -0.0007(10) 0.0013(10)
C8 0.0177(13) 0.0178(13) 0.0238(13) -0.0011(10) -0.0038(10) 0.0030(11)

_geom_special_details            
;
 All esds (except the esd in the dihedral angle between two l.s. planes)
 are estimated using the full covariance matrix.  The cell esds are taken
 into account individually in the estimation of esds in distances, angles
 and torsion angles; correlations between esds in cell parameters are only
 used when they are defined by crystal symmetry.  An approximate (isotropic)
 treatment of cell esds is used for estimating esds involving l.s. planes.
;
loop_
_geom_bond_atom_site_label_1
_geom_bond_atom_site_label_2
_geom_bond_distance
_geom_bond_site_symmetry_2
_geom_bond_publ_flag
Fe1 C15 2.032(2) . ?
Fe1 C11 2.034(2) . ?
Fe1 C17 2.047(3) . ?
Fe1 C19 2.051(2) . ?
Fe1 C20 2.043(3) . ?
Fe1 C14 2.043(2) . ?
Fe1 C18 2.067(2) . ?
Fe1 C16 2.034(3) . ?
Fe1 C12 2.060(3) . ?
Fe1 C13 2.060(3) . ?
S1 C4 1.706(3) . ?
S1 C1 1.734(3) . ?
S2 C5 1.709(2) . ?
S2 C8 1.724(3) . ?
C6 C9 1.519(3) . ?
C6 C7 1.410(3) . ?
C6 C5 1.370(3) . ?
O1 C9 1.454(3) . ?
O1 C10 1.349(3) . ?
C15 C11 1.429(3) . ?
C15 C14 1.416(4) . ?
O2 C10 1.211(3) . ?
C3 C2 1.415(4) . ?
C3 C9 1.512(3) . ?
C3 C4 1.379(3) . ?
C11 C10 1.474(3) . ?
C11 C12 1.430(4) . ?
C2 C1 1.356(3) . ?
C17 C18 1.419(4) . ?
C17 C16 1.407(5) . ?
C7 C8 1.366(3) . ?
C19 C20 1.415(4) . ?
C19 C18 1.415(4) . ?
C5 C4 1.446(3) . ?
C20 C16 1.415(4) . ?
C14 C13 1.424(4) . ?
C12 C13 1.417(3) . ?

loop_
_geom_angle_atom_site_label_1
_geom_angle_atom_site_label_2
_geom_angle_atom_site_label_3
_geom_angle
_geom_angle_site_symmetry_1
_geom_angle_site_symmetry_3
_geom_angle_publ_flag
C15 Fe1 C11 41.15(9) . . ?
C15 Fe1 C17 140.79(11) . . ?
C15 Fe1 C19 135.39(10) . . ?
C15 Fe1 C20 108.07(11) . . ?
C15 Fe1 C14 40.66(10) . . ?
C15 Fe1 C18 175.48(11) . . ?
C15 Fe1 C16 110.50(11) . . ?
C15 Fe1 C12 69.07(10) . . ?
C15 Fe1 C13 68.52(11) . . ?
C11 Fe1 C17 176.72(13) . . ?
C11 Fe1 C19 112.71(10) . . ?
C11 Fe1 C20 114.62(11) . . ?
C11 Fe1 C14 68.43(9) . . ?
C11 Fe1 C18 138.05(10) . . ?
C11 Fe1 C16 142.93(12) . . ?
C11 Fe1 C12 40.89(10) . . ?
C11 Fe1 C13 68.13(10) . . ?
C17 Fe1 C19 67.80(10) . . ?
C17 Fe1 C18 40.34(11) . . ?
C17 Fe1 C12 135.87(12) . . ?
C17 Fe1 C13 109.57(12) . . ?
C19 Fe1 C18 40.18(10) . . ?
C19 Fe1 C12 117.66(10) . . ?
C19 Fe1 C13 146.87(11) . . ?
C20 Fe1 C17 67.99(12) . . ?
C20 Fe1 C19 40.43(10) . . ?
C20 Fe1 C18 67.83(11) . . ?
C20 Fe1 C12 146.59(11) . . ?
C20 Fe1 C13 171.81(11) . . ?
C14 Fe1 C17 111.52(10) . . ?
C14 Fe1 C19 172.51(11) . . ?
C14 Fe1 C20 132.11(11) . . ?
C14 Fe1 C18 143.54(10) . . ?
C14 Fe1 C12 68.35(10) . . ?
C14 Fe1 C13 40.62(11) . . ?
C16 Fe1 C17 40.35(13) . . ?
C16 Fe1 C19 68.00(11) . . ?
C16 Fe1 C20 40.60(12) . . ?
C16 Fe1 C14 106.40(11) . . ?
C16 Fe1 C18 67.85(11) . . ?
C16 Fe1 C12 172.81(11) . . ?
C16 Fe1 C13 132.61(11) . . ?
C12 Fe1 C18 113.13(11) . . ?
C13 Fe1 C18 115.80(11) . . ?
C13 Fe1 C12 40.24(10) . . ?
C4 S1 C1 90.71(12) . . ?
C5 S2 C8 91.00(12) . . ?
C7 C6 C9 137.0(2) . . ?
C5 C6 C9 109.5(2) . . ?
C5 C6 C7 113.4(2) . . ?
C10 O1 C9 114.89(19) . . ?
C11 C15 Fe1 69.50(13) . . ?
C14 C15 Fe1 70.11(14) . . ?
C14 C15 C11 107.4(2) . . ?
C2 C3 C9 137.8(2) . . ?
C4 C3 C2 112.3(2) . . ?
C4 C3 C9 109.7(2) . . ?
C15 C11 Fe1 69.35(13) . . ?
C15 C11 C10 124.6(2) . . ?
C15 C11 C12 108.5(2) . . ?
C10 C11 Fe1 123.20(16) . . ?
C12 C11 Fe1 70.55(14) . . ?
C12 C11 C10 126.9(2) . . ?
C1 C2 C3 112.0(2) . . ?
C18 C17 Fe1 70.61(15) . . ?
C16 C17 Fe1 69.33(15) . . ?
C16 C17 C18 108.2(3) . . ?
O1 C9 C6 112.81(19) . . ?
O1 C9 C3 111.37(19) . . ?
C3 C9 C6 101.89(18) . . ?
C8 C7 C6 111.2(2) . . ?
O1 C10 C11 111.8(2) . . ?
O2 C10 O1 124.0(2) . . ?
O2 C10 C11 124.2(2) . . ?
C20 C19 Fe1 69.50(13) . . ?
C20 C19 C18 108.3(2) . . ?
C18 C19 Fe1 70.54(14) . . ?
C6 C5 S2 111.70(18) . . ?
C6 C5 C4 109.6(2) . . ?
C4 C5 S2 138.68(18) . . ?
C19 C20 Fe1 70.07(15) . . ?
C19 C20 C16 107.7(3) . . ?
C16 C20 Fe1 69.34(15) . . ?
C15 C14 Fe1 69.23(13) . . ?
C15 C14 C13 108.4(2) . . ?
C13 C14 Fe1 70.31(13) . . ?
C3 C4 S1 112.36(19) . . ?
C3 C4 C5 108.9(2) . . ?
C5 C4 S1 138.71(18) . . ?
C17 C18 Fe1 69.05(14) . . ?
C19 C18 Fe1 69.27(14) . . ?
C19 C18 C17 107.5(3) . . ?
C17 C16 Fe1 70.32(16) . . ?
C17 C16 C20 108.3(2) . . ?
C20 C16 Fe1 70.06(16) . . ?
C11 C12 Fe1 68.57(14) . . ?
C13 C12 Fe1 69.87(15) . . ?
C13 C12 C11 107.3(2) . . ?
C14 C13 Fe1 69.07(14) . . ?
C12 C13 Fe1 69.89(14) . . ?
C12 C13 C14 108.4(2) . . ?
C2 C1 S1 112.6(2) . . ?
C7 C8 S2 112.7(2) . . ?

_iucr_refine_instructions_details 
;
TITL OLS1058-ok in P212121 #19
    ols1058-ok.res
    created by SHELXL-2016/6 at 15:22:45 on 11-Sep-2017
REM reset to P212121 #19
CELL 0.71073 5.864115 10.142071 27.211483 90 90 90
ZERR 4 0.0001 0.000165 0.000391 0 0 0
LATT -1
SYMM 0.5-X,-Y,0.5+Z
SYMM 0.5+X,0.5-Y,-Z
SYMM -X,0.5+Y,0.5-Z
SFAC C H Fe O S
UNIT 80 56 4 8 8
DFIX 0.93 C19 H19 C12 H12 C13 H13 C14 H14 C15 H15 C17 H17 C18 H18 C20 H20 =
 C16 H16 C2 H2 C7 H7 C8 H8 C9 H9
DELU
DELU
DELU
SIMU
SIMU

L.S. 10
PLAN  10
BOND
more -3
fmap 2
acta
TWIN -1 0 0 0 -1 0 0 0 -1 2
OMIT 3 0 6
OMIT 0 3 13
OMIT -3 6 3
REM <olex2.extras>
REM <HklSrc "%.\\OLS1058-ok.hkl">
REM </olex2.extras>

WGHT    0.018700    0.415600
BASF  -0.01162
FVAR       4.17719
FE1   3    0.681160    0.526947    0.314519    11.00000    0.01597    0.01270 =
         0.01287   -0.00086    0.00136    0.00052
S1    5    0.233578    1.156153    0.482740    11.00000    0.01670    0.01728 =
         0.01969   -0.00393    0.00142    0.00133
S2    5    0.766894    0.941210    0.528644    11.00000    0.01968    0.01940 =
         0.01624   -0.00165   -0.00256    0.00022
C6    1    0.755330    0.937151    0.434762    11.00000    0.01462    0.01364 =
         0.01724   -0.00080   -0.00104   -0.00299
O1    4    0.571747    0.876564    0.355984    11.00000    0.01483    0.01399 =
         0.01731   -0.00311    0.00099   -0.00045
C15   1    0.789805    0.650184    0.260520    11.00000    0.02128    0.01749 =
         0.01370    0.00379    0.00226    0.00152
AFIX  43
H15   2    0.941144    0.667622    0.252637    11.00000   -1.20000
AFIX   0
O2    4    0.929645    0.872065    0.325071    11.00000    0.01641    0.02305 =
         0.02911   -0.00591    0.00526   -0.00457
C3    1    0.438029    1.058897    0.407496    11.00000    0.01716    0.01351 =
         0.01719   -0.00009    0.00160   -0.00087
C11   1    0.653678    0.720124    0.295393    11.00000    0.01628    0.01252 =
         0.01426    0.00112   -0.00109    0.00203
C2    1    0.250284    1.130268    0.388495    11.00000    0.01933    0.01461 =
         0.01878    0.00074   -0.00220    0.00007
AFIX  43
H2    2    0.216696    1.137181    0.355193    11.00000   -1.20000
AFIX   0
C17   1    0.688919    0.332111    0.334047    11.00000    0.05053    0.01142 =
         0.02327    0.00279   -0.00077    0.00018
AFIX  43
H17   2    0.618185    0.263561    0.317227    11.00000   -1.20000
AFIX   0
C9    1    0.641685    0.984380    0.387798    11.00000    0.01475    0.01204 =
         0.01667   -0.00142    0.00047   -0.00146
AFIX  13
H9    2    0.743302    1.044434    0.370008    11.00000   -1.20000
AFIX   0
C7    1    0.945085    0.858988    0.447573    11.00000    0.01649    0.01690 =
         0.02170   -0.00293    0.00149    0.00060
AFIX  43
H7    2    1.041255    0.818305    0.425020    11.00000   -1.20000
AFIX   0
C10   1    0.737236    0.828884    0.326497    11.00000    0.01808    0.01269 =
         0.01398    0.00232   -0.00033    0.00321
C19   1    0.755292    0.501504    0.387555    11.00000    0.02929    0.02255 =
         0.01394    0.00161   -0.00123    0.00083
AFIX  43
H19   2    0.735896    0.564350    0.412089    11.00000   -1.20000
AFIX   0
C5    1    0.642968    0.988406    0.474577    11.00000    0.01400    0.01329 =
         0.01831   -0.00142    0.00030   -0.00201
C20   1    0.953381    0.484179    0.358597    11.00000    0.01903    0.03117 =
         0.02532    0.01317   -0.00142   -0.00040
AFIX  43
H20   2    1.087417    0.532789    0.360933    11.00000   -1.20000
AFIX   0
C14   1    0.651935    0.549450    0.240173    11.00000    0.03009    0.02006 =
         0.01227   -0.00327   -0.00195    0.00388
AFIX  43
H14   2    0.697209    0.488990    0.216402    11.00000   -1.20000
AFIX   0
C4    1    0.448799    1.064328    0.458090    11.00000    0.01471    0.01224 =
         0.01800   -0.00106    0.00151   -0.00143
C18   1    0.591737    0.406895    0.372817    11.00000    0.02523    0.02417 =
         0.01909    0.00719    0.00512   -0.00266
AFIX  43
H18   2    0.446922    0.395753    0.386116    11.00000   -1.20000
AFIX   0
C16   1    0.910859    0.379597    0.325446    11.00000    0.03630    0.02465 =
         0.02519    0.00813    0.01104    0.01633
AFIX  43
H16   2    1.012171    0.347696    0.301994    11.00000   -1.20000
AFIX   0
C12   1    0.431840    0.661641    0.296532    11.00000    0.01654    0.01673 =
         0.02059   -0.00050   -0.00117    0.00166
AFIX  43
H12   2    0.310001    0.687814    0.316115    11.00000   -1.20000
AFIX   0
C13   1    0.432158    0.556406    0.262280    11.00000    0.02439    0.02100 =
         0.02027   -0.00367   -0.00768   -0.00110
AFIX  43
H13   2    0.309587    0.501223    0.255402    11.00000   -1.20000
AFIX   0
C1    1    0.125151    1.187390    0.424613    11.00000    0.01572    0.01579 =
         0.02507   -0.00024   -0.00071    0.00128
C8    1    0.969341    0.850771    0.497408    11.00000    0.01769    0.01775 =
         0.02377   -0.00114   -0.00384    0.00302
AFIX  43
H8    2    1.082703    0.801737    0.512811    11.00000   -1.20000
AFIX   0
H1    2   -0.017093    1.237078    0.423539    11.00000    0.03902
HKLF 4


REM  OLS1058-ok in P212121 #19
REM R1 =  0.0256 for    3726 Fo > 4sig(Fo)  and  0.0289 for all    3951 data
REM    231 parameters refined using    275 restraints

END  
     
WGHT      0.0187      0.4156 

REM Highest difference peak  0.280,  deepest hole -0.285,  1-sigma level  0.055
Q1    1   0.7269  0.9725  0.4566  11.00000  0.05    0.28
Q2    1   0.5721  0.4595  0.3063  11.00000  0.05    0.25
Q3    1   0.7344  0.4736  0.2919  11.00000  0.05    0.24
Q4    1   0.7089  0.9797  0.4965  11.00000  0.05    0.23
Q5    1   0.9228  0.4310  0.3420  11.00000  0.05    0.23
Q6    1   0.8791  0.4612  0.3779  11.00000  0.05    0.23
Q7    1   0.7153  0.9559  0.4142  11.00000  0.05    0.22
Q8    1   0.9070  0.8551  0.4727  11.00000  0.05    0.22
Q9    1   0.8062  0.8759  0.4413  11.00000  0.05    0.21
Q10   1   0.6618  0.9449  0.4490  11.00000  0.05    0.21

  REM The information below was added by Olex2.
  REM
  REM R1 = 0.0256 for 3726 Fo > 4sig(Fo) and 0.0289 for all 15504 data
  REM n/a parameters refined using n/a restraints
  REM Highest difference peak 0.28, deepest hole -0.29
  REM Mean Shift 0, Max Shift 0.001.

  REM +++ Tabular Listing of Refinement Information +++
  REM R1_all = 0.0289
  REM R1_gt = 0.0256
  REM wR_ref = 0.0532
  REM GOOF = 1.077
  REM Shift_max = 0.001
  REM Shift_mean = 0
  REM Reflections_all = 15504
  REM Reflections_gt = 3726
  REM Parameters = n/a
  REM Hole = -0.29
  REM Peak = 0.28
  REM Flack = n/a

  
;
loop_
_exptl_crystal_face_index_h
_exptl_crystal_face_index_k
_exptl_crystal_face_index_l
_exptl_crystal_face_perp_dist
_exptl_oxdiff_crystal_face_indexfrac_h
_exptl_oxdiff_crystal_face_indexfrac_k
_exptl_oxdiff_crystal_face_indexfrac_l
_exptl_oxdiff_crystal_face_x
_exptl_oxdiff_crystal_face_y
_exptl_oxdiff_crystal_face_z
-7 6 15 0.0385 -6.9942 5.9934 14.9746 -0.1730 -0.3588 -0.9407
7 -6 -15 0.0537 6.9942 -5.9934 -14.9746 0.1730 0.3588 0.9407
1 13 13 0.1323 0.9966 12.9859 12.9812 0.7757 -0.4206 -0.4183
-1 -13 -13 0.0862 -0.9966 -12.9859 -12.9812 -0.7757 0.4206 0.4183
-1 -9 -30 0.0832 -0.9953 -8.9893 -29.9676 -0.7673 -0.0466 0.6546
-8 -2 10 0.0934 -7.9920 -1.9981 9.9829 -0.6530 -0.0692 -0.7688
-8 5 -7 0.0737 -7.9909 4.9954 -7.0052 -0.5140 -0.6894 -0.5915
0 -1 -38 0.0478 0.0037 -0.9973 -37.9637 -0.4140 -0.5377 0.7234
0 -7 33 0.0550 -0.0026 -6.9942 32.9730 0.0170 0.8681 -0.4736
0 11 24 0.1122 -0.0032 10.9875 23.9710 0.7129 -0.1890 -0.6606
0 13 -16 0.0936 0.0004 12.9873 -15.9926 0.4100 -0.9106 0.0409
-9 -15 -3 0.1169 -8.9885 -14.9840 -2.9983 -1.4287 0.3515 -0.3505
0 12 -54 0.0853 0.0042 11.9900 -53.9562 -0.0040 -1.4483 0.7643
7 -13 18 0.0205 6.9916 -12.9876 17.9984 0.1900 1.2269 0.4671

loop_
_hkl_oxdiff_h
_hkl_oxdiff_k
_hkl_oxdiff_l
_hkl_oxdiff_f2
_hkl_oxdiff_sig
_hkl_oxdiff_ba
0 0 4 24593.1 677.082 4
0 0 5 0.84040 48.3093 4
0 0 -5 251.997 104.630 2
0 0 -5 255.070 116.339 3
0 0 -6 366962. 8730.27 2
0 0 6 374144. 8640.43 4
0 0 -6 368416. 8720.50 3
0 0 -7 98.8758 72.6929 2
0 0 7 70.3361 100.288 4
0 0 -7 59.2209 109.625 3
0 0 -8 15452.1 634.680 3
0 0 -8 16125.3 652.414 2
0 0 8 16044.3 573.005 4
0 0 -8 15873.2 563.167 4
0 0 -9 34.0913 115.335 3
0 0 -9 38.4730 93.5494 2
0 0 -9 5.89318 57.5119 4
0 0 9 58.1673 75.4241 4
0 0 -10 20703.7 719.383 4
0 0 -10 20594.8 819.745 3
0 0 -10 19565.6 814.799 2
0 0 -11 127.943 123.345 3
0 0 -11 26.6036 77.9252 4
0 0 -11 32.5035 91.4252 2
0 0 -12 8933.37 542.580 3
0 0 -12 8491.86 439.415 4
0 0 -12 8622.87 541.119 2
0 0 -13 249.847 167.309 2
0 0 -13 1011.70 252.449 3
0 0 -14 236889. 6143.23 2
0 0 -14 243997. 6136.86 3
0 0 -15 637.054 221.911 3
0 0 -16 54677.5 1892.85 3
0 0 -17 883.650 285.139 3
0 0 -18 68786.7 2326.55 3
0 0 19 1311.99 289.569 2
0 0 -19 1294.76 317.305 3
0 0 19 967.613 238.950 3
0 0 20 51023.5 1834.45 3
0 0 20 48478.7 1837.01 2
0 0 -20 45262.5 1851.88 3
0 0 21 515.392 227.314 3
0 0 -21 1071.60 316.582 3
0 0 21 1013.64 296.655 2
0 0 -22 787.136 308.787 3
0 0 -23 840.177 324.485 3
0 0 -24 60859.3 2386.85 3
0 0 -25 762.642 310.687 3
0 0 -26 1642.28 420.567 3
0 0 -27 255.880 290.832 3
0 0 -28 6178.28 738.692 3
0 0 -29 81.4929 263.503 3
0 0 -30 7461.51 848.573 3
0 0 -31 -23.2228 254.156 3
0 0 -32 501.844 333.134 3
0 0 -33 119.736 271.046 3
0 0 -34 9628.42 1076.85 3
0 1 3 51150.1 1278.47 6
0 1 -3 52026.8 1319.16 3
0 1 3 53923.3 1307.80 5
0 1 -4 534356. 12113.7 3
0 1 4 518320. 12069.8 5
0 -1 -4 523791. 12129.7 3
0 -1 -4 518194. 12140.9 2
0 -1 -5 127630. 3173.00 3
0 1 -5 131443. 3160.98 3
0 1 -5 126820. 3092.95 6
0 -1 5 129925. 3096.87 1
0 -1 -5 129330. 3188.59 2
0 -1 -6 30440.9 789.587 1
0 1 -6 30751.4 853.049 6
0 1 -6 30266.0 932.767 3
0 -1 6 29839.4 847.104 1
0 -1 -6 31765.6 966.351 2
0 -1 -6 30936.2 949.265 3
0 -1 -7 31609.4 1008.17 2
0 -1 -7 31506.0 996.858 3
0 -1 7 29847.0 854.522 1
0 1 -7 30128.5 975.834 3
0 1 -7 31690.9 866.181 6
0 -1 -8 896.387 160.174 3
0 1 -8 929.385 155.612 3
0 -1 -8 1179.73 173.210 2
0 -1 8 975.492 103.272 1
0 1 -8 1106.66 108.209 6
0 -1 -9 11458.5 562.179 2
0 1 9 10848.9 459.714 4
0 -1 9 11527.3 411.848 1
0 1 -9 12022.5 556.664 3
0 1 -9 11601.0 413.635 6
0 -1 -9 12203.4 567.596 3
0 -1 10 7692.56 315.413 1
0 1 -10 8290.10 333.226 6
0 1 -10 7929.31 417.510 4
0 1 -10 7629.57 454.877 3
0 -1 -10 7637.18 468.943 2
0 1 10 8287.95 393.725 4
0 -1 -10 7916.90 467.368 3
0 -1 -11 3668.04 337.133 2
0 1 -11 3578.62 340.654 3
0 1 11 3630.70 268.153 4
0 1 -11 3658.53 281.761 4
0 -1 -11 3665.93 336.102 3
0 1 -11 3918.20 216.774 6
0 -1 11 3719.85 204.829 1
0 1 12 82596.5 2231.88 4
0 -1 12 80780.5 2064.75 1
0 1 -12 84130.2 2279.57 4
0 -1 -12 82977.8 2431.43 2
0 -1 -12 80578.9 2390.53 3
0 1 -12 85483.5 2091.82 6
0 1 -12 79769.2 2382.60 3
0 -1 -13 3818.40 377.897 3
0 1 13 3540.21 284.647 4
0 -1 -13 3162.85 352.510 2
0 1 -13 3471.79 211.342 6
0 1 -13 4200.71 388.856 3
0 -1 13 3411.46 196.584 1
0 1 -13 3752.44 304.742 4
0 1 -14 40664.9 1331.17 4
0 -1 14 38646.6 1087.47 1
0 -1 -14 39932.8 1478.42 2
0 1 -14 39737.8 1452.72 3
0 1 -14 41400.6 1124.59 6
0 -1 -14 40512.1 1463.46 3
0 1 14 41743.7 1296.84 4
0 -1 15 4186.75 215.207 1
0 1 -15 4116.95 235.167 6
0 1 -15 3935.00 411.721 3
0 -1 -15 4017.24 413.867 3
0 1 -15 4180.96 341.408 4
0 -1 -15 3958.95 409.679 2
0 1 15 3874.57 316.983 4
0 1 -16 3157.61 198.634 6
0 -1 16 2465.86 159.396 1
0 -1 -16 2471.09 348.731 3
0 1 -16 2883.46 357.375 3
0 1 -16 3146.72 304.511 4
0 1 16 2346.98 258.335 4
0 -1 -16 2431.95 341.525 2
0 1 17 311.976 146.753 4
0 1 -17 784.592 176.677 4
0 -1 -17 195.017 185.259 3
0 1 -17 159.673 177.147 3
0 -1 17 303.614 58.7750 1
0 -1 17 474.478 207.149 2
0 -1 17 396.038 162.634 3
0 -1 -17 684.560 233.840 2
0 1 -17 398.755 83.2689 6
0 -1 -18 24854.1 1185.50 3
0 1 -18 26228.6 782.789 6
0 -1 18 23698.7 1107.41 3
0 -1 18 27293.3 1188.70 2
0 1 -18 24249.7 1173.74 3
0 1 18 24333.0 990.515 4
0 1 -19 392.049 226.430 3
0 1 -19 234.310 72.3453 6
0 -1 19 427.868 209.146 3
0 1 19 369.128 190.338 3
0 -1 -19 60.2511 214.307 3
0 1 19 424.507 196.588 2
0 -1 19 528.201 239.351 2
0 1 -20 106739. 3215.88 3
0 1 20 105710. 3115.40 3
0 -1 -20 96094.5 3148.82 3
0 -1 20 94855.1 3062.48 2
0 1 -20 98696.2 2487.06 6
0 -1 20 102755. 3074.65 3
0 -1 -21 20350.3 1138.83 3
0 1 -21 18361.2 908.076 4
0 1 -21 20353.4 1127.54 3
0 1 21 21523.4 1083.41 3
0 -1 21 19814.4 1072.80 2
0 1 -21 18790.5 618.479 6
0 1 -22 882.756 100.794 6
0 -1 22 711.168 228.418 2
0 -1 -22 851.705 274.761 3
0 -1 23 480.555 230.005 2
0 1 -23 232.942 46.8896 6
0 1 -23 465.068 287.098 3
0 -1 -23 176.738 219.613 3
0 1 -24 5297.40 628.317 3
0 -1 -24 8105.56 764.831 3
0 1 -25 1041.58 341.751 3
0 -1 -25 595.401 312.820 3
0 1 -26 29235.4 1580.06 3
0 -1 -26 29694.5 1598.36 3
0 -1 -27 2328.84 464.315 3
0 1 -27 3347.55 550.566 3
0 -1 -28 1899.57 448.656 3
0 1 -28 957.863 367.011 3
0 -1 -29 15071.2 1184.81 3
0 1 -29 14259.8 1140.29 3
0 -1 -30 9577.08 966.367 3
0 1 -30 10724.7 1009.31 3
0 -1 -31 833.957 409.669 3
0 1 -31 602.997 302.061 3
0 -1 -32 2485.39 561.682 3
0 1 -32 2768.50 569.138 3
0 1 -33 14923.3 1282.07 3
0 -1 -33 15688.9 1324.59 3
0 1 -34 10925.8 1121.33 3
0 -1 -34 11169.1 1125.71 3
0 2 0 601353. 13946.1 6
0 2 1 6082.37 296.445 6
0 2 -1 6255.71 313.986 6
0 -2 -2 1195.44 94.8572 3
0 2 -2 1195.82 139.597 6
0 2 2 1396.16 141.122 6
0 -2 -3 15977.1 506.543 3
0 2 3 16421.5 539.234 6
0 2 -3 14830.6 561.608 6
0 2 -3 16017.1 483.679 3
0 -2 -3 15828.4 511.077 2
0 -2 -4 11652.5 434.222 3
0 2 4 11932.5 429.153 6
0 -2 -4 12088.0 445.414 2
0 2 -4 11770.7 470.404 6
0 2 -4 11266.8 414.777 3
0 2 -5 438077. 10293.6 3
0 2 -5 448514. 10341.1 6
0 -2 5 425138. 10258.2 3
0 -2 -5 452582. 10329.7 3
0 -2 -5 440859. 10331.3 2
0 2 5 462399. 10257.5 6
0 -2 5 444015. 10279.9 2
0 -2 5 418701. 10333.9 1
0 2 5 439334. 10285.9 5
0 2 6 2512.59 199.236 3
0 -2 6 1886.68 175.463 2
0 2 -6 2345.40 195.935 3
0 2 6 2266.64 152.965 6
0 2 -6 2375.72 193.504 6
0 -2 6 2431.37 219.474 1
0 -2 -6 2473.47 181.059 1
0 -2 -6 2184.08 203.849 2
0 -2 -6 2208.30 201.142 3
0 2 6 2274.56 177.050 5
0 -2 6 1959.39 174.401 3
0 -2 -7 9079.53 382.751 1
0 2 7 10154.1 449.017 3
0 2 -7 10096.3 451.835 3
0 -2 -7 10027.8 469.428 2
0 -2 7 8590.56 420.261 3
0 2 7 9165.79 339.742 6
0 -2 -7 9174.54 449.309 3
0 2 -7 9326.71 418.630 6
0 -2 7 8378.26 413.554 1
0 -2 7 9069.35 427.906 2
0 2 7 9775.62 406.901 5
0 -2 -8 165.739 73.0902 1
0 -2 -8 318.666 120.250 2
0 2 -8 287.786 88.4588 6
0 -2 8 208.653 94.2421 3
0 -2 8 280.111 106.561 2
0 -2 -8 356.236 129.193 3
0 2 -8 383.441 124.695 3
0 -2 -8 184.565 76.1019 5
0 2 8 220.489 56.8167 6
0 -2 8 163.290 84.9243 1
0 2 8 312.843 101.619 3
0 2 9 16244.9 493.933 6
0 2 -9 17774.6 627.626 6
0 -2 -9 16800.4 714.189 2
0 -2 -9 16115.1 695.621 3
0 -2 9 16138.0 669.019 2
0 2 -9 15692.9 671.482 3
0 -2 -9 17224.2 607.996 5
0 -2 -9 15502.3 544.443 1
0 -2 9 16291.7 618.268 1
0 2 9 16747.3 692.634 2
0 -2 9 15643.7 646.541 3
0 2 -10 218.708 164.358 3
0 -2 -10 -37.3854 125.428 2
0 -2 -10 169.427 153.408 3
0 -2 -10 50.1390 67.5346 1
0 -2 10 194.145 129.514 2
0 -2 -10 18.9354 74.4236 5
0 -2 10 51.3775 98.6928 3
0 2 10 108.861 47.5784 6
0 2 -10 93.5362 85.0580 6
0 -2 10 72.1142 89.3282 1
0 -2 11 188412. 4909.68 2
0 2 -11 198553. 4765.73 6
0 2 11 188502. 4556.47 6
0 -2 -11 199048. 4981.42 3
0 -2 -11 201076. 4648.56 1
0 -2 11 191471. 4762.26 1
0 2 -11 197463. 4947.69 3
0 -2 -11 198539. 4773.83 5
0 -2 -11 199516. 5005.79 2
0 -2 11 201165. 4912.68 3
0 -2 -12 17910.9 686.618 5
0 2 -12 17785.4 666.301 6
0 -2 12 17673.3 791.126 2
0 -2 -12 19046.7 846.300 3
0 -2 12 16877.1 665.417 1
0 -2 -12 17627.3 837.629 2
0 2 -12 18836.8 826.273 3
0 -2 12 17635.3 770.290 3
0 -2 -12 18636.1 575.822 1
0 2 -13 76991.8 2121.94 6
0 -2 -13 77421.9 2402.41 2
0 2 -13 80822.6 2369.46 3
0 -2 -13 79637.2 2164.35 5
0 -2 -13 82751.4 1988.24 1
0 -2 -13 77978.4 2379.91 3
0 -2 13 80863.5 2348.10 2
0 -2 13 76597.2 2295.28 3
0 -2 13 78967.4 2128.25 1
0 2 -14 188307. 4523.71 6
0 2 -14 179366. 4809.39 3
0 -2 14 185072. 4518.28 1
0 -2 -14 177519. 4852.55 2
0 2 -14 178244. 4716.40 4
0 -2 -14 177664. 4827.56 3
0 -2 -14 186247. 4572.98 5
0 2 14 171621. 4585.45 4
0 -2 -14 187942. 4327.67 1
0 2 -15 13874.7 767.079 3
0 2 15 13732.7 636.948 4
0 -2 -15 13989.1 781.842 3
0 -2 -15 13322.0 775.555 2
0 -2 15 13017.2 559.658 1
0 -2 -15 13651.1 611.301 5
0 2 -15 14381.2 712.887 4
0 2 -15 13463.4 562.825 6
0 -2 16 18671.4 694.644 1
0 2 16 18531.1 787.592 4
0 -2 -16 18021.3 939.924 3
0 2 -16 19149.9 711.680 6
0 -2 -16 17100.0 931.647 2
0 -2 -16 19415.7 771.995 5
0 2 -16 18140.8 928.588 3
0 -2 17 40995.7 1496.07 3
0 2 -17 38893.4 1543.58 3
0 -2 17 37949.2 1200.48 1
0 -2 -17 37769.6 1565.86 2
0 2 -17 42006.4 1242.33 6
0 -2 -17 41198.2 1324.64 5
0 -2 -17 39484.3 1571.33 3
0 -2 17 38725.9 1498.81 2
0 2 17 41716.1 1533.02 3
0 2 17 40748.9 1354.57 4
0 2 18 43055.3 1599.38 3
0 -2 18 42731.9 1253.77 1
0 2 -18 38869.5 1603.17 3
0 -2 -18 38474.1 1610.91 3
0 -2 -18 40387.0 1359.11 5
0 2 -18 43119.6 1279.75 6
0 -2 -18 40214.7 1656.18 2
0 -2 18 45176.0 1596.08 3
0 -2 18 41870.4 1595.60 2
0 2 18 39529.7 1394.79 4
0 2 -19 12415.1 541.446 6
0 2 -19 12500.6 710.852 4
0 -2 19 11836.3 512.479 1
0 -2 -19 11925.1 817.936 2
0 -2 19 11755.4 760.711 2
0 -2 19 12098.1 746.527 3
0 2 19 11548.9 743.775 3
0 -2 -19 11730.1 808.124 3
0 2 -19 10917.9 772.250 3
0 2 19 10979.7 621.494 4
0 -2 -19 12987.7 637.135 5
0 2 -20 11898.1 711.258 4
0 2 -20 11815.9 526.032 6
0 2 -20 11475.6 802.477 3
0 -2 20 11045.6 490.818 1
0 2 20 11460.8 759.108 3
0 -2 20 10492.3 741.931 2
0 -2 -20 10825.4 796.872 3
0 2 20 11153.4 636.678 4
0 -2 20 12215.6 768.706 3
0 -2 21 4456.57 487.728 2
0 2 -21 4487.42 435.958 4
0 -2 -21 4021.71 508.327 3
0 2 21 3498.46 367.977 4
0 -2 21 3835.04 265.713 1
0 2 -21 4579.41 539.475 3
0 -2 21 4055.34 454.940 3
0 2 -21 4395.97 301.801 6
0 -2 22 18702.2 1017.90 3
0 2 -22 19667.3 717.480 6
0 2 -22 18453.0 947.169 4
0 -2 -22 16721.6 1076.31 3
0 -2 22 19158.8 1053.38 2
0 2 22 17009.5 853.843 4
0 2 -22 16344.2 1051.03 3
0 -2 22 17604.8 633.709 1
0 2 -23 648.326 210.996 4
0 2 23 470.795 219.104 4
0 -2 23 909.300 296.033 2
0 2 -23 363.444 263.666 3
0 -2 -23 1103.74 216.435 5
0 -2 -23 11.9089 243.562 3
0 -2 23 306.875 78.9089 1
0 2 -23 635.012 129.958 6
0 -2 -24 59027.9 2347.36 3
0 -2 -24 59391.8 1913.39 5
0 2 -24 57926.4 2057.32 4
0 2 -24 55790.9 2288.17 3
0 2 -24 59112.8 1665.54 6
0 -2 -25 18644.2 901.007 5
0 2 -25 17562.8 979.504 4
0 -2 -25 18280.3 1199.47 3
0 2 -25 18686.0 689.388 6
0 2 -25 18790.6 1191.96 3
0 2 -26 14426.1 880.167 4
0 2 -26 13054.4 1021.99 3
0 -2 -26 12569.9 1013.70 3
0 -2 -26 12664.0 734.473 5
0 2 -26 13394.0 535.942 6
0 -2 -27 3275.13 537.871 3
0 2 -27 1905.74 445.553 3
0 -2 -27 2668.42 347.108 5
0 -2 -28 11406.6 709.679 5
0 2 -28 11100.4 982.461 3
0 -2 -28 10256.5 954.281 3
0 -2 -29 171.093 298.830 3
0 2 -29 666.884 342.900 3
0 -2 -30 4984.34 701.336 3
0 2 -30 5099.10 698.421 3
0 2 -31 4300.26 663.866 3
0 -2 -31 3430.47 630.926 3
0 -2 -32 36432.7 2041.43 3
0 2 -32 32421.4 1904.26 3
0 -2 -33 394.735 416.495 3
0 2 -33 825.885 411.465 3
0 2 -34 2598.30 594.120 3
0 3 0 81.0841 93.9907 6
0 3 -1 39015.9 1253.57 6
0 3 1 44770.7 1276.88 6
0 -3 2 195684. 4540.28 3
0 3 2 186427. 4752.53 6
0 3 -2 189968. 4790.25 6
0 -3 -2 197821. 4580.51 3
0 -3 3 854.988 83.3239 3
0 3 -3 1311.76 176.218 6
0 -3 -3 801.042 101.464 2
0 -3 -3 760.103 98.5953 3
0 3 3 918.198 141.441 6
0 -3 4 7590.93 305.538 3
0 3 -4 7639.64 415.008 6
0 -3 -4 7800.44 346.048 3
0 3 4 7786.83 382.360 6
0 -3 -4 7766.40 348.694 2
0 3 -5 70127.3 1970.51 6
0 3 -5 73150.8 1834.10 3
0 -3 -5 67864.7 1884.22 2
0 -3 5 71141.3 2002.51 1
0 -3 5 68437.0 1807.56 3
0 -3 -5 72843.5 1969.41 1
0 -3 -5 71518.5 1880.84 3
0 3 5 72700.4 1906.47 6
0 -3 -6 15565.3 622.892 1
0 3 -6 14925.2 631.944 6
0 3 6 15299.4 573.842 6
0 3 -6 15582.9 561.890 3
0 -3 -6 15016.3 599.687 2
0 -3 6 13847.1 528.275 3
0 -3 6 15238.4 654.567 1
0 -3 -6 15370.2 597.801 3
0 -3 6 15004.9 550.625 2
0 3 7 1851.42 190.572 5
0 3 -7 1834.91 206.670 6
0 3 -7 1606.94 172.858 3
0 -3 -7 1346.02 176.201 1
0 -3 -7 1514.60 190.669 3
0 3 7 1693.74 167.940 6
0 -3 7 2007.69 228.005 1
0 -3 -7 1643.71 199.662 2
0 -3 7 1581.63 167.448 3
0 -3 7 1695.24 174.656 2
0 3 8 119071. 3038.04 6
0 3 8 121258. 3119.36 5
0 -3 8 120969. 3195.19 1
0 3 -8 120221. 3173.03 6
0 -3 8 123064. 3114.05 2
0 -3 -8 120881. 3117.98 1
0 -3 -8 126068. 3208.16 2
0 -3 -8 125078. 3188.48 3
0 3 -8 123029. 3129.20 3
0 -3 8 120973. 3087.92 3
0 -3 -9 56139.5 1724.24 2
0 -3 9 57128.1 1646.13 2
0 -3 -9 52604.1 1601.43 1
0 -3 9 55451.9 1701.64 1
0 -3 -9 55686.9 1704.61 3
0 3 9 58073.0 1538.50 6
0 3 9 56895.9 1629.81 5
0 3 -9 57025.4 1667.63 3
0 3 -9 60507.1 1691.71 6
0 -3 9 57097.0 1627.57 3
0 -3 -10 11098.5 602.917 2
0 3 -10 11454.9 579.709 3
0 3 10 11608.3 536.432 5
0 -3 10 13043.6 611.275 1
0 3 -10 11994.0 567.764 6
0 -3 -10 11598.8 606.652 3
0 3 10 12084.8 465.079 6
0 -3 10 11129.0 553.131 2
0 -3 -10 11737.9 518.575 1
0 -3 10 12043.4 555.846 3
0 3 -11 5081.44 391.310 3
0 -3 -11 4778.21 308.421 1
0 -3 11 4220.52 337.822 2
0 -3 11 4544.24 358.380 1
0 3 -11 4915.46 348.433 6
0 -3 -11 5313.60 412.945 3
0 -3 -11 5408.65 419.305 2
0 -3 11 4927.38 347.803 3
0 3 11 4940.08 261.488 6
0 -3 12 104155. 2830.55 3
0 -3 -12 102138. 2955.47 2
0 -3 12 108307. 2873.20 2
0 3 -12 107469. 2807.16 6
0 -3 -12 99885.6 2921.89 3
0 -3 -12 106478. 2689.19 1
0 3 12 104300. 2586.10 6
0 -3 12 98255.9 2792.66 1
0 3 -12 103148. 2896.85 3
0 -3 -13 1603.26 193.761 5
0 -3 -13 1442.95 263.449 3
0 3 13 1793.02 144.027 6
0 -3 13 1186.88 219.334 2
0 -3 -13 1503.74 174.720 1
0 -3 -13 1522.10 247.080 2
0 3 -13 1333.30 189.266 6
0 -3 13 1755.29 238.319 3
0 -3 13 1772.76 227.263 1
0 3 -13 1465.29 256.943 3
0 -3 -14 41.6146 86.6728 5
0 -3 -14 130.129 151.652 3
0 3 -14 25.7851 97.5675 6
0 -3 14 40.6591 105.959 3
0 -3 14 4.57722 92.5269 1
0 -3 -14 92.0027 123.209 2
0 -3 -14 -3.37626 69.9969 1
0 3 14 83.0994 47.8416 6
0 3 -14 -19.7791 129.039 3
0 -3 -15 1410.70 155.249 1
0 -3 -15 1164.07 181.335 5
0 3 -15 1598.32 276.290 3
0 -3 -15 982.272 240.389 3
0 3 -15 1183.46 187.499 6
0 -3 15 1460.53 207.625 1
0 -3 -15 1480.28 271.799 2
0 3 15 1023.75 98.7897 6
0 -3 16 7641.82 461.486 1
0 -3 -16 8492.34 376.066 1
0 -3 -16 7492.31 446.088 5
0 3 -16 7424.41 564.014 3
0 3 -16 7744.33 452.922 6
0 -3 -16 7657.67 592.438 2
0 3 16 6555.18 256.267 6
0 -3 -16 7388.63 586.984 3
0 -3 17 189.642 122.826 1
0 3 -17 179.148 115.128 6
0 -3 17 -5.82645 101.527 3
0 -3 -17 222.626 69.7977 1
0 -3 -17 370.909 132.582 5
0 -3 -17 179.293 178.889 3
0 -3 -17 273.313 170.058 2
0 3 -17 278.439 200.331 3
0 -3 17 223.989 176.846 2
0 -3 18 89086.9 2775.08 2
0 -3 -18 90079.3 2920.69 2
0 3 -18 91652.7 2541.84 6
0 3 18 89269.0 2604.26 4
0 -3 18 93955.2 2554.96 1
0 -3 -18 94383.1 2571.46 5
0 -3 -18 91298.5 2284.26 1
0 3 -18 87250.0 2831.54 3
0 3 -18 95123.6 2803.90 4
0 -3 -18 85665.6 2864.66 3
0 -3 18 93305.7 2769.09 3
0 -3 19 45446.1 1457.71 1
0 3 -19 43464.6 1445.90 6
0 3 19 42359.3 1507.56 4
0 -3 -19 44742.2 1806.80 2
0 3 -19 46118.2 1781.35 3
0 3 -19 46854.5 1688.67 4
0 -3 19 47032.2 1710.82 2
0 -3 -19 43830.1 1780.58 3
0 -3 19 45680.5 1667.20 3
0 -3 -20 11151.0 827.426 2
0 3 -20 13472.0 644.440 6
0 -3 20 12632.2 626.747 1
0 3 20 12673.1 689.482 4
0 -3 20 12914.9 782.595 3
0 3 -20 12335.2 839.505 3
0 -3 20 13425.7 819.873 2
0 3 -20 13220.0 792.938 4
0 -3 -20 12462.0 864.673 3
0 3 21 365.625 167.601 4
0 3 -21 296.892 127.229 6
0 3 -21 214.478 213.126 3
0 -3 21 229.627 150.215 3
0 -3 21 246.193 139.080 1
0 -3 -21 454.427 243.165 3
0 -3 21 274.503 205.033 2
0 3 -21 -62.3750 138.298 4
0 3 22 15598.1 807.882 4
0 3 -22 14534.1 977.565 3
0 -3 22 15375.7 704.787 1
0 -3 22 15233.7 910.469 3
0 -3 22 14892.8 923.882 2
0 3 -22 16418.9 923.098 4
0 -3 -22 14580.7 1001.58 3
0 3 -22 15795.4 718.784 6
0 3 -23 14268.9 864.025 4
0 3 -23 12907.8 636.645 6
0 3 -23 12128.8 898.176 3
0 -3 -23 11314.3 895.630 3
0 3 23 11882.8 710.999 4
0 -3 -23 11436.1 661.330 5
0 -3 23 13316.7 870.152 2
0 -3 23 11858.0 594.654 1
0 -3 24 19708.4 786.531 1
0 3 -24 19829.9 827.180 6
0 3 -24 16525.7 1119.31 3
0 3 24 18507.0 931.806 4
0 3 -24 18060.8 1031.74 4
0 -3 -24 17954.8 873.547 5
0 -3 -24 19821.3 1217.66 3
0 -3 25 11787.0 567.130 1
0 3 -25 12431.0 625.468 6
0 3 -25 11268.2 915.133 3
0 -3 -25 11818.1 972.039 3
0 -3 -25 12645.6 713.732 5
0 3 25 13322.2 771.836 4
0 3 -26 48691.3 2150.13 3
0 -3 -26 48449.5 1717.21 5
0 3 -26 49009.4 1574.06 6
0 -3 -26 49706.9 2217.29 3
0 3 26 53462.7 1837.55 4
0 -3 26 50569.1 1483.86 1
0 3 -27 18535.2 1266.76 3
0 -3 -27 22280.7 1012.12 5
0 -3 -27 19180.9 1310.40 3
0 3 -28 32151.2 1731.57 3
0 -3 -28 32664.2 1782.87 3
0 3 -29 315.272 293.059 3
0 -3 -29 253.215 322.327 3
0 3 -30 530.668 315.732 3
0 -3 -30 228.498 239.391 3
0 3 -31 3207.87 579.199 3
0 -3 -31 2959.88 591.340 3
0 3 -32 7032.98 837.459 3
0 -3 -32 5966.89 810.155 3
0 3 -33 12139.5 1125.18 3
0 -3 -33 11728.8 1147.42 3
0 3 -34 -180.657 332.238 3
0 4 0 13759.7 638.165 6
0 4 -1 56109.0 1697.54 6
0 4 1 55447.6 1680.94 6
0 -4 -2 33500.9 917.409 3
0 -4 2 33125.7 873.853 3
0 4 2 32230.2 1117.19 6
0 4 -2 32756.2 1146.36 6
0 4 -3 6479.68 423.943 6
0 -4 -3 6525.02 305.113 3
0 -4 -3 6947.96 309.635 2
0 -4 3 6316.74 250.609 3
0 4 3 6561.17 406.572 6
0 -4 -4 2028.96 174.365 3
0 -4 -4 1643.53 163.744 2
0 4 4 2258.41 232.651 6
0 -4 4 1855.39 134.131 3
0 4 -4 2162.48 252.369 6
0 -4 -5 4.01086 123.252 1
0 -4 -5 85.3740 89.0398 3
0 -4 -5 -4.66128 73.8786 2
0 -4 5 120.047 161.632 1
0 -4 5 46.6446 60.0380 3
0 4 -5 19.2141 99.7196 6
0 4 5 -18.6634 102.137 6
0 4 -6 13943.7 665.360 6
0 -4 6 13208.7 487.474 3
0 4 6 14132.1 609.589 6
0 -4 -6 13142.3 567.308 2
0 -4 -6 12617.5 634.587 1
0 -4 6 12231.2 661.356 1
0 -4 6 13424.5 498.812 2
0 -4 -6 13669.4 572.542 3
0 -4 7 83736.9 2148.73 2
0 -4 -7 82619.9 2247.13 3
0 4 7 81109.7 2249.17 6
0 -4 7 81909.1 2391.28 1
0 -4 7 82660.5 2134.18 3
0 4 -7 79651.0 2173.91 3
0 -4 -7 78118.5 2318.26 1
0 -4 -7 85850.8 2275.47 2
0 4 -7 85419.1 2373.66 6
0 4 8 37674.3 1199.99 6
0 4 -8 37872.5 1313.50 6
0 -4 8 38516.0 1348.10 1
0 -4 -8 38050.3 1282.20 1
0 4 8 38131.0 1244.07 5
0 -4 -8 38871.2 1267.56 2
0 4 -8 37687.5 1183.26 3
0 -4 8 38723.6 1165.13 2
0 -4 8 37174.4 1141.67 3
0 -4 -8 38799.8 1252.98 3
0 -4 9 229.310 168.254 1
0 4 9 100.419 118.272 5
0 -4 -9 138.677 111.870 2
0 -4 9 184.368 92.8339 3
0 -4 -9 51.3177 129.956 1
0 -4 -9 52.3056 124.691 3
0 4 -9 113.263 99.4798 3
0 4 9 158.531 89.4443 6
0 4 -9 202.935 131.076 6
0 -4 9 98.3851 94.3777 2
0 4 10 35901.3 1211.77 5
0 4 -10 34315.4 1187.58 3
0 -4 -10 36383.9 1278.29 2
0 4 10 35205.1 1128.18 6
0 -4 -10 35424.6 1252.23 3
0 -4 -10 34688.4 1217.58 1
0 -4 10 37662.3 1166.96 3
0 4 -10 36868.8 1276.21 6
0 -4 10 36074.2 1171.81 2
0 -4 10 34560.4 1281.87 1
0 4 11 506.063 119.697 6
0 -4 11 1133.24 225.817 1
0 4 -11 511.379 159.188 3
0 4 -11 884.407 185.060 6
0 -4 -11 751.387 164.220 1
0 -4 11 701.178 154.085 2
0 -4 -11 1047.19 222.594 3
0 4 11 842.890 175.471 5
0 -4 -11 1034.88 206.945 2
0 -4 11 937.416 159.795 3
0 -4 12 17803.8 761.712 3
0 4 12 17906.2 680.140 6
0 4 12 18244.7 785.470 5
0 -4 -12 18213.4 765.987 1
0 4 -12 20003.1 849.133 6
0 -4 -12 19043.4 873.824 3
0 -4 -12 19501.8 892.023 2
0 -4 12 18762.7 851.981 1
0 4 -12 17655.0 802.775 3
0 -4 12 17480.5 772.509 2
0 -4 13 79392.1 2239.89 2
0 4 13 73698.6 2024.30 6
0 4 -13 72900.7 2250.13 3
0 -4 -13 74095.2 2346.75 2
0 -4 -13 74144.1 2142.64 1
0 4 -13 75850.6 2246.40 6
0 -4 -13 83101.6 2377.90 3
0 -4 13 77659.1 2200.74 3
0 -4 13 72358.6 2255.11 1
0 -4 -14 26223.8 1159.27 2
0 4 -14 26937.2 1098.16 3
0 -4 14 25978.6 1045.60 2
0 -4 -14 26030.8 1139.68 3
0 -4 -14 27282.1 971.609 1
0 4 -14 27027.5 1054.83 6
0 -4 14 24582.4 1049.61 1
0 -4 14 28359.0 1056.68 3
0 4 14 25173.7 863.281 6
0 -4 -15 58517.5 2053.92 3
0 4 -15 62508.2 2022.73 3
0 -4 -15 59115.0 2085.24 2
0 -4 -15 63989.2 1826.17 1
0 4 15 62823.3 1692.56 6
0 -4 15 61935.0 1962.31 1
0 4 -15 60591.8 1922.13 6
0 4 -16 8595.88 614.165 3
0 -4 -16 8166.00 633.273 2
0 -4 16 8552.08 559.094 1
0 -4 -16 9817.45 501.725 1
0 -4 -16 9125.58 657.809 3
0 4 -16 9595.57 569.017 6
0 4 16 9393.22 411.705 6
0 -4 17 5647.63 457.984 1
0 4 -17 6433.00 540.171 3
0 4 -17 6149.84 454.572 6
0 -4 17 6158.71 500.795 2
0 4 17 6310.14 312.821 6
0 -4 -17 5718.62 545.687 3
0 -4 -17 5699.58 540.283 2
0 -4 17 7141.55 519.365 3
0 -4 -17 6869.74 402.992 1
0 4 18 22458.7 702.633 6
0 -4 -18 23811.5 856.410 1
0 -4 -18 22666.5 1158.50 3
0 -4 18 23591.0 1053.76 3
0 4 -18 22392.0 1112.42 3
0 -4 18 22245.1 988.424 1
0 -4 -18 25183.5 1220.74 2
0 4 -18 22842.5 977.639 6
0 -4 18 21397.3 1037.39 2
0 -4 19 21535.8 969.728 1
0 4 -19 21173.6 1107.59 3
0 -4 19 23128.2 1064.36 3
0 -4 -19 23113.2 817.666 1
0 -4 19 23151.7 1085.07 2
0 -4 -19 22543.8 1188.10 2
0 -4 -19 21741.1 1156.98 3
0 4 19 21275.4 629.209 6
0 4 -19 23262.3 976.946 6
0 -4 20 524.122 199.620 3
0 -4 -20 248.356 204.598 3
0 4 -20 581.694 269.105 3
0 -4 -20 135.084 76.1841 1
0 -4 20 288.487 159.669 1
0 -4 20 925.441 265.425 2
0 4 -20 204.991 153.386 6
0 4 -20 244.044 173.688 4
0 -4 21 66883.0 2074.85 1
0 -4 21 65036.6 2206.72 3
0 4 21 65250.2 2074.46 4
0 4 -21 62975.3 2313.45 3
0 4 -21 66930.2 2296.74 4
0 -4 -21 62439.8 1720.32 1
0 -4 -21 64057.7 2391.46 3
0 4 -21 64922.1 2035.39 6
0 -4 21 62191.7 2212.66 2
0 -4 22 3679.08 376.207 1
0 4 -22 3702.10 495.033 3
0 -4 22 3577.73 435.605 3
0 4 22 3306.02 372.896 4
0 4 -22 3608.81 360.666 6
0 -4 -22 3971.46 542.950 3
0 -4 22 5150.99 521.098 2
0 4 23 2936.80 360.667 4
0 -4 -23 2707.98 474.036 3
0 4 -23 3213.93 475.754 3
0 -4 23 2589.58 321.619 1
0 -4 23 2896.64 419.235 2
0 4 -23 2906.99 328.159 6
0 4 -24 16390.0 1077.85 3
0 4 -24 15008.4 783.517 6
0 4 24 15599.2 852.759 4
0 -4 24 15902.7 793.105 1
0 -4 -24 14449.2 1057.05 3
0 4 -25 9610.20 614.992 6
0 4 25 10300.7 686.771 4
0 4 -25 10147.9 860.679 3
0 -4 -25 11435.3 952.114 3
0 -4 25 10133.2 615.681 1
0 4 -26 19633.8 1256.60 3
0 4 26 21617.7 1057.13 4
0 -4 26 21068.2 929.959 1
0 -4 -26 20462.7 1323.80 3
0 4 -27 3210.26 535.058 3
0 -4 -27 2906.69 526.533 3
0 -4 27 2537.98 287.945 1
0 4 27 2404.07 356.649 4
0 4 28 5524.54 518.522 4
0 -4 -28 6790.83 775.732 3
0 4 -28 5030.15 659.809 3
0 4 -29 238.788 248.078 3
0 4 29 -283.094 183.569 4
0 -4 -29 566.217 291.336 3
0 -4 -30 3193.09 618.074 3
0 4 -30 2015.06 484.671 3
0 -4 -31 7939.80 927.473 3
0 4 -31 7781.72 862.816 3
0 4 -32 18235.4 1369.80 3
0 -4 -32 18550.2 1437.27 3
0 4 -33 1924.44 467.433 3
0 4 -34 71.9564 281.787 3
0 5 0 443.512 187.608 6
0 5 -1 67056.8 2056.09 6
0 5 1 70537.2 2065.42 6
0 -5 -1 65972.7 1680.64 3
0 5 2 51530.4 1643.26 6
0 5 -2 51439.8 1669.12 6
0 -5 -2 50934.2 1342.16 2
0 -5 2 50568.9 1278.75 3
0 -5 -2 48495.2 1332.19 3
0 5 3 6488.17 456.549 6
0 -5 3 6508.07 264.959 3
0 -5 -3 6943.35 325.323 3
0 -5 -3 7090.11 331.590 2
0 5 -3 7863.02 513.252 6
0 -5 -4 113850. 2896.67 2
0 5 -4 121453. 3215.00 6
0 -5 4 114887. 2762.44 3
0 -5 -4 110661. 2874.47 3
0 5 4 114660. 3129.30 6
0 5 5 87774.7 2480.76 6
0 -5 5 87915.4 2153.16 3
0 -5 -5 85674.3 2282.33 3
0 -5 -5 83602.8 2288.64 2
0 -5 -5 87142.3 2559.80 1
0 5 -5 86998.0 2543.10 6
0 5 6 3548.97 325.737 6
0 -5 6 3417.90 208.808 2
0 -5 -6 3047.50 255.340 3
0 -5 6 2621.04 191.522 3
0 -5 6 3043.50 356.377 1
0 -5 -6 3349.95 271.190 2
0 -5 -6 2861.31 328.639 1
0 5 -6 3646.58 354.770 6
0 5 -7 1183.48 221.626 6
0 -5 -7 834.670 156.398 2
0 -5 -7 1137.67 174.653 3
0 -5 7 1001.87 125.838 3
0 -5 -7 486.600 165.548 1
0 5 7 1092.29 190.182 6
0 -5 7 906.014 125.270 2
0 -5 7 1022.02 234.494 1
0 5 8 258.984 131.380 6
0 -5 8 116.753 69.2814 3
0 -5 8 240.981 169.408 1
0 -5 -8 96.5709 126.422 1
0 -5 -8 281.653 124.465 3
0 -5 8 138.466 82.2541 2
0 -5 -8 272.285 116.744 2
0 5 -8 196.176 128.857 6
0 5 9 10.8808 98.1603 6
0 -5 -9 88.6109 109.994 3
0 -5 9 38.5821 82.7334 2
0 -5 -9 52.0622 96.8148 2
0 -5 9 -23.6280 151.231 1
0 5 -9 109.127 138.344 6
0 5 9 37.6081 120.224 5
0 -5 -9 220.087 143.077 1
0 -5 9 33.9637 80.9911 3
0 5 10 32291.9 1198.16 5
0 -5 -10 33978.0 1230.58 2
0 -5 10 33795.0 1076.65 3
0 -5 -10 33154.3 1252.02 1
0 -5 -10 32704.8 1208.55 3
0 -5 10 30758.1 1288.20 1
0 -5 10 33393.5 1090.50 2
0 5 -10 34565.6 1294.29 6
0 5 -10 32543.7 1119.34 3
0 5 10 33314.0 1154.85 6
0 -5 -11 46714.4 1559.56 1
0 5 11 45634.9 1444.01 6
0 5 11 44461.8 1506.52 5
0 -5 -11 45975.6 1562.59 2
0 -5 11 47401.6 1423.80 2
0 -5 11 42870.7 1378.96 3
0 5 -11 44028.2 1572.61 6
0 -5 11 41095.0 1587.05 1
0 5 -11 43913.2 1438.64 3
0 -5 -11 46519.1 1548.89 3
0 -5 12 2533.64 265.376 2
0 5 12 2748.37 309.976 5
0 -5 -12 2518.62 300.853 1
0 5 12 2334.50 248.055 6
0 5 -12 3169.52 351.204 6
0 -5 12 2647.55 343.635 1
0 -5 12 2873.89 268.542 3
0 5 -12 2516.77 281.119 3
0 -5 -12 2814.10 331.498 3
0 -5 -12 2789.29 325.393 2
0 -5 -13 58011.8 1982.08 3
0 5 -13 64689.9 1948.07 3
0 5 13 63997.6 1949.93 5
0 -5 13 57340.2 2006.60 1
0 -5 -13 60073.6 1906.70 1
0 5 -13 59806.5 1986.72 6
0 5 13 60705.6 1796.96 6
0 -5 -13 61348.9 2027.65 2
0 -5 13 59613.7 1843.79 2
0 -5 13 62805.7 1840.06 3
0 -5 -14 31651.0 1290.61 3
0 -5 14 31318.6 1159.10 2
0 5 14 31592.7 1068.45 6
0 5 -14 31111.5 1249.17 6
0 5 14 29473.8 1175.80 5
0 -5 -14 32536.7 1190.82 1
0 5 -14 31444.3 1210.73 3
0 -5 14 30085.5 1126.57 3
0 -5 -14 30198.2 1287.59 2
0 -5 14 27871.1 1244.16 1
0 -5 -15 3651.11 412.677 2
0 5 -15 3555.67 377.288 6
0 -5 -15 3223.21 329.138 1
0 5 -15 3721.21 381.128 3
0 -5 -15 3088.46 389.093 3
0 -5 15 3761.71 408.859 1
0 5 15 3604.64 286.655 6
0 -5 -16 1613.31 296.755 2
0 -5 16 1825.91 298.299 1
0 5 16 1674.36 195.667 6
0 5 -16 2048.72 308.006 3
0 -5 -16 1447.05 224.590 1
0 -5 -16 1966.65 326.810 3
0 5 -16 1073.32 227.435 6
0 5 -17 1278.51 243.891 6
0 -5 17 1540.08 282.963 1
0 -5 -17 1491.61 309.640 3
0 -5 17 1478.71 250.050 3
0 5 -17 1786.85 296.804 3
0 -5 -17 1865.81 336.244 2
0 -5 -17 1424.58 228.168 1
0 5 17 1847.90 199.955 6
0 5 -18 339.836 168.141 6
0 -5 -18 92.2551 172.997 2
0 -5 -18 162.211 208.212 3
0 -5 18 339.660 190.656 2
0 -5 -18 121.852 126.014 1
0 -5 18 312.233 175.004 3
0 -5 18 135.894 173.324 1
0 5 -18 -28.6901 171.064 3
0 5 18 212.145 102.061 6
0 5 -19 69796.4 2253.73 6
0 5 19 70108.1 1915.76 6
0 -5 19 65736.6 2228.90 3
0 -5 -19 70292.6 2097.96 1
0 -5 -19 69785.1 2472.49 3
0 5 -19 68232.0 2374.09 3
0 -5 19 74750.2 2327.68 2
0 -5 19 72189.7 2314.54 1
0 -5 20 11061.0 733.115 2
0 5 -20 12631.9 826.092 3
0 -5 -20 10594.7 812.666 3
0 5 -20 11042.5 697.554 6
0 5 20 10717.9 462.976 6
0 -5 20 11378.6 733.788 1
0 -5 20 11581.7 728.262 3
0 -5 -20 11492.4 604.124 1
0 -5 21 34978.1 1443.15 1
0 -5 21 36812.3 1488.64 3
0 -5 21 34226.9 1470.94 2
0 -5 -21 38444.7 1266.62 1
0 5 21 36855.3 1034.63 6
0 -5 -21 35328.3 1657.43 3
0 5 -21 35201.3 1574.05 3
0 5 -21 35229.4 1420.00 6
0 5 -22 22668.1 1231.35 3
0 -5 -22 21876.5 1275.82 3
0 -5 22 23455.4 1146.21 3
0 -5 -22 23037.0 880.007 1
0 5 -22 22628.3 1070.20 6
0 -5 22 22926.7 1156.13 2
0 -5 22 23592.7 1108.54 1
0 -5 -23 44749.3 1981.93 3
0 -5 23 42636.2 1669.41 1
0 5 -23 43303.6 1646.57 6
0 -5 -23 47601.8 1385.23 1
0 5 -23 42686.3 1868.78 3
0 5 23 44007.6 1658.98 4
0 -5 -24 4047.81 575.244 3
0 -5 24 4223.46 449.661 1
0 5 -24 4125.49 423.754 6
0 5 24 3580.67 423.899 4
0 5 -24 4722.40 568.657 3
0 5 -25 30074.3 1553.03 3
0 -5 -25 30653.2 1643.24 3
0 -5 25 29894.0 1301.06 1
0 5 25 30356.3 1316.23 4
0 5 -25 29328.8 1279.28 6
0 -5 26 4952.43 474.219 1
0 -5 -26 3702.27 579.702 3
0 5 26 4431.18 464.129 4
0 -5 -27 7241.64 810.919 3
0 -5 27 6979.07 559.023 1
0 5 27 6706.05 580.167 4
0 5 -27 5603.81 661.818 3
0 -5 -28 10813.1 999.043 3
0 5 28 10792.3 751.689 4
0 5 -28 11543.2 974.360 3
0 5 -29 14752.9 1145.63 3
0 5 29 16573.6 946.946 4
0 -5 -29 15630.7 1240.90 3
0 -5 -30 1189.25 410.344 3
0 5 -30 1502.66 387.791 3
0 -5 -31 428.509 366.126 3
0 5 -31 432.527 270.663 3
0 5 -32 1169.96 365.750 3
0 5 -33 -127.781 306.144 3
0 5 -34 2928.43 570.286 3
0 -6 0 140298. 3432.46 3
0 -6 0 144359. 3436.43 2
0 6 1 174250. 4532.49 6
0 -6 -1 170381. 4030.31 2
0 6 -1 175224. 4554.89 6
0 -6 -1 163960. 4020.30 3
0 -6 2 4484.37 200.285 3
0 -6 -2 4573.57 248.647 3
0 6 -2 5091.19 450.150 6
0 6 2 4481.58 416.139 6
0 -6 -2 5149.29 263.653 2
0 -6 -3 3704.77 234.672 3
0 6 3 3160.47 347.242 6
0 -6 -3 3421.82 229.711 2
0 -6 3 3091.02 154.907 3
0 6 -3 3287.27 365.020 6
0 -6 -4 1168.88 149.984 2
0 -6 4 1071.41 89.9804 3
0 -6 -4 1060.96 142.102 3
0 6 4 1478.10 246.923 6
0 6 -4 1314.20 252.012 6
0 -6 -5 1788.92 191.007 3
0 -6 5 1453.13 116.291 2
0 -6 5 1620.07 118.979 3
0 6 5 1536.46 245.928 6
0 -6 -5 1671.12 188.252 2
0 -6 5 1144.02 261.597 1
0 6 -5 1789.02 288.069 6
0 -6 6 71628.0 1826.04 2
0 6 -6 77040.8 2343.39 6
0 -6 6 67910.1 2336.79 1
0 6 6 68773.8 2193.10 6
0 -6 -6 67864.4 2008.55 2
0 -6 6 74104.0 1822.81 3
0 -6 -6 72158.4 2006.80 3
0 -6 7 123782. 3702.38 1
0 6 7 128499. 3539.73 6
0 -6 -7 122810. 3360.04 2
0 -6 7 133867. 3172.59 2
0 6 -7 129319. 3654.81 6
0 -6 -7 129992. 3360.78 3
0 -6 7 126659. 3151.63 3
0 6 8 743.324 193.576 6
0 -6 8 1649.75 313.832 1
0 6 -8 964.411 223.150 6
0 -6 -8 1000.09 190.320 3
0 -6 8 857.473 135.480 2
0 -6 -8 891.955 174.177 2
0 -6 8 824.205 123.217 3
0 -6 -9 12184.6 629.920 3
0 -6 9 10878.4 744.357 1
0 -6 -9 11756.9 630.836 2
0 -6 9 12397.0 518.906 2
0 6 -9 13616.2 777.935 6
0 6 9 13336.8 697.977 6
0 -6 9 12657.7 512.855 3
0 -6 -10 33070.1 1244.70 3
0 -6 10 35864.9 1110.52 2
0 6 10 33837.1 1304.33 5
0 -6 -10 32683.3 1256.63 2
0 -6 10 31996.8 1410.37 1
0 -6 10 35193.1 1097.30 3
0 6 10 34912.0 1279.35 6
0 6 -10 37419.1 1439.46 6
0 -6 11 86.5801 96.0229 3
0 -6 -11 37.3595 130.012 3
0 -6 -11 198.393 144.159 2
0 6 11 -41.4607 142.649 5
0 6 11 -12.4238 105.459 6
0 -6 11 194.714 205.993 1
0 6 -11 70.7281 141.372 6
0 -6 11 110.178 112.160 2
0 6 -12 17718.4 928.790 6
0 -6 12 16477.4 715.810 2
0 6 12 17394.8 865.459 5
0 -6 12 17814.8 720.812 3
0 6 12 16251.7 784.114 6
0 -6 -12 17493.5 873.834 2
0 -6 -12 17319.7 855.963 3
0 -6 12 17521.2 971.765 1
0 -6 13 19952.0 794.906 3
0 -6 -13 17330.9 912.245 2
0 6 13 19074.6 844.256 6
0 6 -13 18676.6 969.674 6
0 -6 13 17784.9 785.357 2
0 6 13 18208.2 899.855 5
0 -6 -13 19559.7 939.556 3
0 -6 13 18551.5 1013.86 1
0 6 -14 4891.70 481.444 6
0 -6 -14 5473.01 501.806 2
0 6 14 5754.75 422.833 6
0 6 14 5768.03 482.383 5
0 6 -14 5860.31 458.268 3
0 -6 14 5675.77 415.748 2
0 -6 14 6323.03 563.310 1
0 -6 -14 5325.57 490.045 3
0 -6 14 6369.77 423.992 3
0 6 15 28206.2 1178.96 5
0 -6 15 27422.9 1061.49 3
0 -6 15 27055.6 1277.40 1
0 6 -15 27905.4 1241.90 6
0 -6 -15 26899.1 1250.29 2
0 -6 -15 28899.0 1265.55 3
0 6 15 28795.0 1072.52 6
0 6 -15 25919.4 1133.35 3
0 6 -16 23719.8 1046.98 3
0 -6 16 19794.6 1079.61 1
0 6 16 21543.7 1011.15 5
0 6 16 21010.7 883.927 6
0 6 -16 22759.9 1098.22 6
0 -6 -16 20887.2 1081.09 3
0 -6 -16 20562.2 1091.87 2
0 -6 17 12969.8 843.498 1
0 -6 -17 12375.8 839.282 2
0 6 17 12870.8 643.543 6
0 -6 -17 14166.0 872.316 3
0 6 -17 13281.9 811.253 6
0 6 -17 13137.0 786.635 3
0 -6 18 912.789 211.382 3
0 -6 18 1310.34 246.719 2
0 6 -18 1144.78 267.528 6
0 -6 18 1458.93 306.309 1
0 -6 -18 1430.27 327.571 3
0 -6 -18 1323.42 313.031 2
0 6 -18 1055.81 269.413 3
0 6 18 1301.49 198.613 6
0 6 -19 18410.2 996.057 6
0 -6 -19 18461.7 1090.66 3
0 6 -19 19805.1 1041.47 3
0 -6 19 18668.1 927.070 3
0 -6 19 20151.9 973.967 2
0 -6 19 18295.0 1036.23 1
0 6 19 18930.8 786.151 6
0 -6 20 1553.01 328.873 1
0 6 -20 926.010 245.948 6
0 -6 -20 2068.62 397.576 3
0 6 -20 1358.80 306.654 3
0 -6 20 1543.55 263.136 3
0 -6 -20 1471.00 251.292 1
0 6 20 1305.96 191.236 6
0 -6 20 1545.49 290.025 2
0 -6 21 41634.5 1647.58 3
0 -6 -21 46263.8 1605.77 1
0 6 21 46656.4 1395.15 6
0 -6 21 44897.2 1790.18 1
0 6 -21 42371.3 1720.17 6
0 -6 -21 44564.0 1919.73 3
0 6 -21 44291.9 1811.47 3
0 -6 22 314.835 215.671 1
0 -6 -22 359.604 284.258 3
0 -6 22 34.4851 162.419 3
0 6 -22 487.530 216.481 3
0 6 22 307.385 97.0821 6
0 -6 -22 380.891 168.244 1
0 6 -22 192.111 186.257 6
0 -6 23 8574.58 687.713 1
0 -6 -23 6875.67 732.930 3
0 -6 -23 7501.17 510.639 1
0 -6 24 14248.7 914.004 1
0 -6 -24 12987.4 1027.67 3
0 6 -24 15416.4 1032.55 3
0 -6 25 5536.00 565.133 1
0 6 -25 5352.85 638.583 3
0 -6 -25 6616.72 734.946 3
0 6 25 6471.87 572.981 4
0 -6 -26 233.657 235.193 3
0 6 26 679.502 234.514 4
0 6 -26 1109.01 346.070 3
0 -6 26 435.016 211.712 1
0 -6 27 2949.32 412.227 1
0 6 -27 3042.83 511.334 3
0 6 27 3321.56 419.014 4
0 -6 -27 3507.83 577.403 3
0 -6 -28 34.5492 243.648 3
0 6 28 -132.870 180.871 4
0 6 -28 -72.7195 185.988 3
0 -6 -29 1071.02 396.245 3
0 6 -29 62.8132 237.479 3
0 -6 -30 20322.1 1464.62 3
0 6 -30 19326.4 1350.39 3
0 6 -31 6693.59 806.523 3
0 -6 -31 8126.09 949.182 3
0 6 -32 11212.6 1061.91 3
0 6 -33 -21.5305 259.152 3
0 7 0 735.590 216.835 6
0 -7 0 712.247 267.880 1
0 -7 0 523.748 71.6021 3
0 -7 0 492.561 69.4471 2
0 -7 -1 8472.56 328.167 3
0 7 -1 7567.93 590.835 6
0 -7 -1 7896.08 327.656 2
0 7 1 7668.83 593.472 6
0 -7 -1 8456.90 667.822 1
0 -7 2 158.690 192.193 1
0 -7 -2 343.029 201.075 1
0 7 2 783.816 213.242 6
0 -7 -2 595.981 94.8238 3
0 -7 -2 460.362 89.5821 2
0 7 -2 573.836 209.439 6
0 -7 -3 38720.1 1577.87 1
0 -7 -3 36989.7 1081.58 3
0 7 -3 33781.1 1451.20 6
0 -7 -3 36158.6 1088.63 2
0 -7 3 37279.7 1577.71 1
0 7 3 37308.2 1465.22 6
0 -7 -4 16892.4 648.873 2
0 -7 -4 16676.1 966.428 1
0 -7 -4 16780.8 637.741 3
0 7 4 17245.6 904.179 6
0 -7 4 17489.7 998.928 1
0 7 -4 17006.1 934.185 6
0 -7 -5 39493.5 1236.13 2
0 -7 -5 38864.9 1212.55 3
0 -7 5 36467.6 1599.06 1
0 7 5 35953.9 1469.75 6
0 7 -5 41765.7 1600.93 6
0 -7 -5 40659.3 1628.17 1
0 -7 -6 4948.80 341.262 3
0 -7 6 4334.46 501.394 1
0 -7 6 4178.01 195.932 3
0 -7 -6 4376.08 329.748 2
0 -7 -6 4398.47 479.888 1
0 7 -6 5507.39 514.696 6
0 -7 6 4716.35 201.675 2
0 7 6 4231.20 423.428 6
0 -7 -7 9568.71 523.609 2
0 -7 -7 9694.07 516.354 3
0 7 7 9558.91 648.053 6
0 -7 7 9666.62 360.181 2
0 -7 -7 8934.08 692.113 1
0 -7 7 9409.87 352.500 3
0 7 -7 10146.5 715.716 6
0 -7 7 10184.8 756.673 1
0 -7 8 48206.8 1910.04 1
0 -7 -8 47575.0 1835.45 1
0 -7 -8 47164.3 1568.00 2
0 -7 8 49173.2 1318.52 3
0 -7 8 49438.9 1328.49 2
0 -7 -8 48537.7 1556.77 3
0 7 -8 49792.0 1854.75 6
0 7 8 50821.5 1767.14 6
0 7 -9 1501.58 299.916 6
0 -7 9 2018.94 177.203 2
0 -7 -9 1442.70 313.273 1
0 -7 -9 1854.08 256.997 3
0 -7 -9 1563.82 240.663 2
0 -7 9 1864.15 355.197 1
0 -7 9 1929.33 169.344 3
0 7 9 1165.38 243.373 6
0 7 10 81595.9 2617.38 5
0 -7 -10 82919.4 2520.43 3
0 -7 10 84451.6 2862.25 1
0 7 10 86483.4 2639.83 6
0 -7 -10 86746.0 2784.14 1
0 -7 10 91981.1 2283.71 2
0 -7 10 89122.3 2263.64 3
0 -7 -10 79841.8 2519.28 2
0 7 -10 84951.9 2778.43 6
0 7 11 26102.4 1151.01 6
0 -7 11 28650.2 931.392 3
0 -7 11 27876.7 934.246 2
0 -7 -11 26900.7 1124.14 3
0 -7 11 27023.0 1343.90 1
0 7 -11 29964.7 1336.55 6
0 7 11 28050.5 1213.79 5
0 -7 -11 26905.5 1140.38 2
0 -7 -11 26426.0 1253.95 1
0 7 12 18720.5 958.855 5
0 -7 12 18209.3 743.996 2
0 7 12 19983.8 942.849 6
0 -7 -12 20047.9 1046.71 1
0 7 -12 20131.0 1069.78 6
0 -7 -12 18963.7 930.384 3
0 -7 -12 18122.2 927.652 2
0 -7 12 19600.8 1117.17 1
0 -7 12 20776.8 762.523 3
0 -7 -13 77315.0 2554.97 1
0 -7 13 78326.6 2195.46 3
0 -7 13 75862.3 2676.70 1
0 -7 -13 78531.8 2490.21 2
0 7 13 80907.1 2519.34 5
0 -7 -13 73969.3 2429.89 3
0 -7 13 78076.9 2201.53 2
0 7 13 80974.9 2429.70 6
0 7 14 20534.4 1017.99 5
0 -7 -14 17872.1 983.216 2
0 -7 14 19476.9 816.008 2
0 -7 -14 20996.3 1061.47 1
0 -7 -14 20366.8 1018.70 3
0 -7 14 19312.6 1123.07 1
0 7 14 19397.3 926.258 6
0 -7 14 20677.5 819.328 3
0 -7 15 227.399 122.847 3
0 -7 15 -1.53490 203.079 1
0 -7 -15 201.443 198.260 3
0 7 15 435.852 148.482 6
0 -7 -15 162.614 147.629 2
0 -7 -15 268.267 200.205 1
0 -7 15 22.3021 126.756 2
0 7 15 118.389 165.326 5
0 7 16 13821.2 822.950 5
0 -7 16 13790.9 926.600 1
0 7 16 13618.1 736.585 6
0 -7 -16 13189.1 830.233 1
0 -7 -16 13566.7 871.981 2
0 -7 -16 14200.0 876.903 3
0 7 17 20913.6 1052.72 5
0 -7 17 19857.1 1155.74 1
0 -7 -17 20979.7 1135.64 2
0 -7 -17 19754.3 1045.01 1
0 7 17 20380.4 928.991 6
0 -7 -17 22256.6 1145.90 3
0 -7 -18 218.886 200.487 1
0 -7 18 348.428 175.713 3
0 7 18 80.2417 116.384 6
0 -7 18 281.513 242.510 1
0 -7 -18 227.021 202.569 3
0 -7 19 24852.5 1092.75 3
0 -7 -19 26828.3 1360.50 3
0 -7 19 25671.7 1340.21 1
0 -7 -19 26960.9 1238.75 1
0 7 19 25861.7 1063.46 6
0 -7 -20 18591.5 1000.02 1
0 -7 20 18819.6 931.295 3
0 -7 20 17958.0 1113.41 1
0 -7 -20 19170.0 1149.36 3
0 7 20 19897.8 875.910 6
0 7 -20 19508.6 1049.64 3
0 -7 21 2291.39 323.845 3
0 -7 -21 3024.28 386.008 1
0 7 -21 2390.67 397.166 3
0 -7 21 2028.23 383.796 1
0 -7 -21 2653.94 438.427 3
0 7 -22 1666.34 347.395 3
0 -7 -22 1142.65 310.443 3
0 -7 22 1144.54 328.280 1
0 -7 -23 43.3672 224.968 3
0 7 -23 94.4321 202.098 3
0 -7 23 -191.476 194.295 1
0 -7 24 35.5613 183.373 1
0 7 -24 386.575 214.240 3
0 -7 -24 35.2288 239.268 3
0 -7 -25 1133.85 374.973 3
0 -7 25 1902.11 385.243 1
0 7 -25 2074.43 402.632 3
0 -7 -26 308.296 215.469 3
0 7 -26 168.054 186.719 3
0 7 27 17093.7 1021.50 4
0 -7 -27 17445.1 1282.52 3
0 7 -27 18117.6 1198.17 3
0 7 -28 4590.90 617.404 3
0 -7 -28 4722.62 688.698 3
0 -7 -29 306.436 325.607 3
0 7 -29 1569.43 409.978 3
0 -7 -30 1003.67 408.534 3
0 7 -30 1439.75 402.656 3
0 7 -31 2448.86 503.038 3
0 8 0 311.005 188.083 6
0 -8 0 605.848 297.850 1
0 -8 -1 41911.7 1757.95 1
0 8 1 39860.7 1633.26 6
0 8 -1 39361.5 1635.25 6
0 -8 -1 38837.4 1054.22 3
0 -8 1 39512.1 1733.05 1
0 -8 -2 17459.5 589.321 3
0 -8 2 19733.6 1136.03 1
0 -8 -2 17544.1 602.003 2
0 -8 -2 18400.9 1090.66 1
0 8 2 17867.8 999.389 6
0 -8 -3 7545.46 682.662 1
0 -8 3 7387.27 691.418 1
0 -8 -3 7498.73 368.065 2
0 -8 -3 7127.39 356.233 3
0 8 3 7577.60 625.742 6
0 -8 -4 35601.8 1101.28 3
0 -8 -4 35645.9 1114.50 2
0 -8 -4 35215.8 1603.32 1
0 8 4 38608.1 1549.31 6
0 -8 4 33157.1 1592.64 1
0 -8 -5 502.447 121.865 2
0 -8 -5 669.518 143.888 3
0 8 5 834.722 233.168 6
0 -8 -5 758.039 271.173 1
0 -8 5 775.239 270.952 1
0 -8 -6 16365.2 1031.17 1
0 -8 -6 17016.2 724.665 2
0 -8 -6 16911.7 713.529 3
0 -8 6 17040.1 1074.63 1
0 8 6 19691.8 1018.50 6
0 -8 -7 20623.1 842.253 3
0 -8 -7 21018.6 1167.01 1
0 -8 7 19863.1 1186.47 1
0 8 7 21203.0 1080.31 6
0 -8 -7 20712.7 854.848 2
0 -8 -8 2394.38 264.977 3
0 -8 -8 3400.64 460.934 1
0 -8 -8 2335.04 273.871 2
0 -8 8 2634.11 429.243 1
0 8 8 2609.21 369.874 6
0 -8 -9 892.370 198.251 2
0 8 9 805.823 220.366 6
0 -8 -9 868.677 289.501 1
0 -8 9 1125.67 332.214 1
0 -8 -9 1260.05 213.846 3
0 -8 -10 6690.04 484.434 3
0 -8 -10 5270.65 574.646 1
0 -8 10 6216.89 660.659 1
0 8 10 6015.21 534.588 6
0 -8 -10 6872.77 498.662 2
0 8 11 18983.5 1014.86 5
0 -8 -11 20028.0 937.789 3
0 -8 -11 20647.8 1145.24 1
0 -8 11 19286.9 1178.76 1
0 -8 -11 18848.1 929.642 2
0 8 11 20740.4 1035.94 6
0 -8 -12 291.441 216.735 1
0 8 12 214.262 160.540 6
0 -8 -12 249.631 163.359 2
0 -8 12 97.5411 210.551 1
0 8 12 167.574 177.012 5
0 -8 -12 240.291 149.321 3
0 -8 13 34727.4 1654.97 1
0 -8 -13 31704.5 1371.87 2
0 -8 -13 34372.9 1545.38 1
0 -8 -13 34044.4 1383.90 3
0 8 13 35045.3 1424.39 6
0 8 13 33755.6 1452.77 5
0 -8 -14 246.624 180.270 3
0 8 14 264.959 209.101 5
0 -8 -14 123.104 183.637 1
0 -8 14 232.638 205.136 1
0 8 14 211.347 141.871 6
0 -8 15 7600.89 722.126 1
0 8 15 7125.25 565.499 6
0 8 15 5809.38 565.405 5
0 -8 -15 7236.33 652.216 1
0 -8 -15 6656.83 585.590 3
0 8 16 18954.5 1045.88 5
0 -8 16 18670.9 1177.07 1
0 -8 -16 18857.7 1045.33 3
0 8 16 18789.1 960.878 6
0 -8 -16 17231.3 1037.71 1
0 -8 -17 69405.2 2475.79 1
0 -8 17 72753.9 2682.18 1
0 8 17 69569.9 2416.43 5
0 8 17 69604.5 2287.07 6
0 -8 -17 70474.6 2476.72 3
0 -8 -18 11466.5 850.522 3
0 8 18 12375.6 745.579 6
0 8 18 12342.6 832.127 5
0 -8 -18 12797.0 877.614 1
0 -8 18 12310.9 948.782 1
0 8 19 236.979 129.810 6
0 -8 19 -37.4554 235.749 1
0 -8 -19 -94.9357 166.067 3
0 -8 -19 142.563 196.568 1
0 -8 -20 4834.03 575.386 3
0 -8 -20 4929.46 534.226 1
0 -8 20 4822.60 606.806 1
0 -8 -21 1894.58 366.622 1
0 -8 -21 1910.74 393.994 3
0 -8 21 2244.75 434.566 1
0 -8 -22 4195.13 494.634 1
0 -8 -22 4999.21 628.555 3
0 -8 22 4147.35 570.909 1
0 -8 23 23834.6 1392.46 1
0 -8 -23 22256.3 1376.45 3
0 -8 -24 3881.18 580.622 3
0 -8 24 2943.88 515.310 1
0 -8 -25 8664.95 861.257 3
0 -8 25 7039.13 730.893 1
0 -8 -26 -197.581 296.436 3
0 -8 26 -322.066 236.975 1
0 -8 -27 667.812 302.089 3
0 -8 -28 2725.89 542.545 3
0 -8 -29 338.596 292.871 3
0 -9 0 25.4739 221.877 1
0 -9 1 9658.91 837.128 1
0 -9 -1 11208.1 897.706 1
0 -9 -2 837.767 295.079 1
0 -9 -2 849.168 99.2504 3
0 -9 -3 46752.3 1996.65 1
0 -9 -3 43878.0 1242.32 3
0 -9 3 43262.3 1957.38 1
0 -9 -4 1016.86 143.223 3
0 -9 -4 1663.11 398.248 1
0 -9 4 1584.26 389.893 1
0 -9 -5 12406.6 941.501 1
0 -9 -5 13847.1 582.784 3
0 -9 5 11727.8 939.054 1
0 -9 -6 136.818 104.088 3
0 -9 6 182.275 223.386 1
0 -9 -6 385.345 264.939 1
0 -9 -7 7091.97 443.981 3
0 -9 -7 7698.71 727.717 1
0 -9 7 7213.83 750.792 1
0 -9 8 3057.29 490.803 1
0 -9 -8 3151.72 308.989 3
0 -9 -8 3359.87 498.060 1
0 -9 -9 11466.3 899.573 1
0 -9 9 10321.5 903.818 1
0 -9 -9 12446.6 664.319 3
0 -9 10 3739.74 547.394 1
0 -9 -10 5104.31 434.880 3
0 -9 -10 4136.14 552.649 1
0 9 11 15242.1 930.854 5
0 -9 11 13834.5 1059.08 1
0 -9 -11 14181.9 779.297 3
0 -9 -11 13755.8 984.021 1
0 -9 -12 520.311 303.793 1
0 -9 -12 253.076 170.884 3
0 -9 12 -94.5727 248.097 1
0 9 12 400.727 233.752 5
0 -9 -13 13873.8 986.886 1
0 -9 -13 13612.9 816.180 3
0 9 13 14854.2 933.055 5
0 -9 13 15950.5 1125.59 1
0 9 14 520.020 248.004 5
0 -9 -14 493.695 216.842 3
0 -9 14 395.305 309.175 1
0 -9 -14 751.881 278.544 1
0 9 15 2763.12 393.788 6
0 -9 -15 2128.49 419.529 1
0 -9 15 2418.79 457.223 1
0 9 15 1949.14 340.394 5
0 -9 -15 1639.01 304.169 3
0 9 16 1535.85 348.095 5
0 -9 16 1082.07 364.099 1
0 -9 -16 1105.15 317.490 1
0 -9 -16 856.026 269.179 3
0 -9 17 13904.9 1078.56 1
0 -9 -17 13084.4 891.287 3
0 -9 -17 12612.8 943.888 1
0 9 17 14591.4 944.576 5
0 -9 -18 4963.08 596.756 1
0 -9 18 4650.77 626.172 1
0 -9 -18 4677.39 544.757 3
0 9 18 5300.98 571.470 5
0 -9 19 12386.4 1033.23 1
0 -9 -19 13042.7 959.957 1
0 9 19 14124.3 937.564 5
0 -9 -19 12971.2 936.091 3
0 -9 20 3884.77 586.919 1
0 -9 -20 3004.63 481.329 3
0 -9 -20 3369.15 489.994 1
0 -9 -21 19568.6 1192.71 1
0 -9 21 21661.3 1383.82 1
0 -9 -21 19924.4 1245.55 3
0 -9 -22 1939.41 408.662 3
0 -9 22 2222.15 454.070 1
0 -9 -23 1323.85 367.598 3
0 -9 23 915.240 354.576 1
0 -9 24 17428.4 1254.56 1
0 -9 -24 15682.6 1182.58 3
0 -9 -25 397.414 290.508 3
0 -9 25 521.194 282.227 1
0 -9 26 4795.20 650.768 1
0 -9 -26 4954.13 700.305 3
0 -9 -27 15585.0 1257.08 3
0 -9 -28 2413.27 530.800 3
0 -10 0 65677.8 2659.00 1
0 -10 1 6571.74 745.032 1
0 -10 -1 7136.26 767.816 1
0 -10 -2 9807.50 902.529 1
0 -10 2 10316.8 930.826 1
0 -10 -3 16517.3 1173.73 1
0 -10 3 15006.6 1140.47 1
0 -10 -4 50011.3 1390.79 3
0 -10 4 54839.1 2340.27 1
0 -10 -4 52977.4 2269.51 1
0 -10 5 17530.2 1231.40 1
0 -10 -5 17267.6 661.947 3
0 -10 -5 16338.4 1171.23 1
0 -10 -6 4073.40 596.822 1
0 -10 6 4636.43 660.484 1
0 -10 -6 4103.87 310.402 3
0 -10 7 2379.78 506.239 1
0 -10 -7 2664.09 505.843 1
0 -10 -7 2842.21 273.589 3
0 -10 8 399.540 264.408 1
0 -10 -8 312.719 321.844 1
0 -10 -8 506.975 154.478 3
0 -10 -9 54190.7 1770.20 3
0 -10 -9 53235.8 2305.89 1
0 -10 9 56750.9 2442.13 1
0 -10 10 13.5327 278.502 1
0 -10 -10 117.672 245.214 1
0 -10 -10 273.686 144.957 3
0 10 11 376.889 248.627 5
0 -10 -11 729.417 307.904 1
0 -10 -11 254.221 136.964 3
0 -10 11 642.560 346.867 1
0 -10 -12 3409.23 529.964 1
0 -10 -12 3370.08 389.006 3
0 -10 12 3828.38 607.662 1
0 10 12 4599.98 540.362 5
0 -10 -13 89.1301 229.601 1
0 -10 13 537.696 331.722 1
0 10 13 183.848 190.522 5
0 -10 -13 159.607 164.715 3
0 -10 -14 5749.56 671.186 1
0 -10 -14 4479.02 479.869 3
0 10 14 4934.61 566.207 5
0 -10 14 4716.39 680.195 1
0 -10 -15 35477.2 1533.16 3
0 10 15 35008.5 1632.35 5
0 -10 -15 35045.9 1764.68 1
0 -10 15 35582.5 1906.51 1
0 10 16 1092.92 309.650 5
0 -10 16 683.586 355.061 1
0 -10 -16 623.540 231.765 3
0 -10 -16 1095.35 341.752 1
0 10 17 4000.50 534.319 5
0 -10 -17 5444.26 576.525 3
0 -10 -17 3801.17 559.498 1
0 -10 17 3618.53 612.532 1
0 -10 -18 3336.40 484.108 3
0 10 18 3091.27 459.563 5
0 -10 18 3509.71 602.325 1
0 -10 -19 1224.34 334.222 3
0 -10 -19 1715.36 401.041 1
0 -10 19 1892.13 465.990 1
0 10 19 1224.54 330.163 5
0 -10 20 -2.51202 259.496 1
0 -10 -20 310.208 181.878 3
0 -10 -20 -270.163 273.039 1
0 -10 21 562.250 308.628 1
0 -10 -21 446.840 261.175 3
0 -10 22 538.039 313.906 1
0 -10 -22 501.622 270.525 3
0 -10 23 4841.36 705.854 1
0 -10 -23 4392.11 622.007 3
0 -10 -24 2239.87 460.390 3
0 -10 24 2955.25 585.716 1
0 -10 25 346.008 234.805 1
0 -10 -25 938.301 366.111 3
0 -11 0 432.423 306.599 1
0 -11 1 5677.18 748.965 1
0 -11 -1 8383.04 876.148 1
0 -11 -2 412.109 315.168 1
0 -11 2 1522.10 420.781 1
0 -11 -3 9085.89 928.909 1
0 -11 3 10285.1 977.481 1
0 -11 4 1164.74 387.264 1
0 -11 -4 827.738 341.294 1
0 -11 5 13505.9 1136.91 1
0 -11 -5 13539.3 1132.93 1
0 -11 6 13058.4 1140.97 1
0 -11 -6 15892.8 1206.50 1
0 -11 7 903.992 393.631 1
0 -11 -7 1903.38 459.713 1
0 -11 8 391.565 312.456 1
0 -11 -8 280.615 329.806 1
0 -11 9 300.859 320.153 1
0 -11 -9 86.3196 275.665 1
0 -11 10 800.312 385.998 1
0 11 10 105.242 192.119 5
0 -11 -10 389.352 281.545 1
0 -11 11 21542.7 1491.57 1
0 -11 -11 22799.1 1467.42 1
0 11 11 23859.8 1326.61 5
0 11 12 5796.42 633.916 5
0 -11 12 5929.46 786.043 1
0 -11 -12 4741.66 682.597 1
0 11 13 9712.99 832.684 5
0 -11 -13 11573.5 1014.08 1
0 -11 13 8798.99 960.831 1
0 -11 -14 20.9059 240.676 1
0 -11 14 461.191 345.898 1
0 11 14 275.015 236.479 5
0 -11 15 465.746 368.501 1
0 -11 -15 -202.844 284.958 1
0 11 15 309.832 249.364 5
0 11 16 1148.10 295.481 5
0 -11 -16 1016.17 386.819 1
0 -11 16 946.245 425.135 1
0 -11 -17 1002.39 340.753 1
0 11 17 599.280 254.436 5
0 -11 17 568.193 352.350 1
0 -11 18 582.169 315.138 1
0 11 18 -41.7315 217.592 5
0 11 19 4214.49 568.478 5
0 -11 -19 4381.82 637.462 1
0 -11 19 4510.38 712.901 1
0 11 20 4472.48 597.457 5
0 -11 20 4517.46 711.776 1
0 -11 21 5036.08 749.554 1
0 -11 22 1673.57 494.498 1
0 -11 23 428.732 303.987 1
0 -12 0 994.552 471.264 1
0 -12 1 -21.9073 270.544 1
0 -12 -1 -493.749 379.570 1
0 -12 -2 8093.21 931.926 1
0 -12 2 6618.28 856.712 1
0 -12 3 3783.04 668.342 1
0 -12 -3 3333.23 605.508 1
0 -12 -4 682.768 363.365 1
0 -12 4 1873.81 494.821 1
0 -12 -5 11573.3 1095.61 1
0 -12 5 10967.4 1087.14 1
0 -12 -6 187.449 287.175 1
0 -12 6 -599.475 365.038 1
0 -12 7 3157.95 607.993 1
0 -12 -7 1904.60 492.568 1
0 -12 8 6009.27 842.723 1
0 -12 -8 6121.67 813.692 1
0 -12 -9 53673.1 2546.36 1
0 -12 9 55240.7 2664.98 1
0 12 10 309.331 265.745 5
0 -12 10 -111.602 275.989 1
0 -12 -10 285.070 202.745 1
0 -12 -11 17371.4 1333.85 1
0 12 11 15983.1 1116.93 5
0 -12 11 15224.3 1318.65 1
0 -12 -12 -34.7095 283.174 1
0 12 12 291.050 249.129 5
0 -12 12 666.664 421.454 1
0 12 13 6417.28 708.593 5
0 -12 13 5715.40 845.468 1
0 -12 -13 5307.47 772.308 1
0 12 14 1711.09 398.515 5
0 -12 -14 1281.38 415.322 1
0 -12 -15 19485.4 1415.56 1
0 12 15 18597.7 1235.06 5
0 12 16 1713.15 415.861 5
0 -12 -16 2370.30 559.526 1
0 -12 -17 2297.46 563.812 1
0 12 17 4341.91 609.838 5
0 12 18 2311.71 445.595 5
0 -12 -18 1090.22 403.008 1
0 13 9 24.2759 246.721 5
0 13 10 1241.86 370.094 5
0 13 11 17883.4 1250.56 5
0 13 12 14379.9 1113.51 5
0 13 13 9460.73 906.862 5
0 13 14 159.273 222.885 5
-1 0 0 0.70887 77.0686 1
1 0 0 -33.4412 64.8505 6
-1 0 1 135647. 3346.71 1
1 0 1 134717. 3313.93 6
1 0 -2 293913. 7023.61 6
-1 0 -2 301817. 7059.64 1
-1 0 2 296423. 6894.75 5
-1 0 2 302141. 7065.30 1
-1 0 -3 8885.92 399.956 1
1 0 -3 8937.62 385.497 6
1 0 -3 9150.28 282.184 5
-1 0 4 578104. 13941.7 6
1 0 -4 610555. 13950.5 6
-1 0 -4 592490. 13979.4 1
1 0 4 626388. 13988.1 4
-1 0 5 607.759 109.162 6
1 0 -5 559.932 104.002 6
1 0 -5 728.029 145.362 3
-1 0 -5 715.252 118.469 1
1 0 5 651.235 127.842 4
1 0 -6 7811.08 440.964 3
1 0 -6 8603.70 370.948 6
-1 0 -6 8176.59 368.298 6
-1 0 6 8245.96 364.506 6
1 0 6 9346.15 432.080 4
-1 0 -6 7736.47 371.340 1
1 0 -7 3155.44 211.902 6
-1 0 7 3151.83 208.928 6
1 0 -7 3641.21 308.979 3
1 0 7 3532.85 270.797 4
-1 0 -7 3159.49 222.881 1
-1 0 -7 3440.22 216.603 6
1 0 -8 4923.56 270.237 6
-1 0 8 4692.81 261.245 6
-1 0 -8 5042.29 281.871 1
-1 0 -8 5011.36 265.543 6
1 0 8 4881.62 337.989 4
-1 0 8 4926.18 280.045 1
1 0 -8 4419.64 352.990 3
-1 0 -9 2569.52 247.203 3
-1 0 9 2854.12 199.029 6
-1 0 9 2448.25 198.143 1
1 0 9 2670.91 261.827 4
-1 0 -9 2635.06 198.077 1
1 0 -9 2840.88 205.735 6
-1 0 -9 3213.05 209.090 6
1 0 -9 2758.37 296.518 3
1 0 -9 2520.79 152.868 4
1 0 -10 363514. 8518.81 4
-1 0 -10 382469. 8805.46 3
-1 0 -10 381820. 8818.49 2
1 0 10 363121. 8801.29 4
-1 0 10 359718. 8610.56 1
-1 0 10 362534. 8576.14 6
1 0 -10 368469. 8923.69 3
-1 0 -10 362828. 8579.33 6
-1 0 -10 364943. 8597.87 1
1 0 -10 362403. 8593.48 6
1 0 -11 73272.1 2250.09 3
-1 0 -11 74332.4 1930.82 1
1 0 -11 72999.8 1890.54 4
1 0 11 78548.3 2165.82 4
-1 0 11 73234.3 1927.04 6
-1 0 -11 70533.4 2148.12 2
-1 0 11 73811.5 1951.89 1
1 0 -11 73851.7 1935.84 6
-1 0 -11 75142.7 1921.91 6
-1 0 -11 74783.2 2150.66 3
-1 0 -12 1321.78 143.903 6
-1 0 -12 1018.29 203.239 2
-1 0 12 1132.42 138.868 1
1 0 -12 1214.61 132.744 4
1 0 -12 933.727 212.793 3
-1 0 -12 1118.59 132.591 1
1 0 12 1233.13 225.490 4
-1 0 12 1366.46 143.054 6
1 0 -12 1218.33 143.982 6
-1 0 -12 928.251 208.825 3
-1 0 -13 716.089 194.180 2
1 0 -13 1066.89 258.854 3
1 0 13 570.063 194.946 4
1 0 -13 660.713 115.669 6
-1 0 13 862.207 126.916 1
1 0 -13 679.353 117.843 4
-1 0 -13 745.497 111.798 6
-1 0 -13 636.441 100.413 1
-1 0 -13 429.535 170.318 3
-1 0 13 954.392 122.397 6
1 0 -14 157117. 4323.62 3
-1 0 -14 153079. 4215.80 2
-1 0 14 157008. 3837.54 1
-1 0 -14 160999. 3810.89 6
1 0 -14 156164. 3847.05 6
-1 0 -14 150453. 4174.07 3
-1 0 14 157851. 3822.76 6
1 0 14 152508. 4140.73 4
1 0 -14 157944. 3874.46 4
-1 0 -14 159606. 3805.97 1
-1 0 -15 4407.64 423.708 2
-1 0 -15 4528.64 234.339 1
-1 0 -15 3896.63 395.082 3
-1 0 15 4384.07 251.556 1
1 0 -15 4806.09 297.797 4
-1 0 15 4204.64 242.488 6
1 0 15 4283.78 396.821 4
1 0 -15 4479.22 264.468 6
-1 0 -15 4362.55 238.126 6
1 0 -15 4929.52 492.942 3
-1 0 16 75016.0 1955.72 6
-1 0 16 76112.0 1954.40 1
-1 0 -16 74233.9 1902.75 1
1 0 16 78480.9 2348.87 4
-1 0 -16 75591.6 2389.82 3
1 0 -16 79615.0 2079.41 4
-1 0 -16 74384.8 2410.19 2
1 0 -16 75215.5 1982.13 6
-1 0 -16 77532.8 1935.51 6
1 0 -16 76578.8 2507.34 3
1 0 17 2868.03 345.538 4
-1 0 -17 3230.21 386.802 2
1 0 -17 3623.04 436.242 3
-1 0 -17 2495.30 352.148 3
1 0 -17 3381.41 221.026 6
-1 0 -17 3224.79 188.116 6
-1 0 17 3084.26 199.328 6
-1 0 17 2828.64 184.372 1
-1 0 -17 3163.11 167.689 1
-1 0 -18 25899.1 741.128 6
-1 0 -18 25152.9 719.061 6
-1 0 18 24928.8 770.410 6
1 0 18 26243.3 1123.79 4
-1 0 18 25540.3 737.388 1
-1 0 -18 29588.5 1271.78 2
-1 0 -18 27820.3 1224.79 3
1 0 -18 25158.7 1256.98 3
-1 0 19 27389.4 1251.50 3
-1 0 -19 29880.8 1316.53 2
-1 0 -19 27217.8 716.824 6
-1 0 19 28337.9 1307.92 2
1 0 -19 25587.6 1304.15 3
-1 0 -19 24803.1 727.202 6
-1 0 -19 25870.2 1231.09 3
-1 0 19 25629.7 776.872 6
-1 0 -20 19861.4 1080.93 3
-1 0 20 21711.9 1147.54 2
1 0 -20 20446.6 1168.29 3
-1 0 -20 18970.2 1074.15 2
-1 0 20 21021.1 1093.57 3
-1 0 -21 120.680 156.893 2
-1 0 -21 140.048 191.605 3
-1 0 21 651.440 272.980 2
1 0 -21 336.651 244.404 3
1 0 -22 2889.92 475.442 3
-1 0 -22 2384.96 397.260 3
-1 0 22 2423.16 405.973 2
-1 0 23 144.888 197.475 2
1 0 -23 -54.5162 193.852 3
-1 0 -23 -52.9135 244.211 3
-1 0 24 14080.2 986.389 2
1 0 -24 14058.5 1038.86 3
-1 0 -24 12271.0 928.058 3
-1 0 -25 6551.34 691.015 3
-1 0 25 6875.45 705.690 2
1 0 -25 7515.70 785.157 3
1 0 -26 8646.52 853.599 3
-1 0 -26 9198.40 832.235 3
-1 0 26 8434.16 785.317 2
1 0 -27 1065.49 394.665 3
-1 0 -27 335.037 270.438 3
-1 0 27 999.346 318.743 2
-1 0 28 15227.7 1104.99 2
1 0 -28 14249.9 1142.52 3
-1 0 -28 15280.6 1144.02 3
1 0 -29 1219.53 410.269 3
-1 0 29 690.825 312.625 2
-1 0 -29 1214.68 393.071 3
-1 0 -30 2121.35 464.126 3
1 0 -30 1630.63 453.890 3
-1 0 30 2221.41 479.428 2
1 0 -31 3534.45 643.758 3
-1 0 -31 2203.25 500.259 3
-1 0 31 2516.08 504.753 2
1 0 -32 255.781 265.598 3
-1 0 -32 1037.21 372.994 3
1 0 -33 917.634 431.951 3
-1 0 -33 1272.46 443.250 3
-1 0 -34 8272.43 971.556 3
1 1 -34 19191.2 1502.90 3
1 1 -33 2695.16 616.417 3
-1 -1 -33 2928.89 611.903 3
1 1 -32 83.5302 301.807 3
-1 -1 -32 593.791 370.294 3
-1 -1 -31 2385.60 556.628 3
1 1 -31 2175.29 544.800 3
-1 1 30 41594.0 2007.91 2
-1 -1 -30 40325.3 2067.86 3
1 1 -30 39050.3 2077.06 3
1 1 -29 7492.15 846.612 3
-1 1 29 10024.3 923.961 2
-1 -1 -29 9675.12 923.858 3
-1 -1 -28 527.026 288.212 3
-1 1 28 767.102 314.457 2
1 1 -28 1293.52 424.130 3
-1 -1 -27 657.694 292.117 3
-1 1 27 575.806 313.682 2
1 1 -27 645.497 336.335 3
-1 -1 -26 4221.71 591.932 3
-1 1 26 5380.55 637.776 2
1 1 -26 5886.45 701.677 3
-1 -1 -25 905.387 332.770 3
-1 1 25 1166.57 338.879 2
1 1 -25 659.163 331.320 3
-1 -1 -24 14742.5 1016.02 3
1 1 -24 14266.3 556.031 6
-1 1 24 15242.9 1030.70 2
1 1 -24 14348.1 1054.08 3
1 1 -23 11116.8 485.461 6
-1 -1 -23 11962.1 876.495 3
1 1 -23 10975.2 893.404 3
-1 1 23 11096.8 850.466 2
1 1 -22 35725.8 1668.21 3
-1 -1 -22 35817.1 1594.94 3
1 1 -22 33001.6 1061.94 6
-1 1 22 35093.4 1592.52 2
1 1 -21 9397.70 439.933 6
1 1 -21 8002.24 512.905 4
-1 1 21 7342.07 666.429 2
-1 -1 -21 8599.45 709.173 3
1 1 -21 8631.68 748.579 3
-1 -1 -20 1749.85 337.456 2
1 1 -20 2030.06 254.985 4
-1 1 20 2216.79 370.754 2
-1 1 20 1926.05 339.690 3
1 1 -20 2217.31 208.513 6
1 1 -20 2281.88 403.989 3
-1 -1 -20 1467.54 315.750 3
1 1 -19 14205.0 928.252 3
1 1 -19 14734.3 693.265 4
-1 1 19 14790.1 912.911 2
-1 -1 -19 13284.7 850.553 3
-1 -1 -19 14506.8 894.655 2
-1 1 19 15882.6 908.835 3
1 1 -19 14527.1 593.310 6
-1 -1 -18 919.039 243.989 3
-1 -1 -18 900.438 240.643 2
1 1 -18 1297.35 202.059 4
-1 1 18 813.196 79.9007 6
-1 1 18 852.759 226.862 3
1 1 -18 1095.86 154.283 6
-1 1 18 1010.14 280.645 2
1 1 -18 1054.97 284.044 3
1 -1 17 55953.6 1524.92 1
1 1 -17 56662.2 1565.53 6
-1 -1 -17 49119.7 1331.85 1
-1 -1 -17 55700.9 1915.89 3
1 1 -17 56615.3 1657.63 4
-1 -1 -17 56646.6 1952.04 2
-1 1 17 54330.1 1379.86 6
1 1 -17 54524.5 1995.20 3
-1 1 17 55625.6 1366.60 1
1 1 -16 134492. 3795.93 3
-1 -1 -16 129387. 3684.03 3
1 1 -16 129994. 3383.12 4
-1 -1 -16 126560. 3122.67 1
-1 1 16 135537. 3148.26 1
-1 -1 -16 132094. 3718.34 2
-1 1 16 130938. 3143.13 6
1 -1 16 135787. 3286.82 1
-1 -1 -16 124775. 3059.98 6
1 1 -16 135714. 3318.65 6
-1 -1 -15 9671.89 321.939 6
1 1 -15 9420.89 455.131 6
-1 1 15 10098.9 382.058 1
-1 -1 -15 9193.37 364.785 1
1 1 -15 9504.21 479.806 4
-1 1 15 9103.91 362.869 6
1 1 -15 9596.58 682.264 3
-1 -1 -15 8726.53 608.400 2
1 -1 15 9607.97 446.589 1
-1 -1 -15 9570.29 623.048 3
1 -1 14 24948.4 851.858 1
-1 1 14 24972.9 754.121 6
-1 -1 -14 25658.5 706.095 6
-1 -1 -14 22280.7 1017.84 3
-1 -1 -14 26638.3 1101.61 2
1 1 -14 24050.0 1113.61 3
-1 1 14 25549.4 774.062 1
1 1 -14 24346.6 853.191 6
-1 -1 -14 25182.4 768.866 1
1 1 -14 24561.0 876.976 4
-1 1 13 24038.7 744.666 1
1 1 -13 23243.6 804.729 6
1 -1 13 22665.1 810.820 1
-1 -1 -13 22615.9 672.070 6
-1 1 13 23606.0 722.337 6
-1 -1 -13 23164.3 996.131 2
-1 -1 -13 22888.3 739.877 1
1 1 -13 23296.5 1051.12 3
-1 -1 -13 23503.5 989.013 3
1 1 -12 24315.2 829.463 6
-1 -1 -12 23792.3 705.842 6
-1 1 12 25726.4 788.393 1
-1 -1 -12 24781.2 774.761 1
-1 -1 -12 25480.8 1001.77 3
-1 -1 -12 22671.1 972.641 2
1 -1 12 23629.1 842.925 1
-1 1 12 24204.7 752.699 6
1 1 -12 22486.0 1025.52 3
1 -1 11 48850.8 1433.45 1
-1 -1 -11 46296.0 1348.29 1
1 1 -11 50710.9 1668.79 3
-1 -1 -11 47127.2 1557.43 3
-1 -1 -11 51175.2 1300.63 6
1 1 -11 49729.7 1420.68 6
-1 1 11 48573.3 1338.80 6
-1 -1 -11 48321.7 1584.76 2
-1 1 11 49868.7 1367.15 1
-1 -1 -10 89862.1 2226.26 6
1 1 -10 88235.6 2339.22 6
1 1 -10 89307.3 2564.70 3
-1 1 10 86529.6 2269.62 6
1 -1 10 94472.9 2383.96 1
-1 -1 -10 86700.0 2471.45 3
-1 1 10 90909.1 2310.52 1
1 -1 9 2242.73 217.277 1
-1 1 9 2736.40 207.689 1
1 1 -9 2719.32 297.614 3
-1 1 9 2526.02 190.448 6
-1 -1 -9 2665.27 177.259 6
1 1 -9 2724.61 217.593 6
1 1 -8 18723.5 795.077 3
-1 1 8 19212.3 644.490 6
1 -1 8 19430.3 710.670 1
-1 -1 -8 19418.6 616.034 6
-1 1 8 18981.9 669.388 1
1 1 -8 18810.6 678.714 6
1 -1 7 21272.3 763.272 1
-1 -1 -7 20649.9 674.221 6
1 1 -7 21596.2 736.084 6
-1 1 7 21711.8 707.996 6
1 -1 7 22319.4 816.111 4
-1 1 7 21003.3 727.208 1
1 1 -7 22947.2 853.946 3
-1 1 6 14894.2 545.680 6
-1 -1 -6 14265.4 513.653 6
1 -1 6 14681.0 586.123 1
1 1 -6 14582.2 556.391 6
1 1 -6 14327.3 628.005 3
-1 1 6 13916.3 553.232 1
1 -1 6 15146.1 614.082 4
1 1 -5 110413. 2848.76 6
1 -1 5 116380. 2906.75 1
1 -1 5 111403. 2909.25 4
-1 1 5 114789. 2873.12 1
1 -1 4 48629.7 1354.33 4
-1 1 4 46402.4 1350.16 1
1 1 -4 46927.3 1333.33 6
1 1 -3 10962.0 460.511 6
1 -1 3 11535.1 464.252 4
-1 1 3 11534.0 486.759 1
-1 1 2 205374. 5075.97 1
-1 1 2 208924. 4878.88 4
1 1 -2 212842. 5039.19 6
1 1 -1 79278.7 2127.14 6
-1 1 1 85652.0 2190.85 1
-1 1 1 83491.5 2025.84 4
-1 1 0 125098. 3139.56 1
1 1 0 126271. 3037.16 5
1 1 0 121570. 3085.28 6
1 1 1 79770.9 2110.66 5
1 1 1 82471.2 2143.17 6
1 1 2 209576. 4956.35 5
1 1 2 215361. 4968.66 6
1 1 3 9074.24 389.126 6
-1 1 -3 9817.30 441.810 1
1 -1 -4 46718.4 1336.77 3
-1 1 -4 45117.1 1332.55 1
1 1 4 46107.8 1272.10 6
1 1 5 119045. 2924.20 6
1 -1 -5 114370. 3028.72 3
-1 -1 5 113959. 2955.96 6
-1 -1 6 12867.0 515.672 6
1 1 6 12462.1 477.579 6
1 -1 -6 14449.1 547.923 1
-1 1 -6 12975.7 532.418 1
1 -1 -6 13070.9 581.169 3
1 1 7 23338.8 728.002 6
-1 -1 7 22929.7 771.989 6
1 -1 -7 23189.9 780.607 1
1 -1 -7 23804.5 885.753 3
-1 1 -7 22857.8 786.819 1
1 -1 -8 15302.4 589.366 1
1 -1 -8 16768.9 729.525 3
-1 -1 8 16280.2 595.540 6
-1 1 -8 15349.1 621.010 3
-1 1 -8 15772.6 605.732 1
1 1 8 15701.4 550.687 6
-1 1 -9 2391.40 234.712 2
-1 -1 9 2252.25 197.212 6
1 -1 -9 2263.73 193.889 1
-1 1 -9 2071.84 219.428 3
1 -1 -9 2236.27 113.871 5
-1 1 -9 2383.55 206.684 1
1 -1 -9 2364.39 274.188 3
1 -1 -10 89284.0 2527.44 3
-1 -1 10 87244.7 2265.34 6
-1 1 -10 84527.4 2263.42 1
-1 1 -10 83661.0 2371.03 3
-1 1 -10 89607.0 2412.47 2
-1 -1 11 49616.3 1389.63 6
-1 1 -11 50469.4 1395.85 1
1 1 11 47313.0 1520.97 4
1 -1 -11 47855.6 1639.94 3
-1 1 -11 48526.0 1530.51 3
-1 1 -11 45123.6 1519.17 2
-1 1 -12 23448.6 970.092 2
-1 -1 12 24905.6 830.116 6
1 1 12 25161.4 975.391 4
-1 1 -12 24342.2 967.697 3
-1 1 -12 25894.2 826.544 1
1 -1 -12 23626.5 1053.92 3
-1 -1 13 20979.1 744.936 6
-1 1 -13 20754.9 903.272 3
1 -1 -13 21447.1 999.432 3
-1 1 -13 21583.1 928.122 2
1 1 13 21149.2 894.261 4
-1 1 -13 21620.1 733.702 1
1 1 14 22966.8 985.174 4
-1 1 -14 27447.1 1081.04 2
-1 1 -14 24381.8 1020.52 3
-1 -1 14 24707.5 825.584 6
-1 1 -14 23341.8 790.706 1
1 -1 -14 25813.0 1142.90 3
1 -1 -15 9902.71 692.133 3
-1 -1 15 9751.37 449.872 6
-1 1 -15 10722.2 647.084 3
-1 1 -15 9771.23 425.255 1
1 1 15 9098.98 580.374 4
-1 1 -15 10266.2 641.417 2
-1 1 -16 127277. 3142.81 1
-1 1 -16 124070. 3546.49 3
-1 -1 16 128129. 3197.77 6
1 -1 -16 125066. 3699.77 3
1 1 16 119349. 3471.56 4
-1 1 -16 131299. 3612.30 2
1 1 17 53897.5 1832.39 4
-1 1 -17 56384.8 1947.60 2
1 -1 -17 56227.1 2041.99 3
-1 -1 17 52992.0 1547.66 6
-1 1 -17 57618.0 1934.60 3
-1 1 -17 58776.7 1876.30 4
-1 1 -17 54672.9 1492.49 1
-1 -1 18 700.690 122.932 6
-1 -1 18 830.292 266.659 2
1 -1 -18 902.891 283.231 3
-1 1 -18 416.451 214.037 3
-1 -1 18 765.436 236.760 3
1 1 18 333.872 188.125 4
-1 1 -18 482.757 103.081 6
-1 1 -18 904.132 234.737 2
1 1 19 14959.0 805.945 4
-1 -1 19 13999.8 561.491 6
-1 1 -19 13256.8 517.176 6
-1 -1 19 13583.6 838.485 3
1 -1 -19 14583.7 937.051 3
-1 1 -19 14665.0 875.467 2
-1 -1 19 13251.4 496.698 1
-1 -1 19 13850.1 541.091 1
-1 1 -19 13182.2 830.178 3
-1 -1 19 13419.2 863.647 2
-1 -1 20 1661.37 330.136 3
-1 -1 20 1680.49 143.783 1
1 1 20 1607.54 286.777 4
-1 1 -20 1965.50 341.144 3
-1 1 -20 1976.98 169.853 6
-1 -1 20 1805.14 344.327 2
-1 1 -20 1507.02 291.803 2
-1 -1 20 1793.57 165.183 1
1 -1 -20 1836.31 383.695 3
-1 -1 21 11468.0 816.697 2
-1 -1 21 10170.5 409.060 1
1 -1 -21 10693.7 852.952 3
-1 1 -21 10434.9 770.564 2
-1 1 -21 11254.3 433.567 6
1 1 21 10853.9 710.068 4
-1 -1 21 10571.3 764.844 3
-1 -1 21 9569.49 375.339 1
-1 1 -21 10370.4 770.968 3
-1 1 -22 32921.8 1522.03 3
-1 1 -22 34067.9 994.375 6
-1 -1 22 33572.3 897.487 1
-1 -1 22 33578.7 1546.63 2
-1 1 -22 34514.4 961.790 6
-1 -1 22 30113.5 856.040 1
1 -1 -22 32458.3 1599.01 3
1 1 22 33840.3 1401.39 4
1 -1 -23 11291.8 909.208 3
-1 1 -23 10596.3 831.575 3
-1 1 -23 11340.4 417.785 6
1 1 23 10819.2 743.910 4
-1 -1 23 10452.1 831.956 2
-1 1 -23 10799.7 432.213 6
-1 1 -24 12599.4 426.392 6
1 -1 -24 13551.5 1022.88 3
-1 1 -24 12237.3 434.856 6
-1 -1 24 12702.4 925.230 2
-1 1 -24 12416.8 915.375 3
1 -1 -25 421.322 262.258 3
-1 -1 25 519.842 297.027 2
-1 1 -25 893.340 308.428 3
1 -1 -26 5787.97 698.697 3
-1 1 -26 5339.62 644.141 3
-1 -1 26 5565.08 638.776 2
-1 1 -27 1020.73 343.752 3
1 -1 -27 691.457 322.567 3
-1 -1 27 651.370 289.364 2
-1 1 -28 1219.81 386.752 3
-1 -1 28 1290.54 368.803 2
1 -1 -28 1139.81 375.318 3
1 -1 -29 8287.99 881.079 3
-1 1 -29 9056.19 894.657 3
-1 -1 29 7226.64 783.204 2
-1 1 -30 41390.0 2092.35 3
1 -1 -30 42621.1 2189.80 3
-1 -1 30 42875.7 2047.17 2
-1 1 -31 2463.09 534.080 3
1 -1 -31 2941.70 580.786 3
-1 -1 31 1662.27 437.898 2
-1 1 -32 1505.86 477.768 3
-1 -1 32 1056.57 393.789 2
1 -1 -32 1217.01 446.461 3
-1 1 -33 5045.96 738.865 3
1 -1 -33 3794.75 670.794 3
-1 1 -34 19837.3 1507.58 3
1 2 -34 4323.72 731.705 3
-1 -2 -33 4158.37 669.695 3
1 2 -33 3793.74 690.552 3
1 2 -32 1167.30 392.950 3
-1 -2 -32 1066.83 422.775 3
-1 -2 -31 6917.05 839.405 3
1 2 -31 7490.90 877.900 3
1 2 -30 465.548 326.041 3
-1 -2 -30 1545.34 446.283 3
1 2 -29 1674.68 459.583 3
-1 -2 -29 2584.30 553.995 3
-1 -2 -28 49102.5 2234.90 3
-1 2 28 53468.8 2239.77 2
-1 2 27 10290.6 889.852 2
-1 -2 -27 9392.06 874.994 3
1 2 -27 9814.62 677.949 4
1 2 -27 9829.58 923.890 3
1 2 -26 21753.5 1368.12 3
1 2 -26 20876.2 810.619 6
-1 2 26 20619.6 1269.59 2
-1 -2 -26 19741.6 1272.68 3
1 2 -26 21957.4 1044.65 4
-1 -2 -25 10845.8 902.143 3
1 2 -25 11345.7 710.370 4
1 2 -25 10566.3 909.626 3
-1 -2 -25 10072.5 709.414 5
-1 2 25 10473.5 862.741 2
1 2 -25 10447.6 534.429 6
-1 2 24 7858.72 734.675 2
-1 -2 -24 7523.96 722.980 3
1 2 -24 7823.71 578.737 4
-1 -2 -24 7368.29 597.954 5
1 2 -24 8489.73 472.755 6
1 2 -24 8958.62 811.125 3
-1 -2 -23 7025.80 698.843 3
1 2 -23 8184.68 472.087 6
1 2 -23 7801.91 753.168 3
-1 -2 -23 7596.58 592.543 5
-1 2 23 7969.97 715.245 2
1 2 -23 7903.93 567.713 4
1 -2 23 8197.47 417.766 1
1 2 -22 24468.8 1346.54 3
-1 -2 -22 25557.4 1140.28 5
-1 -2 -22 24698.4 1310.03 3
1 -2 22 24755.2 885.134 1
1 2 -22 26482.7 1103.97 4
-1 2 22 27829.9 1371.50 2
1 2 -22 24268.9 938.332 6
1 -2 21 52334.4 1561.20 1
1 2 -21 51051.6 2077.46 3
-1 -2 -21 54067.8 1830.62 5
-1 2 21 48260.7 1985.70 2
1 2 -21 52186.1 1610.41 6
-1 -2 -21 51645.4 2027.26 3
-1 2 20 3271.02 433.011 2
-1 -2 -20 3490.49 457.679 2
1 2 -20 3121.81 453.976 3
-1 -2 -20 3494.76 464.187 3
-1 -2 -20 3712.65 390.697 5
1 2 -20 3349.47 300.963 6
-1 2 20 2929.82 392.579 3
1 -2 20 3090.79 282.930 1
1 -2 19 1940.75 229.958 1
1 2 -19 2349.60 387.856 3
1 2 -19 2291.86 247.089 6
-1 -2 -19 2094.25 295.396 5
-1 -2 -19 1917.03 343.115 2
-1 -2 -19 2193.90 368.984 3
-1 2 19 1756.50 336.907 2
-1 2 19 2292.17 347.545 3
-1 2 18 64889.0 2181.70 2
-1 2 18 58282.5 1494.27 6
-1 -2 -18 58830.0 1536.61 1
-1 2 18 64366.9 2134.06 3
1 2 -18 60725.8 2181.22 3
-1 -2 -18 62540.0 1971.92 5
-1 -2 -18 58148.5 2091.23 3
-1 -2 -18 62127.7 2160.99 2
1 -2 18 62803.2 1803.96 1
1 2 -18 62560.6 1899.26 4
1 2 -18 63504.5 1810.98 6
-1 -2 -18 58905.2 1515.56 1
-1 2 17 8724.10 629.588 3
-1 2 17 7646.88 621.670 2
-1 -2 -17 7791.51 343.536 1
-1 -2 -17 7945.92 608.752 3
-1 -2 -17 8193.33 626.404 2
1 -2 17 8201.23 473.598 1
-1 2 17 7858.56 331.711 1
-1 2 17 7616.77 306.754 6
1 2 -17 7864.12 457.171 6
1 2 -17 7651.16 640.270 3
1 -2 16 4531.37 346.686 1
-1 2 16 4230.38 243.203 1
1 2 -16 4382.08 463.521 3
-1 -2 -16 4545.57 447.677 2
-1 2 16 4235.67 230.990 6
-1 2 16 3819.28 404.728 3
1 2 -16 4576.65 336.639 6
-1 -2 -16 4379.09 185.054 6
-1 2 16 3811.90 423.549 2
-1 2 16 4608.72 280.498 4
-1 -2 -16 4768.42 458.046 3
-1 -2 -16 4665.16 262.063 1
-1 2 15 38746.1 1468.44 3
-1 2 15 39054.2 1505.59 2
-1 -2 -15 39577.0 1482.47 3
-1 2 15 39960.5 1124.48 1
-1 -2 -15 38614.4 1484.74 2
-1 2 15 37754.8 1094.36 6
1 2 -15 37990.5 1513.73 3
1 2 -15 39141.0 1267.15 6
-1 -2 -15 38786.1 1017.56 6
-1 2 15 39847.8 1140.06 4
1 -2 15 36231.2 1264.02 1
1 2 -14 72542.8 2357.19 3
-1 2 14 72917.9 1927.42 6
-1 2 14 76067.6 2322.24 3
-1 2 14 74648.8 2345.74 2
-1 -2 -14 72310.8 2310.55 2
-1 -2 -14 74595.2 1853.24 6
1 -2 14 73763.8 2117.96 1
-1 -2 -14 73081.7 2299.31 3
1 2 -14 73810.2 2096.31 6
-1 2 14 75699.4 1959.70 1
-1 2 14 74664.7 1933.18 4
-1 2 13 38551.6 1437.73 2
-1 -2 -13 38165.4 1413.82 2
1 2 -13 38533.2 1464.98 3
-1 -2 -13 37337.3 1390.48 3
-1 2 13 37863.4 1129.67 6
1 -2 13 35841.6 1256.80 1
1 2 -13 41015.3 1272.70 6
-1 -2 -13 38527.0 1323.38 5
-1 2 13 39221.4 1147.43 1
-1 2 13 41010.6 1439.12 3
-1 -2 -13 39887.0 1062.56 6
-1 2 13 39545.7 1097.36 4
-1 2 12 76764.6 2041.83 1
-1 -2 -12 78314.3 2223.81 5
-1 2 12 77394.9 2305.47 3
1 2 -12 77795.9 2152.03 6
1 -2 12 80063.1 2189.63 1
1 2 -12 73870.9 2344.31 3
-1 2 12 77005.8 2332.84 2
-1 2 12 73872.4 2019.51 6
-1 -2 -12 75294.5 2283.18 3
-1 2 12 77702.2 1952.64 4
-1 -2 -12 77510.1 1948.47 6
-1 -2 -12 79384.3 2323.68 2
-1 -2 -11 841.679 114.183 6
-1 2 11 889.061 137.187 1
-1 -2 -11 628.352 191.128 3
1 2 -11 601.888 218.761 3
-1 -2 -11 760.500 164.143 5
-1 2 11 634.694 158.543 3
1 -2 11 765.353 162.745 1
1 2 -11 847.364 159.040 6
-1 2 11 462.580 166.894 2
-1 2 10 65411.8 1954.98 3
-1 2 10 66577.7 1790.52 1
1 2 -10 65224.7 2003.71 3
-1 -2 -10 64979.9 1698.54 6
-1 2 10 64534.1 1978.94 2
1 2 -10 64416.4 1851.58 6
1 -2 10 63544.1 1877.32 1
-1 2 9 1013.09 181.606 3
1 -2 9 1398.88 206.003 1
-1 -2 -9 782.480 114.097 6
1 2 -9 811.536 200.592 3
-1 2 9 717.002 133.059 1
1 2 -9 1072.90 166.632 6
-1 2 9 695.171 165.118 2
-1 2 8 73107.7 1802.29 5
-1 2 8 74116.3 2090.25 3
1 2 -8 72249.9 2128.92 3
-1 2 8 73235.2 2004.57 1
-1 2 8 75152.1 2119.64 2
1 -2 8 73099.9 2077.00 1
-1 -2 -8 75163.8 1927.02 6
1 2 -8 73818.6 2039.83 6
1 -2 7 60390.1 1768.52 1
-1 2 7 59768.8 1501.29 5
1 2 -7 60124.2 1730.62 6
-1 2 7 60444.3 1751.80 3
-1 -2 -7 61237.5 1634.93 6
-1 2 7 64447.2 1732.42 1
1 2 -6 9740.03 474.049 6
-1 2 6 9910.62 476.842 3
-1 2 6 9871.10 472.134 1
-1 -2 -6 10099.4 428.442 6
1 -2 6 10385.5 514.628 1
1 -2 5 68390.2 1915.59 1
-1 -2 -5 68368.8 1790.91 6
-1 2 5 63815.6 1828.38 3
-1 2 5 67080.0 1860.32 1
1 2 -5 67241.2 1862.64 6
-1 2 4 85399.4 2304.29 3
-1 2 4 93237.7 2396.94 1
1 2 -4 89328.5 2364.10 6
-1 2 3 33334.5 1047.18 1
-1 2 3 31417.7 943.791 3
1 2 -3 29177.4 991.780 6
-1 2 2 118666. 2961.44 1
-1 2 2 108526. 2799.41 3
1 2 -2 116527. 2916.77 6
-1 2 1 486943. 11548.7 3
-1 2 1 485077. 11728.8 1
1 2 0 125534. 3283.33 6
-1 2 0 137606. 3375.40 1
1 2 1 491542. 11247.4 6
-1 2 -1 464590. 11297.7 1
1 2 2 112260. 2853.95 6
1 2 2 108382. 2847.09 5
-1 2 -2 116670. 2940.26 1
-1 2 -3 28891.3 977.498 1
1 2 3 28596.6 914.954 6
1 2 3 28308.8 929.298 5
1 -2 -3 28567.8 886.469 3
1 -2 -4 74263.6 1962.60 3
1 2 4 76979.0 1961.11 6
-1 2 -4 69788.8 2015.00 1
1 2 4 70415.2 1977.18 5
-1 2 -5 65962.8 1885.48 1
1 2 5 68367.5 1805.21 6
1 -2 -5 65860.1 1849.47 3
1 2 5 66861.3 1862.49 5
1 -2 -6 12985.4 587.749 3
1 2 6 13836.6 533.769 6
-1 2 -6 14242.3 604.836 1
-1 -2 6 13442.8 573.610 6
1 2 6 13315.3 583.375 5
1 -2 -6 13960.2 591.908 1
1 -2 -7 65755.6 1837.43 1
-1 -2 7 66149.7 1823.09 6
1 2 7 67248.1 1755.15 6
-1 2 -7 64411.8 1842.05 1
-1 2 -7 60599.0 1734.50 3
1 -2 -7 67199.1 1899.54 3
1 -2 -8 74497.2 2032.58 1
1 2 8 72764.7 1937.21 6
-1 2 -8 74226.4 1992.37 3
1 -2 -8 73202.5 2134.80 3
-1 2 -8 71526.8 2039.83 1
-1 -2 8 73133.1 2025.29 6
-1 2 -8 76283.3 2011.49 2
-1 2 -9 1732.05 209.747 3
1 2 9 1756.31 169.682 6
1 -2 -9 1419.05 228.645 3
-1 2 -9 1859.52 206.952 1
-1 -2 9 1595.14 195.669 6
-1 2 -9 1722.56 200.413 2
1 -2 -9 1962.45 204.887 1
1 -2 -10 58807.5 1892.08 3
-1 2 -10 58306.5 1752.59 3
-1 2 -10 60858.8 1751.19 1
1 2 10 60254.9 1621.54 6
-1 -2 10 60784.2 1738.47 6
-1 2 -10 64186.0 1795.62 2
1 -2 -10 60223.3 1721.55 1
-1 2 -11 1170.85 170.641 1
1 -2 -11 1048.61 244.897 3
-1 -2 11 940.568 206.921 3
-1 -2 11 1030.82 172.340 6
-1 2 -11 1249.08 203.058 3
1 -2 -11 1013.12 160.389 1
-1 2 -11 778.604 168.436 2
1 2 11 1051.92 128.215 6
-1 2 -12 78922.6 2175.26 1
-1 2 -12 82642.2 2314.00 2
1 -2 -12 79903.3 2427.94 3
-1 -2 12 78145.4 2183.50 6
1 2 12 78362.2 2031.85 6
-1 2 -12 83068.7 2294.41 3
-1 -2 12 78472.0 2375.16 3
1 -2 -12 77523.6 2143.01 1
-1 2 -13 36464.3 1293.76 3
-1 -2 13 35660.0 1186.78 6
1 -2 -13 39061.7 1452.47 3
-1 2 -13 35445.3 1300.47 2
1 2 13 36368.8 1043.92 6
1 -2 -13 37319.3 1140.49 1
-1 2 -13 38620.8 1195.41 1
-1 2 -14 74289.8 2306.08 2
-1 -2 14 75074.3 2131.03 6
1 -2 -14 76070.3 1956.13 5
-1 2 -14 76225.7 2108.94 1
-1 2 -14 76789.2 2295.64 3
1 -2 -14 80563.7 2062.40 1
1 -2 -14 74153.4 2426.16 3
-1 2 -15 39662.4 1265.89 1
-1 -2 15 40682.0 1305.31 6
-1 2 -15 43066.6 1519.02 2
-1 2 -15 43123.7 1520.85 4
1 -2 -15 41204.4 1158.09 5
-1 2 -15 40396.0 1465.77 3
-1 -2 15 42119.2 1544.28 3
1 -2 -15 39052.5 1577.65 3
-1 2 -16 3059.80 362.533 2
1 -2 -16 3913.47 242.016 5
-1 2 -16 3520.28 376.156 4
-1 -2 16 3893.68 414.116 3
-1 -2 16 4027.42 436.993 2
-1 -2 16 4153.29 317.684 6
-1 2 -16 4008.27 399.273 3
1 -2 -16 4051.50 460.442 3
1 2 16 3569.66 369.550 4
-1 2 -16 3551.82 277.403 1
-1 2 -17 8732.24 616.092 2
-1 -2 17 7917.50 451.841 6
-1 2 -17 8760.56 608.143 4
-1 2 -17 7985.83 436.632 6
-1 -2 17 7453.29 607.157 2
-1 -2 17 5856.13 561.537 3
-1 2 -17 7811.33 577.493 3
-1 2 -17 7975.76 419.454 1
1 -2 -17 7772.73 648.627 3
1 2 17 8377.02 568.158 4
1 -2 -17 8577.96 393.081 5
-1 2 -18 63443.6 1855.83 6
-1 2 -18 70259.1 2207.69 4
1 -2 -18 68697.4 1795.38 5
-1 2 -18 61363.5 2153.92 3
-1 2 -18 65021.8 2210.47 2
-1 -2 18 65354.9 1838.35 1
-1 -2 18 64208.1 1886.54 6
1 2 18 65445.0 2122.71 4
-1 -2 18 58877.1 2192.57 2
-1 -2 18 66821.6 2225.78 3
1 -2 -18 63806.3 2318.86 3
-1 2 -19 2059.65 308.303 4
-1 -2 19 1744.09 355.678 2
-1 2 -19 2302.49 224.377 6
-1 -2 19 2025.99 208.066 1
1 -2 -19 2512.76 218.101 5
-1 -2 19 2327.08 349.915 3
1 -2 -19 1824.85 383.642 3
-1 2 -19 2754.21 369.673 2
1 2 19 2227.24 323.654 4
-1 2 -19 2590.16 378.098 3
-1 2 -20 1789.27 312.289 4
1 2 20 1178.09 277.831 4
-1 -2 20 1652.81 190.809 1
-1 2 -20 1730.90 333.319 3
1 -2 -20 2485.09 438.583 3
1 -2 -20 1309.90 170.207 5
-1 2 -20 1922.67 336.708 2
-1 2 -20 1581.17 196.597 6
-1 -2 20 1602.94 341.938 2
-1 -2 20 1854.30 334.944 3
1 -2 -21 54004.6 2167.82 3
1 -2 -21 54515.2 1582.47 5
-1 2 -21 52839.0 2035.53 2
-1 2 -21 53917.0 1953.83 4
-1 -2 21 52671.0 2004.66 3
-1 2 -21 52108.7 1564.27 6
-1 -2 21 54522.3 2072.57 2
1 2 21 54922.1 1927.50 4
-1 -2 21 54305.7 1552.96 1
-1 2 -21 52413.5 2008.31 3
-1 -2 22 26672.5 895.538 1
-1 2 -22 26378.9 1326.44 3
1 2 22 25107.3 1202.47 4
-1 2 -22 24997.8 1314.70 2
1 -2 -22 26462.3 1438.43 3
1 -2 -22 27033.3 952.256 5
-1 -2 22 26797.9 1360.65 2
-1 2 -22 26406.0 1256.52 4
-1 2 -22 27699.0 935.221 6
-1 2 -23 7238.83 397.361 6
-1 -2 23 7123.69 367.746 1
-1 -2 23 6850.25 667.462 2
1 2 23 6896.18 595.229 4
-1 2 -23 7160.53 685.370 3
1 -2 -23 6957.48 719.789 3
1 -2 -23 6941.28 423.961 5
-1 -2 24 8213.53 389.832 1
-1 -2 24 10056.3 811.759 2
1 2 24 8600.28 671.955 4
1 -2 -24 9193.88 845.717 3
1 -2 -24 9761.18 512.880 5
-1 2 -24 9181.08 451.818 6
-1 2 -24 9024.85 782.311 3
-1 -2 25 11548.7 473.222 1
1 2 25 11948.4 811.304 4
-1 2 -25 13274.8 550.723 6
-1 2 -25 12213.1 936.120 3
-1 -2 25 12461.5 464.819 1
1 -2 -25 14550.3 1086.56 3
-1 -2 25 14529.7 1003.63 2
1 -2 -25 12245.1 608.128 5
-1 2 -26 23571.7 1352.97 3
1 2 26 20318.0 1121.45 4
-1 2 -26 22192.4 764.945 6
-1 -2 26 20337.2 1250.13 2
1 -2 -26 21331.4 871.515 5
1 -2 -26 19807.2 1341.27 3
1 -2 -27 10099.7 963.716 3
-1 -2 27 10667.1 908.035 2
1 2 27 11726.0 823.514 4
-1 2 -27 9469.63 868.237 3
1 -2 -28 47065.6 2263.51 3
-1 -2 28 47969.4 2133.73 2
-1 2 -28 47785.4 2172.45 3
-1 -2 29 2127.24 490.368 2
-1 2 -29 1689.06 449.224 3
1 -2 -29 1948.00 525.039 3
-1 2 -30 828.728 312.527 3
-1 -2 30 763.427 337.293 2
1 -2 -30 154.481 282.610 3
-1 -2 31 6816.28 782.117 2
-1 2 -31 7082.01 827.850 3
1 -2 -31 7721.27 910.451 3
1 -2 -32 949.005 425.991 3
-1 -2 32 605.498 300.823 2
-1 2 -32 881.520 332.050 3
-1 2 -33 2656.59 576.596 3
1 -2 -33 2821.75 606.664 3
-1 2 -34 5193.00 747.540 3
1 3 -34 757.738 410.594 3
1 3 -33 4686.18 712.571 3
1 3 -32 12039.5 1136.29 3
-1 -3 -32 11484.1 1099.46 3
-1 -3 -31 364.310 310.352 3
1 3 -31 464.414 261.585 3
-1 -3 -30 4097.54 642.572 3
1 3 -30 4977.39 732.091 3
-1 -3 -29 16662.9 1250.63 3
1 3 -29 15526.2 1205.17 3
-1 -3 -28 14046.5 1120.41 3
1 3 -28 13839.5 1116.91 3
-1 -3 -27 9350.12 895.871 3
1 -3 27 9379.11 477.997 1
1 3 -27 9371.49 899.247 3
1 3 -26 19955.6 901.488 6
1 -3 26 21659.4 842.337 1
-1 -3 -26 22315.7 1349.48 3
1 3 -26 19873.0 1058.71 4
-1 3 26 20502.3 1262.49 2
1 3 -26 19825.2 1306.46 3
-1 -3 -25 4276.88 464.153 5
1 -3 25 3881.18 334.839 1
1 3 -25 4248.37 456.926 4
1 3 -25 4448.07 380.077 6
-1 -3 -25 3905.15 552.757 3
1 3 -25 4471.33 607.151 3
-1 3 25 3413.72 511.936 2
-1 3 24 1476.94 371.876 2
1 3 -24 1323.32 365.773 3
1 3 -24 1874.73 254.811 6
-1 -3 -24 1451.41 292.295 5
-1 -3 -24 1750.68 424.703 3
1 3 -24 1722.00 303.674 4
1 -3 24 2178.34 265.697 1
-1 3 23 40877.5 1765.49 2
1 3 -23 37959.0 1368.00 6
1 -3 23 36988.4 1355.08 1
1 3 -23 36043.4 1746.78 3
-1 -3 -23 38432.8 1513.22 5
1 3 -23 37664.0 1502.95 4
-1 -3 -23 39910.6 1775.09 3
1 3 -22 99226.7 3374.21 3
-1 -3 -22 101629. 3064.53 5
1 3 -22 103750. 3083.71 4
1 3 -22 99624.1 2903.72 6
1 -3 22 107243. 2926.32 1
-1 3 22 104434. 3349.65 2
-1 -3 -22 104417. 3378.40 3
-1 -3 -21 7170.29 676.540 3
-1 3 21 8321.10 700.116 2
-1 -3 -21 7986.95 297.563 1
1 -3 21 7978.10 523.510 1
-1 -3 -21 8910.66 615.339 5
-1 -3 -21 7596.14 293.557 1
1 3 -21 7886.99 717.354 3
-1 3 21 8370.26 466.293 4
1 3 -21 8123.95 589.073 4
1 3 -21 7849.44 518.466 6
1 3 -20 10609.2 613.831 6
-1 -3 -20 12005.1 708.489 5
-1 -3 -20 11571.5 429.427 1
-1 -3 -20 11876.6 837.946 3
1 -3 20 11212.0 639.410 1
-1 -3 -20 10472.4 431.317 1
-1 3 20 11319.0 543.659 4
1 3 -20 10510.0 813.480 3
-1 3 20 11749.6 817.056 2
-1 -3 -19 16862.2 587.409 1
-1 -3 -19 17052.9 997.492 2
1 -3 19 17583.7 809.482 1
1 3 -19 16553.3 780.885 6
-1 -3 -19 16520.5 973.778 3
-1 -3 -19 16814.2 845.523 5
-1 3 19 15802.3 521.896 6
-1 3 19 17202.8 680.287 4
-1 3 19 17070.6 979.943 2
-1 3 19 17663.2 963.657 3
1 3 -19 16611.9 997.841 3
-1 3 19 14821.4 501.812 6
-1 3 18 1633.25 143.521 6
-1 -3 -18 2464.67 195.283 1
1 3 -18 2055.06 251.306 6
1 3 -18 1854.26 352.806 3
-1 3 18 1788.61 155.394 6
-1 3 18 2069.55 208.598 4
-1 -3 -18 2028.28 286.331 5
1 -3 18 1318.28 226.878 1
-1 3 18 1636.33 294.888 3
-1 3 18 1780.73 320.846 2
-1 -3 -18 2065.88 344.031 2
-1 -3 -18 1759.78 337.338 3
-1 -3 -17 6921.56 592.795 2
-1 -3 -17 6368.81 574.473 3
-1 3 17 7129.72 569.573 3
1 3 -17 7566.65 492.104 6
1 3 -17 7027.30 604.743 3
-1 3 17 7688.80 609.209 2
-1 -3 -17 7644.22 530.110 5
1 -3 17 7888.26 511.281 1
-1 3 17 7293.11 353.270 6
-1 -3 -17 8157.53 384.384 1
-1 3 17 7040.44 390.371 4
-1 3 16 72795.8 1961.85 1
-1 3 16 74169.1 1958.49 4
1 3 -16 73514.3 2412.14 3
1 3 -16 71945.2 2150.22 6
-1 3 16 74615.9 2342.60 3
-1 3 16 70709.7 1920.99 6
-1 3 16 71674.5 2364.70 2
-1 -3 -16 69569.2 2330.01 3
-1 -3 -16 69953.4 2357.87 2
1 -3 16 69694.8 2166.04 1
-1 -3 -15 31582.5 915.422 6
1 3 -15 30387.1 1144.73 6
-1 -3 -15 28131.7 1240.85 3
-1 -3 -15 31597.1 1304.66 2
1 -3 15 29999.7 1162.60 1
-1 3 15 31835.3 1276.00 3
-1 3 15 29894.0 1278.01 2
-1 3 15 31587.6 1013.07 1
1 3 -15 30261.2 1311.15 3
-1 3 14 13205.4 572.640 1
-1 -3 -14 13866.2 507.183 6
-1 -3 -14 12460.4 735.961 2
-1 3 14 14559.2 787.186 2
1 3 -14 13041.5 660.042 6
-1 -3 -14 12503.7 734.090 3
1 -3 14 12971.8 685.232 1
-1 3 14 12971.7 726.400 3
1 3 -14 13610.8 788.304 3
-1 3 13 5189.41 337.130 1
1 3 -13 5055.41 385.338 6
-1 -3 -13 4761.69 419.964 3
-1 -3 -13 5261.36 289.288 6
1 3 -13 4711.38 445.275 3
-1 3 13 4449.41 420.294 2
-1 -3 -13 5937.76 465.872 2
1 -3 13 4278.37 376.700 1
-1 3 13 6108.67 463.894 3
1 -3 12 13.3277 131.827 1
-1 3 12 -19.9399 85.6449 1
1 3 -12 36.1514 150.344 3
-1 -3 -12 93.9168 77.1098 6
1 3 -12 20.5259 107.252 6
-1 3 12 179.468 143.343 3
-1 -3 -12 119.297 150.072 3
-1 -3 -12 32.4288 112.194 2
-1 -3 -12 115.208 112.819 5
-1 3 12 97.7418 154.178 2
-1 -3 -11 19477.1 870.166 3
1 3 -11 20024.7 833.667 6
-1 3 11 19268.9 851.273 3
-1 3 11 19572.7 879.921 2
-1 3 11 19896.7 766.367 1
1 -3 11 20324.6 872.818 1
-1 -3 -11 19365.0 823.088 5
-1 -3 -11 19786.0 688.522 6
1 3 -11 19039.2 901.379 3
-1 3 10 12075.9 561.764 1
-1 -3 -10 10791.9 477.001 6
-1 3 10 11733.6 627.042 2
1 3 -10 11764.8 649.111 3
1 3 -10 11543.7 592.506 6
-1 -3 -10 12154.8 597.491 5
-1 3 10 10911.4 442.509 5
-1 3 10 11356.0 597.422 3
1 -3 10 11592.4 626.516 1
-1 3 9 44489.4 1398.14 1
-1 -3 -9 46476.7 1449.30 5
-1 3 9 46549.8 1478.77 2
-1 3 9 44731.6 1250.42 5
-1 -3 -9 44746.2 1314.86 6
1 3 -9 44664.8 1449.82 6
-1 3 9 46640.3 1456.09 3
1 -3 9 44104.6 1497.69 1
-1 3 8 168422. 4253.93 1
-1 3 8 170792. 4268.76 3
-1 -3 -8 162230. 4148.32 6
1 -3 8 171225. 4376.90 1
-1 3 8 169238. 4291.14 2
1 3 -8 170798. 4316.12 6
1 -3 7 676.840 184.817 1
-1 3 7 656.408 140.415 3
-1 -3 -7 870.340 147.090 6
-1 3 7 775.071 166.382 2
1 3 -7 1146.96 195.473 6
-1 3 7 1049.83 174.723 1
-1 3 6 15907.8 657.220 2
-1 3 6 17257.2 660.994 3
-1 3 6 16809.2 704.389 1
1 3 -6 17343.0 725.968 6
1 -3 6 15213.9 742.528 1
-1 -3 -6 16800.4 649.051 6
-1 3 5 8604.16 415.899 3
-1 -3 -5 9341.36 451.326 6
1 3 -5 9121.95 495.023 6
-1 3 5 9174.04 433.687 2
1 -3 5 8820.16 530.331 1
-1 3 5 9202.00 493.633 1
1 3 -4 109993. 3044.35 6
-1 3 4 118497. 3078.35 1
-1 3 4 118312. 2918.01 3
-1 3 3 20740.1 669.856 3
-1 3 3 19904.4 811.148 1
1 3 -3 20605.3 803.570 6
1 3 -2 235792. 5938.81 6
-1 3 2 236559. 5718.90 3
1 3 -1 119642. 3183.12 6
-1 3 1 123249. 2956.47 3
-1 3 1 123112. 3242.26 1
1 3 0 12469.5 573.719 6
-1 3 0 12374.7 403.818 3
-1 3 0 13029.3 613.237 1
1 3 1 128801. 3273.97 6
-1 3 -1 123156. 3322.42 1
1 3 2 224967. 5536.87 6
-1 3 -2 226121. 5615.13 1
-1 3 -3 20355.1 821.642 1
1 -3 -3 19434.2 663.938 3
1 3 3 19865.6 758.171 6
-1 3 -4 112353. 3136.69 1
1 3 4 121030. 3099.43 5
1 3 4 118521. 3064.55 6
1 -3 -4 119010. 2988.75 3
-1 3 -5 8103.54 325.817 2
1 3 5 8339.99 461.549 5
1 -3 -5 7288.01 400.428 3
-1 3 -5 7787.56 472.684 1
1 -3 -5 7796.97 477.514 1
-1 3 -5 8952.06 333.056 3
1 3 5 8067.04 429.620 6
-1 -3 5 8085.67 443.510 3
1 3 6 19339.5 769.758 5
1 3 6 16850.3 691.140 6
1 -3 -6 17795.5 723.218 3
-1 -3 6 17814.6 750.047 6
-1 3 -6 18456.8 603.852 3
-1 3 -6 19562.1 798.071 1
1 -3 -6 18995.6 788.125 1
-1 3 -6 17954.2 605.550 2
-1 -3 6 18795.8 750.526 3
-1 3 -7 1042.58 132.611 3
-1 3 -7 1069.79 134.377 2
-1 -3 7 1103.25 176.731 3
-1 3 -7 1171.50 199.422 1
1 3 7 790.667 183.328 5
1 3 7 1595.69 183.134 6
1 -3 -7 1151.09 192.258 1
1 -3 -7 1116.56 187.603 3
-1 -3 7 1321.06 203.299 6
1 -3 -8 173566. 4422.57 3
1 3 8 175989. 4422.08 5
-1 3 -8 169860. 4228.50 3
-1 3 -8 181257. 4436.58 1
1 3 8 176316. 4290.88 6
1 -3 -8 168319. 4393.69 1
-1 -3 8 171152. 4404.16 3
-1 3 -8 171572. 4245.61 2
-1 -3 8 165676. 4376.35 6
-1 -3 9 47312.8 1501.33 3
-1 3 -9 48195.9 1487.55 1
1 -3 -9 45258.0 1504.61 3
1 3 9 43179.4 1336.87 6
-1 -3 9 43971.1 1445.24 6
1 3 9 45380.0 1478.07 5
-1 3 -9 44793.7 1360.31 2
-1 3 -9 46557.0 1356.94 3
1 -3 -9 45386.8 1449.58 1
1 -3 -10 11423.4 572.486 1
1 3 10 10483.3 488.684 6
-1 -3 10 11172.5 576.541 6
-1 3 -10 11110.6 529.147 3
-1 3 -10 10912.4 531.302 2
-1 3 -10 10816.6 575.245 1
-1 -3 10 11856.2 620.122 3
1 -3 -10 11190.8 633.088 3
-1 3 -11 16202.6 712.664 2
-1 3 -11 17763.5 756.660 1
-1 -3 11 16397.7 738.360 6
-1 -3 11 16787.8 790.028 3
1 -3 -11 16516.8 718.822 1
1 -3 -11 16787.5 821.011 3
1 3 11 15790.0 624.873 6
-1 3 -11 16435.6 706.579 3
-1 3 -12 86.7225 104.559 1
1 3 12 132.548 78.7555 6
-1 -3 12 109.759 124.737 6
-1 3 -12 5.33080 115.445 3
1 -3 -12 168.524 187.867 3
-1 3 -12 198.827 108.872 2
-1 -3 12 23.2121 113.555 3
1 -3 -12 74.1801 108.629 1
-1 3 -13 4346.74 355.111 1
1 -3 -13 4807.48 453.868 3
-1 -3 13 4375.86 359.288 6
-1 3 -13 4984.55 393.771 2
1 -3 -13 4566.27 344.872 1
1 3 13 5525.54 307.216 6
-1 3 -13 4649.30 379.553 3
-1 -3 14 14061.3 690.846 6
1 -3 -14 14982.1 659.623 1
1 -3 -14 13468.8 813.022 3
-1 3 -14 14894.2 686.277 1
-1 3 -14 14503.1 729.512 3
-1 3 -14 15151.4 753.172 2
1 3 14 15007.0 566.247 6
-1 3 -15 30483.4 1086.75 1
1 3 15 29519.7 911.119 6
1 -3 -15 29314.7 1034.42 1
-1 3 -15 29615.3 1192.39 2
-1 -3 15 28303.8 1091.28 6
-1 3 -15 29698.0 1260.09 4
-1 -3 15 29979.2 1235.98 3
1 -3 -15 30190.6 1319.98 3
-1 3 -15 30955.1 1190.46 3
1 3 16 70611.4 1837.77 6
1 -3 -16 67388.5 2364.02 3
-1 -3 16 69068.7 2094.16 6
-1 -3 16 71732.5 2278.33 3
-1 3 -16 71759.3 2229.67 3
-1 -3 16 70694.7 2308.67 2
-1 3 -16 70283.7 2238.49 2
-1 3 -16 69322.1 2069.12 6
-1 3 -16 70450.5 2314.01 4
-1 3 -16 68227.2 2049.29 1
1 -3 -16 72010.1 1997.09 1
-1 -3 17 8457.90 616.623 3
-1 -3 17 7424.23 487.363 6
-1 3 -17 7749.70 567.807 3
-1 3 -17 7008.95 574.815 4
-1 -3 17 7527.26 600.747 2
1 -3 -17 8053.65 434.086 1
-1 3 -17 8088.17 587.479 2
-1 3 -17 6931.57 457.872 6
1 -3 -17 7814.41 651.722 3
-1 -3 17 7280.79 463.013 1
-1 3 -18 2395.09 353.594 4
-1 -3 18 2241.16 259.336 1
1 -3 -18 3389.63 450.931 3
-1 -3 18 2776.26 389.571 2
-1 3 -18 2607.35 355.062 2
1 -3 -18 2682.52 234.267 1
-1 3 -18 2841.13 370.081 3
-1 -3 18 2921.85 385.030 3
-1 3 -18 2661.62 284.563 6
-1 -3 19 14823.8 886.654 3
-1 3 -19 15354.2 722.226 6
1 -3 -19 16790.8 1030.27 3
-1 -3 19 16310.7 736.327 1
-1 3 -19 15115.5 887.028 3
1 3 19 15452.5 859.769 4
-1 3 -19 17640.0 963.716 4
-1 -3 19 15821.0 941.826 2
-1 -3 20 9574.55 712.503 3
-1 -3 20 10378.4 567.861 1
-1 3 -20 10653.7 573.011 6
1 -3 -20 9777.09 807.779 3
-1 -3 20 10460.3 760.294 2
-1 3 -20 10068.3 739.505 3
1 3 20 10309.9 691.775 4
-1 3 -20 9512.56 712.228 4
-1 -3 21 10966.0 579.976 1
-1 3 -21 9845.72 753.979 3
-1 3 -21 10155.7 561.824 6
-1 -3 21 9900.60 744.781 3
-1 -3 21 11526.5 822.500 2
-1 3 -21 10269.0 757.916 4
1 3 21 9161.74 681.229 4
1 -3 -21 9333.45 812.348 3
-1 3 -22 96894.8 3197.85 3
1 -3 -22 103293. 3424.95 3
-1 -3 22 105207. 2776.20 1
-1 3 -22 98721.2 2778.92 6
-1 -3 22 94211.9 3205.67 2
1 3 22 100265. 3078.01 4
-1 -3 23 39743.7 1735.45 2
1 -3 -23 38619.4 1829.55 3
-1 -3 23 37121.1 1283.27 1
-1 3 -23 37623.6 1690.07 3
-1 3 -23 38402.1 1317.81 6
1 3 23 38936.9 1584.51 4
-1 -3 24 1042.01 335.281 2
-1 3 -24 802.500 302.432 3
-1 3 -24 850.781 171.395 6
1 -3 -24 1678.41 423.793 3
-1 -3 24 1347.71 205.677 1
1 3 24 860.115 261.582 4
-1 -3 25 4229.43 325.021 1
-1 3 -25 3582.22 320.646 6
1 3 25 3973.08 470.707 4
-1 -3 25 3279.46 499.398 2
1 -3 -25 2840.69 498.921 3
-1 3 -25 3981.45 544.389 3
1 -3 -26 21588.1 1398.70 3
-1 3 -26 19452.6 1242.18 3
-1 -3 26 20666.2 1254.28 2
1 3 26 20212.9 1111.20 4
-1 -3 26 20443.8 798.442 1
1 -3 -27 8609.74 890.732 3
-1 -3 27 9996.56 490.258 1
-1 3 -27 10773.5 910.249 3
1 3 27 8703.09 725.334 4
-1 -3 27 9951.78 862.128 2
1 -3 -28 15330.0 1213.07 3
-1 3 -28 14668.7 1104.57 3
1 3 28 13259.1 916.636 4
-1 -3 28 16198.2 1117.19 2
1 -3 -29 15460.0 1238.13 3
-1 3 -29 14207.8 1131.67 3
1 3 29 14792.0 978.788 4
-1 -3 29 15668.3 1135.41 2
1 3 30 4029.66 512.488 4
-1 3 -30 5193.04 698.604 3
1 -3 -30 4888.87 702.699 3
-1 -3 30 4473.72 632.714 2
-1 3 -31 445.843 319.234 3
-1 -3 31 446.276 302.324 2
-1 3 -32 13418.7 1182.00 3
-1 -3 32 12757.0 1069.37 2
1 -3 -32 14465.3 1269.69 3
-1 3 -33 3345.94 635.445 3
-1 3 -34 745.093 391.551 3
1 4 -34 1476.04 441.958 3
1 4 -33 9215.81 1000.96 3
-1 -4 -32 1775.62 488.653 3
1 4 -32 2922.28 590.098 3
-1 -4 -31 12059.7 1114.78 3
1 4 -31 12497.1 1122.07 3
1 4 -30 2224.63 490.556 3
-1 -4 -30 1505.45 473.973 3
-1 -4 -29 24506.5 1550.59 3
1 4 -29 23079.9 1500.33 3
-1 -4 -28 23009.0 1472.47 3
1 4 -28 25115.8 1524.24 3
1 4 -27 2318.75 477.246 3
-1 -4 -27 1562.85 417.883 3
1 -4 26 13159.3 738.155 1
-1 -4 -26 12644.8 1015.76 3
1 4 -26 11647.0 983.453 3
1 -4 25 12348.7 727.625 1
1 4 -25 12243.3 737.569 6
-1 -4 -25 13278.7 1015.65 3
1 4 -25 12654.1 1001.19 3
1 4 -24 3492.27 520.363 3
-1 -4 -24 4172.57 457.529 5
-1 -4 -24 3407.92 530.658 3
1 -4 24 4731.80 437.576 1
-1 4 24 3887.94 336.425 4
1 4 -24 3940.52 402.122 6
1 4 -24 3121.99 431.200 4
-1 4 23 7592.27 699.429 2
-1 -4 -23 7592.36 727.121 3
1 4 -23 5895.07 498.013 6
1 -4 23 7620.66 559.453 1
-1 -4 -23 7007.13 569.842 5
1 4 -23 6850.66 597.782 4
-1 4 23 6718.56 447.212 4
-1 -4 -23 6297.03 305.442 1
1 4 -23 6283.17 672.892 3
1 4 -22 18480.8 920.616 6
-1 -4 -22 18779.6 682.905 1
-1 -4 -22 19146.6 972.851 5
1 -4 22 19273.1 951.226 1
-1 4 22 20284.7 820.426 4
-1 4 22 17428.4 1079.62 2
-1 -4 -22 18542.7 1141.69 3
1 4 -22 17142.5 1105.01 3
1 4 -21 4615.74 430.313 6
-1 4 21 3731.22 318.374 4
-1 -4 -21 3323.71 259.597 1
-1 4 21 3644.73 482.255 2
-1 -4 -21 4006.53 423.971 5
1 -4 21 3008.08 375.311 1
1 4 -21 4367.47 541.559 3
-1 4 21 3561.78 194.063 6
-1 -4 -21 3683.72 501.183 3
-1 4 20 1355.43 151.860 6
-1 4 20 1353.14 325.429 2
1 4 -20 1690.19 368.680 3
-1 -4 -20 1124.00 306.770 3
-1 -4 -20 1911.64 295.238 5
-1 -4 -20 1635.80 192.480 1
1 -4 20 1152.40 240.572 1
-1 4 20 1192.85 179.070 4
1 4 -20 1536.43 267.291 6
-1 4 20 1521.14 140.435 6
-1 -4 -19 10088.3 773.572 3
-1 4 19 11123.8 489.353 6
1 4 -19 10760.9 806.966 3
-1 4 19 10787.3 751.756 3
-1 -4 -19 11200.8 532.224 1
1 4 -19 11313.3 675.861 6
-1 -4 -19 11850.6 705.120 5
1 -4 19 11662.9 712.591 1
-1 4 19 11323.3 784.467 2
-1 4 19 10976.7 457.390 6
-1 4 19 11418.0 556.648 4
1 -4 18 23917.9 1094.48 1
-1 4 18 25733.3 1191.10 3
-1 -4 -18 24369.0 1077.04 5
-1 4 18 24528.4 824.570 6
-1 -4 -18 26217.2 1250.52 3
1 4 -18 25927.7 1091.07 6
1 4 -18 24929.1 1232.22 3
-1 -4 -18 24411.4 1229.04 2
-1 -4 -18 25203.5 915.070 1
-1 4 18 23877.6 1184.71 2
-1 -4 -17 21098.5 825.571 1
-1 4 17 21434.1 1082.31 2
-1 4 17 22121.3 777.578 6
-1 -4 -17 21239.7 973.705 5
1 4 -17 20875.0 1095.86 3
-1 -4 -17 21281.1 1095.92 3
-1 4 17 21990.5 1066.19 3
1 4 -17 21740.9 981.439 6
1 -4 17 22220.1 1025.32 1
-1 -4 -17 23267.6 1142.25 2
-1 -4 -16 6890.15 415.126 1
-1 4 16 6619.27 552.051 2
1 4 -16 6366.77 561.386 3
-1 -4 -16 6444.44 484.787 5
-1 -4 -16 5455.52 523.837 3
1 4 -16 6564.65 493.265 6
1 -4 16 6084.23 506.572 1
-1 4 16 6349.97 522.513 3
-1 -4 -16 6183.07 545.142 2
1 4 -15 47871.7 1666.15 6
-1 4 15 51452.1 1749.05 3
1 -4 15 46713.4 1699.26 1
-1 -4 -15 45389.3 1725.55 3
-1 -4 -15 49127.1 1783.03 2
1 4 -15 46473.4 1756.97 3
-1 4 15 50017.7 1766.25 2
-1 -4 -15 50553.7 1528.52 1
-1 4 14 29952.0 1068.32 1
-1 -4 -14 28635.2 1226.20 3
-1 4 14 30282.2 1210.09 3
-1 -4 -14 30058.9 1250.82 2
1 -4 14 28838.5 1211.76 1
-1 4 14 27420.2 1191.55 2
1 4 -14 31332.7 1191.79 6
1 4 -14 28207.4 1241.34 3
-1 4 13 51940.3 1756.04 3
-1 4 13 53728.6 1653.59 1
1 4 -13 53680.4 1761.93 6
1 -4 13 51436.2 1802.26 1
-1 -4 -13 54328.7 1556.89 6
-1 4 13 53970.9 1539.20 5
-1 -4 -13 51306.3 1800.14 2
-1 -4 -13 53568.4 1812.81 3
-1 4 13 53176.5 1796.69 2
1 4 -13 52353.8 1816.70 3
-1 4 12 181490. 4596.90 1
-1 -4 -12 178933. 4724.47 3
1 4 -12 178213. 4693.29 6
-1 4 12 179925. 4432.63 5
1 -4 12 176104. 4771.83 1
-1 -4 -12 175122. 4466.87 6
-1 4 12 184859. 4731.01 2
-1 -4 -12 180740. 4739.91 2
-1 4 12 181064. 4679.06 3
-1 4 11 127843. 3452.85 1
-1 4 11 135915. 3526.82 3
-1 4 11 134647. 3552.85 2
1 -4 11 132957. 3643.32 1
-1 4 11 127212. 3305.31 5
-1 -4 -11 126619. 3530.59 3
-1 -4 -11 126902. 3345.79 6
1 4 -11 133601. 3568.02 6
-1 -4 -10 11350.8 637.625 3
-1 4 10 13019.4 633.643 3
1 4 -10 12046.5 663.066 6
-1 -4 -10 12487.7 567.982 6
1 -4 10 12611.8 719.260 1
-1 4 10 12101.4 527.646 5
-1 4 10 11651.9 623.765 2
-1 4 10 12221.3 625.392 1
-1 4 9 44127.6 1411.24 3
-1 -4 -9 43068.6 1361.87 6
-1 4 9 45278.0 1467.90 1
1 4 -9 43914.0 1502.00 6
-1 4 9 41387.0 1412.71 2
1 -4 9 47050.7 1595.74 1
-1 -4 -8 6010.05 387.985 6
-1 4 8 5965.97 386.520 3
-1 4 8 6315.43 441.499 1
1 -4 8 6342.10 501.018 1
1 4 -8 6529.06 460.707 6
-1 4 8 6196.77 406.925 2
1 4 -7 56575.5 1782.24 6
-1 4 7 57269.3 1638.86 3
-1 -4 -7 55463.4 1669.08 6
-1 4 7 58118.6 1773.70 1
-1 4 7 54452.9 1642.37 2
1 -4 7 55045.4 1864.07 1
-1 -4 -6 22061.3 850.052 6
1 4 -6 21021.6 907.443 6
-1 4 6 21545.5 911.542 1
1 -4 6 21679.3 981.539 1
-1 4 6 22707.1 801.853 2
-1 4 6 22038.9 783.251 3
-1 -4 -5 48665.0 1508.51 6
-1 4 5 48480.0 1580.65 1
1 -4 5 46706.7 1650.28 1
-1 4 5 48302.0 1391.23 2
1 4 -5 48832.8 1582.59 6
-1 4 5 48825.9 1378.11 3
-1 -4 -4 4721.02 362.866 6
-1 4 4 4220.57 372.209 1
-1 4 4 4446.48 264.150 3
-1 4 4 4460.52 271.265 2
1 4 -4 4853.47 389.036 6
1 4 -3 79148.8 2334.44 6
-1 4 3 81925.9 2061.78 3
-1 4 3 81459.1 2365.73 1
-1 4 3 81012.9 2068.06 2
-1 4 2 50583.9 1334.42 3
-1 4 2 52072.5 1338.66 2
-1 4 2 48686.6 1638.43 1
1 4 -2 52681.2 1642.15 6
1 4 -1 23777.5 918.148 6
-1 4 1 22624.7 622.637 2
-1 4 1 21800.8 923.067 1
-1 4 1 20884.9 615.275 3
1 4 0 35503.5 1228.19 6
-1 4 0 34763.7 1265.70 1
-1 4 -1 28346.5 1050.46 1
1 4 1 22431.2 932.417 6
1 4 2 52158.5 1612.51 6
-1 4 -2 50115.4 1658.36 1
-1 4 -3 85407.7 2434.49 1
1 4 3 80412.8 2329.06 6
1 -4 -3 82542.7 2127.74 3
-1 4 -4 3154.26 146.486 2
-1 4 -4 3007.25 142.100 3
-1 4 -4 3246.73 327.499 1
1 4 4 2994.98 285.311 6
1 -4 -4 2803.44 227.487 3
-1 4 -5 51708.6 1344.84 2
-1 4 -5 53945.4 1342.50 3
1 4 5 51997.8 1621.28 6
-1 4 -5 51763.2 1710.97 1
1 -4 -5 53698.6 1737.25 1
-1 -4 5 54153.1 1593.93 3
1 4 5 51884.2 1649.09 5
1 -4 -5 51873.3 1525.06 3
-1 4 -6 18225.7 836.874 1
-1 4 -6 18616.1 589.927 2
-1 4 -6 17968.5 577.052 3
1 -4 -6 17928.8 838.071 1
1 4 6 18935.1 780.237 6
1 4 6 17413.6 794.183 5
-1 -4 6 16995.2 736.519 3
1 -4 -6 19375.7 743.827 3
-1 4 -7 51595.1 1426.22 2
-1 4 -7 53551.1 1719.35 1
-1 -4 7 52287.8 1608.24 3
1 -4 -7 50283.0 1590.47 3
-1 4 -7 52640.9 1414.17 3
-1 -4 7 50668.7 1672.14 6
1 4 7 52013.7 1599.29 6
1 -4 -7 53173.2 1713.82 1
1 4 7 52325.3 1674.52 5
-1 4 -8 5961.07 320.169 2
-1 -4 8 5126.90 384.622 3
-1 4 -8 5453.77 304.105 3
1 -4 -8 4957.99 412.201 1
-1 4 -8 5835.27 439.845 1
1 4 8 5857.06 386.720 6
1 4 8 4989.49 414.054 5
-1 -4 8 4723.05 403.331 6
1 -4 -8 5098.56 392.004 3
-1 -4 9 43609.5 1454.84 3
-1 4 -9 43789.8 1512.19 1
-1 -4 9 41763.5 1476.45 6
1 4 9 46920.7 1413.68 6
-1 4 -9 42664.2 1298.46 2
1 4 9 44276.5 1499.73 5
1 -4 -9 42529.5 1493.95 1
1 -4 -9 44523.9 1475.37 3
-1 4 -9 43495.8 1290.76 3
-1 -4 10 14300.7 703.953 3
-1 4 -10 12866.6 700.478 1
1 -4 -10 13139.0 710.264 3
1 4 10 15010.0 653.581 6
-1 4 -10 14167.0 605.378 3
-1 -4 10 15022.0 744.191 6
-1 4 -10 13333.5 599.650 2
1 4 10 14830.9 739.780 5
1 -4 -10 15116.2 737.617 1
-1 4 -11 129169. 3544.54 1
-1 4 -11 131867. 3386.41 3
1 4 11 133795. 3576.33 5
1 4 11 130759. 3387.03 6
-1 -4 11 127749. 3533.91 3
-1 4 -11 129439. 3400.72 2
1 -4 -11 132877. 3542.13 1
-1 -4 11 125854. 3535.23 6
1 -4 -11 127765. 3577.73 3
-1 4 -12 186475. 4798.12 1
1 -4 -12 176674. 4855.48 3
1 4 12 182239. 4600.16 6
-1 4 -12 189194. 4662.88 3
-1 4 -12 177778. 4659.31 2
-1 -4 12 183699. 4795.37 3
1 -4 -12 182593. 4764.38 1
-1 -4 12 188716. 4806.35 6
1 -4 -13 50357.0 1780.09 3
-1 -4 13 47518.7 1658.02 6
-1 4 -13 50233.5 1666.30 1
-1 4 -13 47851.7 1576.42 3
1 -4 -13 49007.4 1629.51 1
1 4 13 52516.8 1517.49 6
1 -4 -14 31731.8 1164.89 1
1 4 14 28513.5 1007.07 6
1 -4 -14 30270.6 1306.29 3
-1 4 -14 29792.8 1143.50 3
-1 4 -14 30959.2 1190.27 6
-1 -4 14 31588.1 1213.99 6
-1 4 -14 29607.3 1166.69 1
1 -4 -15 44472.2 1761.73 3
-1 -4 15 48964.2 1702.29 3
-1 4 -15 48646.3 1637.70 6
1 4 15 46446.7 1418.13 6
-1 -4 15 46223.9 1629.71 6
-1 4 -15 48687.7 1635.17 3
1 -4 -15 49930.8 1591.53 1
-1 -4 16 5181.56 438.677 1
1 -4 -16 5657.29 555.758 3
-1 4 -16 6022.27 482.237 3
1 4 16 5583.61 337.331 6
1 -4 -16 5583.76 419.957 1
-1 -4 16 5220.85 492.618 2
-1 4 -16 6553.93 567.820 4
-1 -4 16 5761.93 464.125 6
-1 -4 16 5793.28 496.642 3
-1 4 -16 5270.83 434.330 6
-1 -4 17 20195.0 916.437 1
1 -4 -17 20364.9 1105.76 3
-1 4 -17 19938.7 961.691 3
1 -4 -17 20169.8 855.006 1
-1 4 -17 20850.9 1075.94 4
-1 4 -17 19142.7 899.081 6
-1 -4 17 20434.9 1036.62 2
-1 -4 17 18775.2 975.774 3
1 4 17 20071.9 726.071 6
1 -4 -18 24016.8 1243.30 3
-1 -4 18 23335.4 1014.36 1
-1 4 -18 23355.3 1095.55 3
-1 4 -18 22466.2 995.689 6
-1 -4 18 25216.7 1156.35 3
1 -4 -18 23944.7 946.390 1
-1 -4 18 23655.4 1154.82 2
-1 4 -18 22955.0 1176.36 4
1 4 18 23708.5 793.795 6
-1 -4 19 8034.99 566.876 1
1 4 19 8888.47 388.461 6
-1 4 -19 10423.8 616.534 6
-1 4 -19 8815.97 664.511 3
-1 -4 19 9080.92 694.704 2
-1 4 -19 9564.18 725.223 4
-1 -4 19 8581.96 650.696 3
1 -4 -19 9790.41 531.294 1
1 -4 -19 8721.74 740.458 3
-1 4 -20 1945.67 278.247 6
1 -4 -20 1985.96 401.273 3
1 -4 -20 2409.64 254.613 1
-1 4 -20 2005.34 336.813 3
-1 -4 20 2574.85 371.126 3
-1 -4 20 2433.20 304.552 1
-1 -4 20 3083.74 420.944 2
-1 -4 21 3421.95 446.723 3
-1 -4 21 3481.00 354.419 1
-1 4 -21 2691.60 318.621 6
1 -4 -21 3167.48 273.016 1
-1 4 -21 3951.74 475.833 3
1 -4 -21 2967.55 477.135 3
-1 -4 21 3855.25 481.840 2
1 -4 -22 21162.9 1248.07 3
-1 -4 22 18593.0 881.600 1
-1 4 -22 17815.0 865.564 6
-1 4 -22 18200.6 1062.62 3
-1 -4 22 17935.8 1074.28 2
1 4 22 17319.3 982.092 4
-1 4 -23 6014.27 475.423 6
-1 -4 23 6608.48 654.679 2
-1 4 -23 5693.15 600.177 3
1 4 23 5826.27 554.050 4
1 -4 -23 6602.29 716.367 3
-1 -4 23 5861.30 467.424 1
1 4 24 2679.54 392.909 4
-1 -4 24 2700.43 323.848 1
-1 -4 24 3542.90 495.167 2
-1 4 -24 3680.16 367.059 6
1 -4 -24 1861.38 435.095 3
-1 4 -24 3168.79 474.161 3
1 -4 -25 11980.1 1012.41 3
-1 4 -25 11571.5 900.384 3
-1 4 -25 11400.8 670.714 6
-1 -4 25 12520.3 684.834 1
-1 -4 25 11164.3 894.156 2
1 4 25 11617.7 815.956 4
-1 4 -26 15189.2 1063.64 3
1 -4 -26 15562.6 1153.74 3
-1 -4 26 13569.7 713.310 1
-1 -4 26 12614.1 952.705 2
1 4 26 11354.8 845.417 4
-1 -4 27 2633.90 474.043 2
-1 4 -27 3208.62 539.070 3
-1 -4 27 1970.56 261.075 1
1 4 27 2654.99 419.778 4
1 -4 -27 2595.47 534.286 3
1 -4 -28 21545.4 1468.67 3
-1 4 -28 22243.1 1381.80 3
-1 -4 28 22287.5 1345.24 2
1 4 28 21604.5 1210.06 4
1 -4 -29 24402.4 1592.27 3
1 4 29 22788.9 1271.46 4
-1 -4 29 25904.5 1473.01 2
-1 4 -29 24182.1 1475.52 3
-1 -4 30 1399.97 373.489 2
-1 4 -30 1529.32 417.568 3
1 -4 -30 1256.99 485.054 3
1 4 30 1844.86 382.253 4
-1 4 -31 11994.0 1054.20 3
-1 -4 31 11374.6 983.867 2
1 4 31 10710.3 848.732 4
1 -4 -31 8362.25 966.410 3
1 -4 -32 2488.60 593.075 3
-1 -4 32 2043.37 477.818 2
-1 4 -32 1953.64 485.025 3
1 4 32 2639.29 434.818 4
-1 4 -33 11587.0 1104.36 3
-1 4 -34 167.748 282.249 3
1 5 -33 14414.3 1265.64 3
1 5 -32 3487.04 630.548 3
-1 -5 -31 1506.67 456.834 3
1 5 -31 1350.76 437.466 3
1 5 -30 2708.08 536.288 3
-1 -5 -30 3765.26 641.498 3
-1 -5 -29 5825.78 766.686 3
1 5 -29 5479.38 713.674 3
1 5 -28 2363.19 496.861 3
-1 -5 -28 1462.22 426.179 3
1 -5 27 4796.86 495.000 1
1 5 -27 4806.08 646.514 3
-1 -5 -27 5351.34 706.886 3
1 -5 26 3561.89 424.296 1
-1 -5 -26 3332.18 558.116 3
-1 5 26 2860.21 314.523 4
1 5 -26 2500.68 492.820 3
1 5 -25 262.769 274.544 3
-1 -5 -25 713.492 300.905 3
1 -5 25 642.693 210.536 1
-1 5 25 506.591 164.354 4
1 5 -24 12229.4 954.286 3
-1 -5 -24 11487.7 940.381 3
1 5 -24 11897.5 776.064 6
-1 5 24 12131.3 645.987 4
1 -5 24 12795.9 815.424 1
-1 -5 -24 11686.6 541.292 1
-1 5 23 7335.91 485.311 4
1 5 -23 8193.21 763.175 3
-1 5 23 7032.27 307.802 6
-1 -5 -23 8396.59 460.205 1
-1 5 23 6869.98 310.058 6
-1 -5 -23 8113.76 762.653 3
1 5 -23 7486.38 601.399 6
1 -5 23 7598.11 627.427 1
-1 5 22 2429.64 207.656 6
1 -5 22 2467.89 378.366 1
1 5 -22 2255.68 418.753 3
-1 -5 -22 2988.93 289.462 1
1 5 -22 3044.86 387.106 6
-1 5 22 2645.57 204.328 6
-1 -5 -22 3327.24 497.013 3
-1 5 22 2198.78 266.108 4
-1 5 21 5291.04 334.188 6
-1 -5 -21 4902.03 375.874 1
-1 5 21 5334.71 311.494 6
1 5 -21 5008.11 583.113 3
-1 -5 -21 4891.00 573.275 3
1 5 -21 4677.78 465.366 6
1 -5 21 5413.49 523.754 1
1 5 -20 645.455 258.681 3
-1 5 20 1055.32 152.644 6
1 5 -20 716.371 198.278 6
-1 -5 -20 672.277 267.986 3
-1 -5 -20 847.058 186.085 1
1 -5 20 512.561 192.271 1
-1 -5 -19 7757.73 677.116 3
1 5 -19 6774.78 627.721 3
-1 5 19 8743.18 447.256 6
-1 -5 -19 7399.88 487.455 1
1 5 -19 8845.32 633.973 6
1 -5 19 8256.65 648.217 1
-1 -5 -18 22361.5 931.679 1
-1 -5 -18 22868.2 1168.40 3
-1 5 18 23367.7 1115.88 3
-1 5 18 22076.6 840.938 6
1 -5 18 22163.5 1118.93 1
1 5 -18 21825.8 1062.34 6
1 5 -18 20672.9 1132.67 3
-1 5 17 983.818 241.001 3
-1 -5 -17 602.934 226.060 3
-1 -5 -17 735.565 176.337 1
-1 5 17 972.751 260.720 2
1 5 -17 595.822 195.057 6
1 -5 17 483.461 214.109 1
-1 -5 -17 1005.07 251.772 2
-1 5 17 739.937 151.727 6
-1 5 16 13792.6 806.551 3
-1 5 16 15040.4 857.206 2
-1 -5 -16 15034.7 739.413 1
-1 5 16 15714.1 689.475 6
1 -5 16 15057.8 886.679 1
-1 -5 -16 15460.4 892.499 3
1 5 -16 14808.7 832.942 6
-1 -5 -16 15874.1 909.992 2
-1 -5 -15 65531.9 2051.35 1
1 -5 15 68525.7 2294.51 1
-1 5 15 67409.9 2179.43 3
-1 -5 -15 65981.4 2236.29 3
-1 5 15 68178.3 2211.04 2
-1 5 15 68722.0 1992.46 6
-1 -5 -15 68001.2 2280.48 2
1 5 -15 65694.7 2197.29 6
1 5 -14 2161.23 309.079 6
-1 5 14 2154.65 295.842 3
-1 5 14 2146.74 310.293 2
1 -5 14 2124.76 332.416 1
-1 5 14 2035.01 238.668 5
-1 -5 -14 1831.88 308.843 3
-1 -5 -14 2546.93 344.850 2
-1 5 14 1907.44 232.902 6
-1 -5 -14 1955.68 266.017 1
-1 -5 -13 16270.4 857.124 3
-1 -5 -13 16757.6 871.850 2
1 5 -13 15898.5 851.914 6
-1 5 13 17192.2 823.016 3
-1 5 13 16727.7 829.925 2
1 -5 13 17452.1 945.901 1
-1 5 13 16552.5 716.377 5
-1 -5 -13 15865.6 779.652 1
1 -5 12 3884.42 440.872 1
-1 5 12 4520.53 382.266 3
-1 -5 -12 4101.11 396.968 3
-1 5 12 3349.38 300.208 5
1 5 -12 3800.36 391.924 6
-1 -5 -12 3047.47 353.392 2
-1 5 12 3481.24 353.054 2
-1 5 12 3900.95 362.400 1
-1 5 11 36189.7 1335.22 1
-1 -5 -11 36517.8 1344.27 3
-1 -5 -11 36361.0 1255.14 6
-1 5 11 35067.2 1270.29 3
1 5 -11 37214.7 1412.79 6
-1 5 11 35669.0 1201.34 5
1 -5 11 36925.2 1479.63 1
-1 5 11 36448.2 1304.26 2
-1 -5 -11 36468.5 1352.85 2
-1 -5 -10 8249.25 538.401 3
-1 -5 -10 8467.09 515.013 6
-1 5 10 9388.77 586.867 1
-1 5 10 9987.27 538.349 3
1 -5 10 8330.66 635.495 1
1 5 -10 8880.34 597.881 6
-1 5 10 9335.04 540.235 2
-1 5 9 219729. 5407.39 3
1 -5 9 198413. 5681.69 1
1 5 -9 221447. 5647.48 6
-1 5 9 218473. 5577.11 1
-1 5 9 221330. 5430.30 2
-1 -5 -9 215669. 5467.90 6
-1 5 8 42058.6 1488.38 1
-1 -5 -8 40944.1 1397.06 6
1 -5 8 42300.2 1605.08 1
1 5 -8 41993.3 1520.66 6
-1 5 8 40612.5 1306.46 3
-1 5 8 41547.1 1328.27 2
-1 5 7 9733.57 482.605 3
-1 5 7 11148.7 646.065 1
1 5 -7 10173.7 635.407 6
-1 -5 -7 10971.7 594.424 6
1 -5 7 10034.9 677.678 1
-1 5 7 10435.4 507.036 2
-1 5 6 26082.7 1071.58 1
-1 5 6 24837.0 853.896 2
-1 5 6 23804.4 838.223 3
1 -5 6 24905.1 1138.04 1
-1 -5 -6 26080.7 1011.70 6
1 5 -6 24056.8 1049.97 6
-1 5 5 45193.1 1329.07 3
-1 5 5 49930.2 1658.39 1
-1 5 5 47407.1 1348.03 2
1 5 -5 48770.0 1647.85 6
-1 5 4 11091.4 659.663 1
-1 5 4 11743.3 447.136 3
1 5 -4 10796.9 645.626 6
1 5 -3 32205.6 1221.70 6
-1 5 3 29051.4 1202.51 1
-1 5 2 8893.57 583.039 1
1 5 -2 7997.40 539.686 6
1 5 -1 14661.8 743.853 6
-1 5 1 13564.5 749.520 1
-1 5 0 71356.9 2175.79 1
1 5 0 64493.9 2070.88 6
-1 5 -1 14167.0 769.590 1
1 5 1 14083.0 725.266 6
1 5 2 9061.30 563.073 6
-1 5 -2 8560.63 582.536 1
-1 5 -3 31161.0 1264.04 1
1 5 3 32819.0 1211.77 6
1 -5 -3 31814.0 946.451 3
-1 5 -4 10817.3 673.145 1
1 -5 -4 11556.7 486.642 3
1 5 4 11169.9 623.507 6
-1 5 -5 51901.6 1740.09 1
-1 -5 5 46437.7 1502.88 3
1 5 5 49174.0 1613.67 6
1 -5 -5 49010.6 1435.43 3
1 -5 -6 23287.8 869.925 3
-1 5 -6 23747.4 1059.55 1
1 5 6 24643.6 991.013 6
-1 -5 6 25746.4 937.924 3
1 5 6 23657.1 1005.13 5
-1 5 -6 23395.8 669.042 3
1 -5 -7 12957.7 609.032 3
-1 5 -7 12607.9 730.015 1
-1 -5 7 12117.8 702.675 6
-1 5 -7 12075.8 441.920 3
1 5 7 12388.7 652.281 6
1 5 7 12141.3 679.476 5
-1 -5 7 11655.0 593.378 3
-1 -5 8 37459.8 1320.55 3
-1 5 -8 40725.0 1491.58 1
-1 5 -8 40536.7 1146.95 3
1 5 8 37938.5 1425.29 5
-1 -5 8 40803.2 1480.53 6
1 -5 -8 38726.0 1331.33 3
1 5 8 39313.3 1374.07 6
-1 5 -9 212155. 5551.15 1
-1 -5 9 209049. 5370.24 3
-1 5 -9 214809. 5156.91 3
-1 -5 9 210213. 5540.90 6
1 5 9 216054. 5404.68 6
1 5 9 213565. 5509.13 5
1 -5 -9 209391. 5396.11 3
-1 5 -10 9330.46 463.090 3
-1 5 -10 9430.96 621.278 1
-1 -5 10 9143.80 617.467 6
1 -5 -10 9614.22 588.095 3
-1 -5 10 8596.54 540.059 3
1 5 10 8566.14 587.014 5
1 5 10 9067.41 536.912 6
1 -5 -11 34555.9 1325.69 3
-1 5 -11 34800.2 1141.70 3
-1 -5 11 34321.8 1272.13 3
-1 5 -11 33369.3 1345.61 1
1 5 11 35370.5 1241.88 6
1 5 11 35062.6 1362.21 5
-1 -5 11 34963.1 1374.14 6
-1 5 -12 3933.70 326.756 3
1 -5 -12 3832.05 395.550 3
-1 5 -12 4401.38 422.051 1
-1 5 -12 3606.39 386.871 6
1 5 12 3570.77 387.464 5
-1 -5 12 3665.60 365.674 3
-1 -5 12 3350.99 377.218 6
1 5 12 4602.75 365.738 6
1 -5 -13 17612.2 923.860 3
-1 5 -13 18034.3 790.156 3
-1 5 -13 19254.4 931.983 6
-1 -5 13 17609.6 917.980 1
1 5 13 18685.3 930.752 5
1 5 13 17453.5 792.024 6
-1 -5 13 17975.9 926.395 6
1 -5 -13 18721.8 904.690 1
-1 5 -14 2475.74 326.626 6
1 -5 -14 1540.96 265.062 1
-1 5 -14 2296.49 278.750 3
1 -5 -14 2413.40 357.568 3
1 5 14 1895.79 235.564 6
-1 -5 14 1962.30 314.306 1
1 -5 -15 66665.0 2290.64 3
-1 5 -15 67500.3 2192.60 6
-1 -5 15 68579.8 2177.38 3
-1 -5 15 66970.3 2212.78 1
-1 5 -15 65630.8 2092.65 3
1 5 15 66958.4 1993.28 6
1 -5 -15 68895.6 2183.93 1
-1 -5 16 17032.9 885.277 3
-1 -5 16 15261.3 859.867 1
1 -5 -16 16401.8 957.220 3
-1 5 -16 16298.6 828.996 3
1 5 16 16147.9 718.565 6
-1 -5 16 15013.4 860.697 2
1 -5 -16 17044.7 855.719 1
-1 5 -16 17950.7 898.393 6
-1 5 -17 1551.78 267.772 6
1 -5 -17 985.365 288.985 3
-1 -5 17 1951.28 313.281 1
1 5 17 1497.80 207.494 6
-1 -5 17 1332.53 252.655 3
1 -5 -17 1313.11 228.867 1
-1 5 -17 1229.98 251.534 3
-1 -5 17 1293.65 277.268 2
1 -5 -18 22821.3 1216.15 3
-1 -5 18 24023.7 1101.54 1
1 -5 -18 22426.1 1006.80 1
-1 5 -18 23090.1 1070.00 6
-1 -5 18 21041.7 1067.51 3
-1 -5 18 21510.1 1105.38 2
1 5 18 23156.6 870.675 6
-1 5 -18 24100.4 1106.52 3
1 -5 -19 9986.43 794.159 3
-1 5 -19 9127.03 669.338 3
-1 -5 19 9726.46 669.649 1
1 5 19 8826.26 468.970 6
1 -5 -19 9127.83 585.437 1
-1 -5 19 9717.93 707.859 2
-1 5 -19 8359.25 612.724 6
-1 -5 19 9203.01 671.690 3
-1 -5 20 987.421 234.490 1
-1 5 -20 598.337 231.854 3
1 -5 -20 1189.74 224.641 1
-1 5 -20 1013.84 231.494 6
1 5 20 1365.38 165.772 6
-1 -5 20 888.132 247.962 2
-1 -5 20 622.420 214.981 3
1 -5 -20 1404.55 351.020 3
1 -5 -21 5783.91 636.214 3
-1 5 -21 6554.08 594.000 3
-1 -5 21 5296.92 560.511 2
-1 5 -21 4850.53 468.786 6
1 5 21 6068.75 328.959 6
1 -5 -21 5812.76 448.101 1
-1 -5 21 6103.25 531.480 1
-1 -5 21 5544.45 554.982 3
1 5 22 2158.98 159.387 6
-1 5 -22 2125.46 372.510 3
-1 5 -22 2026.93 315.626 6
-1 -5 22 2304.83 338.287 1
1 -5 -22 2482.80 450.714 3
1 -5 -22 2283.97 274.264 1
-1 -5 22 2830.55 428.982 2
1 -5 -23 6962.52 740.415 3
-1 5 -23 7763.20 696.935 3
1 -5 -23 7457.00 470.345 1
-1 5 -23 7392.36 578.064 6
-1 -5 23 7999.33 604.190 1
-1 -5 23 7556.76 686.081 2
-1 5 -24 11913.3 886.303 3
-1 -5 24 11324.3 732.941 1
-1 5 -24 12766.8 768.989 6
1 5 24 10590.0 797.995 4
-1 -5 24 12025.4 895.586 2
1 -5 -24 11194.2 962.870 3
1 -5 -24 12602.6 584.692 1
1 -5 -25 589.341 315.711 3
1 5 25 474.193 222.931 4
-1 5 -25 185.186 231.447 3
-1 -5 25 1001.06 308.199 2
-1 -5 25 579.265 182.740 1
-1 5 -26 2755.64 473.642 3
-1 -5 26 2569.55 339.887 1
-1 -5 26 2595.97 459.420 2
1 -5 -26 3522.79 588.405 3
1 5 26 2026.09 363.793 4
-1 5 -27 5493.13 634.389 3
-1 -5 27 5595.07 494.174 1
-1 -5 27 4525.40 583.015 2
1 5 27 4383.24 540.237 4
1 -5 -27 5572.03 714.535 3
-1 -5 28 2750.95 473.057 2
1 -5 -28 1694.58 489.830 3
-1 5 -28 2381.10 455.077 3
1 5 28 2762.99 442.260 4
1 -5 -29 4431.41 672.277 3
1 5 29 4826.91 585.641 4
-1 -5 29 5528.29 664.920 2
-1 5 -29 4278.56 604.238 3
-1 5 -30 3422.28 564.803 3
-1 -5 30 3525.33 563.704 2
1 -5 -30 2878.13 585.474 3
1 5 30 2500.71 442.844 4
-1 -5 31 640.852 291.934 2
-1 5 -31 416.090 306.130 3
1 5 31 226.608 220.069 4
1 5 32 3512.03 503.899 4
-1 5 -32 2917.93 564.272 3
-1 5 -33 14509.7 1222.75 3
-1 5 -34 214.556 347.136 3
1 6 -31 5355.11 767.079 3
-1 -6 -30 10.7636 339.768 3
1 6 -30 10.0926 217.795 3
-1 -6 -29 14241.1 1196.77 3
1 6 -29 15125.9 1205.48 3
-1 -6 -28 -72.7797 294.011 3
1 6 -28 -99.1670 252.432 3
-1 -6 -27 8075.71 853.057 3
1 6 -27 7566.06 819.017 3
1 -6 27 8388.69 713.370 1
1 -6 26 13198.6 899.939 1
-1 -6 -26 12693.8 1042.42 3
-1 6 25 13584.1 731.439 4
-1 -6 -25 14013.7 1065.48 3
1 -6 25 13263.4 909.267 1
-1 -6 -24 11774.7 955.551 3
-1 6 24 11260.4 654.206 4
1 -6 24 11255.3 832.525 1
-1 6 23 2783.45 257.817 6
-1 -6 -23 2444.88 472.560 3
-1 -6 -23 2424.48 294.480 1
1 -6 23 2616.05 424.677 1
1 -6 22 4313.49 520.172 1
-1 -6 -22 4624.90 410.126 1
-1 -6 -22 4775.81 585.069 3
1 -6 21 13340.7 904.176 1
-1 -6 -21 11823.1 904.805 3
-1 6 21 13725.3 627.737 6
-1 6 20 32725.1 1159.70 6
1 6 -20 33364.2 1470.24 6
-1 -6 -20 34723.2 1593.53 3
1 -6 20 32675.9 1526.31 1
-1 -6 -19 1703.90 352.973 3
1 -6 19 1811.04 349.556 1
1 6 -19 1029.16 271.609 6
-1 6 19 1090.79 189.279 6
1 -6 18 23700.0 1248.14 1
-1 6 18 24044.5 963.178 6
-1 -6 -18 23227.1 1213.55 3
1 6 -18 23549.8 1178.62 6
-1 -6 -17 15746.1 947.428 3
1 6 -17 15869.4 935.572 6
-1 6 17 16466.9 762.839 6
1 -6 17 14765.4 953.524 1
1 -6 16 50319.0 1998.12 1
1 6 -16 55800.2 1975.34 6
-1 -6 -16 50243.7 1933.47 2
-1 6 16 52151.1 1689.83 6
-1 -6 -16 51105.3 1923.12 3
-1 6 16 51938.7 1688.76 5
-1 6 15 21722.7 937.487 5
1 6 -15 23082.3 1135.94 6
1 -6 15 25843.7 1258.48 1
-1 -6 -15 23981.7 1133.84 3
-1 -6 -15 22622.3 1124.11 2
-1 6 15 20965.4 939.007 6
1 6 -14 1331.59 274.796 6
-1 -6 -14 747.362 244.904 3
-1 6 14 877.860 191.960 6
-1 6 14 996.606 195.368 5
1 -6 14 952.666 263.531 1
-1 -6 -14 982.021 242.338 2
-1 6 13 20319.0 923.706 6
-1 -6 -13 20740.1 1001.93 3
1 6 -13 22187.9 1090.83 6
1 -6 13 19413.6 1100.67 1
-1 6 13 21875.3 906.799 5
-1 -6 -13 21242.3 1026.93 2
-1 6 12 14472.3 767.594 6
1 6 -12 16783.1 913.960 6
-1 -6 -12 15713.3 831.475 2
1 -6 12 15774.0 953.745 1
-1 6 12 15000.6 730.530 5
-1 -6 -12 15043.7 815.541 3
-1 -6 -11 60909.9 2017.17 1
-1 6 11 59851.4 1942.16 6
1 -6 11 57077.0 2142.27 1
-1 -6 -11 58593.5 1954.46 2
1 6 -11 60706.4 2090.93 6
-1 -6 -11 60973.6 1952.00 3
-1 -6 -10 4614.83 447.737 1
1 -6 10 4552.36 504.220 1
-1 6 10 4918.49 422.029 6
-1 -6 -10 5063.22 427.186 3
1 6 -10 5535.96 511.080 6
-1 -6 -10 5184.84 427.348 2
-1 -6 -9 16755.9 871.589 1
-1 6 9 15930.3 854.419 1
-1 -6 -9 16665.2 779.425 3
1 -6 9 15658.0 938.982 1
1 6 -9 14850.5 860.251 6
1 6 -8 5736.93 509.924 6
1 -6 8 5487.21 536.892 1
-1 6 8 6080.60 503.235 1
1 -6 7 8197.97 650.941 1
1 6 -7 8093.20 599.483 6
-1 6 7 8239.15 598.524 1
-1 6 6 2466.55 334.913 1
1 -6 6 2407.95 373.301 1
1 6 -6 2596.37 348.980 6
1 6 -5 38733.0 1535.01 6
1 -6 5 40444.6 1634.40 1
-1 6 5 42543.3 1572.33 1
-1 6 4 25608.1 1140.66 1
1 6 -4 22560.8 1082.87 6
-1 -6 -4 25641.0 1088.03 6
-1 6 3 109234. 3212.65 1
1 6 -3 108753. 3175.33 6
-1 -6 -3 106767. 3128.45 6
-1 6 2 37616.1 1469.55 1
-1 -6 -2 35637.8 1397.14 6
1 6 -2 36390.4 1426.70 6
1 6 -1 945.202 226.900 6
-1 6 1 1571.31 279.854 1
1 6 0 18537.3 933.925 6
-1 6 0 18959.9 966.212 1
1 6 1 835.582 217.348 6
-1 6 -1 865.463 245.916 1
1 6 2 37350.7 1436.70 6
-1 6 -2 39748.5 1530.37 1
-1 6 -3 116324. 3298.94 1
1 -6 -3 108570. 2724.90 3
1 6 3 107699. 3150.62 6
1 -6 -4 22904.5 1132.64 1
-1 6 -4 24888.1 1139.69 1
1 6 4 26306.6 1092.12 6
1 -6 -4 22641.0 785.925 3
1 -6 -5 37556.7 1538.42 1
1 6 5 39016.8 1440.69 6
-1 -6 5 37626.7 1271.79 3
1 -6 -5 36962.0 1177.12 3
1 6 6 1553.85 249.593 6
-1 -6 6 1585.13 298.783 6
-1 -6 6 1583.94 217.177 3
-1 6 -6 1766.62 294.378 1
1 -6 -6 1645.84 299.948 1
1 -6 -6 1467.48 188.395 3
1 -6 -7 6768.72 423.027 3
-1 -6 7 6851.57 551.000 6
1 -6 -7 5720.33 528.257 1
1 6 7 6070.70 507.484 5
1 6 7 5361.28 449.825 6
-1 -6 7 6465.07 429.607 3
-1 6 -7 5786.83 513.911 1
-1 -6 8 6979.69 449.076 3
1 -6 -8 6632.70 447.243 3
1 -6 -8 8022.74 615.758 1
-1 6 -8 7574.17 583.688 6
-1 6 -8 6134.15 547.766 1
1 6 8 7472.15 561.566 5
-1 -6 8 6586.31 565.520 6
1 6 8 5838.80 470.723 6
1 -6 -9 16389.6 785.353 3
-1 6 -9 17267.8 600.167 3
-1 -6 9 18189.9 959.598 6
-1 -6 9 17934.4 962.278 1
-1 6 -9 19597.3 978.850 6
1 6 9 16939.6 845.984 6
1 6 9 16180.5 881.360 5
1 -6 -9 16978.7 940.976 1
-1 -6 9 16780.1 774.507 3
1 -6 -10 6046.57 465.126 3
1 6 10 6011.60 519.481 5
1 6 10 6623.22 494.841 6
-1 -6 10 6676.98 462.280 3
-1 6 -10 6222.36 547.644 6
-1 -6 10 6278.96 548.134 6
1 -6 -10 5624.38 523.519 1
-1 6 -10 6115.27 339.131 3
-1 -6 10 7152.66 594.147 1
1 -6 -11 61063.4 1999.67 3
1 -6 -11 62059.7 2139.17 1
-1 -6 11 59955.2 1935.31 3
1 6 11 61826.4 2107.09 5
1 6 11 61093.1 1982.60 6
-1 6 -11 62490.9 2131.07 6
-1 -6 11 58586.0 2132.00 1
-1 6 -11 65065.0 1775.41 3
-1 -6 12 13605.6 854.800 1
1 -6 -12 15552.3 827.459 3
-1 6 -12 15863.6 890.853 6
1 6 12 14572.8 761.141 6
1 6 12 15084.4 858.596 5
-1 -6 12 15888.9 778.695 3
-1 6 -12 14214.4 650.559 3
-1 6 -13 21987.3 854.333 3
-1 -6 13 20439.0 1068.16 1
1 -6 -13 19453.3 991.543 3
1 6 13 20078.7 915.553 6
-1 6 -13 19796.8 1029.38 6
1 6 13 18932.3 1008.18 5
1 6 14 989.873 201.072 6
-1 6 -14 628.123 178.379 3
1 -6 -14 741.250 246.809 3
-1 6 -14 728.647 235.973 6
-1 -6 14 1329.71 293.037 1
1 6 14 459.646 219.957 5
-1 6 -15 23084.1 981.103 3
-1 -6 15 22965.8 1041.44 3
-1 -6 15 22459.5 1151.58 1
1 -6 -15 22328.2 1135.78 3
1 6 15 23838.2 997.376 6
1 6 15 23786.0 1150.37 5
-1 6 -15 24567.2 1158.70 6
-1 6 -16 57089.3 1857.89 3
1 -6 -16 55077.0 2050.33 3
1 6 16 53831.0 1788.35 6
-1 -6 16 57025.9 1926.89 3
-1 -6 16 57642.2 1960.49 2
-1 6 -16 53271.1 1984.53 6
-1 -6 16 55191.4 2036.87 1
-1 6 -17 14725.3 800.666 3
-1 -6 17 14678.3 835.279 3
1 -6 -17 14206.9 918.450 3
-1 6 -17 16943.8 936.663 6
1 6 17 14721.1 740.088 6
-1 -6 17 14371.3 899.182 1
-1 -6 17 15484.6 876.057 2
-1 6 -18 22547.9 1044.99 3
1 -6 -18 21343.4 1180.21 3
1 6 18 19598.7 882.651 6
-1 6 -18 20377.2 1072.27 6
-1 -6 18 22528.7 1105.29 2
-1 -6 18 21338.1 1123.14 1
-1 -6 18 21894.6 1064.01 3
-1 6 -19 496.518 196.730 6
1 6 19 514.080 124.808 6
-1 -6 19 688.320 232.730 3
-1 6 -19 535.693 218.415 3
1 -6 -19 577.882 275.454 3
-1 -6 19 761.147 230.306 1
-1 -6 19 678.434 228.419 2
-1 6 -20 31209.8 1359.37 3
-1 -6 20 29291.6 1373.99 1
-1 -6 20 30258.4 1363.54 3
-1 6 -20 30189.3 1352.90 6
1 6 20 31296.1 1119.34 6
1 -6 -20 30467.0 1526.41 3
-1 -6 20 28216.4 1357.03 2
-1 6 -21 13053.1 863.506 3
1 -6 -21 13271.6 985.406 3
-1 -6 21 13375.7 874.248 1
1 6 21 14829.1 663.062 6
-1 6 -21 14276.7 873.678 6
-1 -6 21 14893.0 935.214 2
-1 -6 21 12666.6 846.941 3
-1 6 -22 5585.43 567.992 3
-1 -6 22 5604.36 558.295 1
1 -6 -22 6679.30 520.183 1
1 -6 -22 5444.75 647.917 3
-1 -6 22 5030.07 543.304 2
-1 6 -23 1858.35 364.286 3
1 -6 -23 2508.43 474.549 3
-1 -6 23 1845.52 356.953 1
1 -6 -23 2659.23 315.721 1
-1 -6 23 2679.48 421.531 2
-1 6 -24 10241.4 808.921 3
1 -6 -24 8898.60 855.677 3
-1 -6 24 10233.0 749.296 1
-1 -6 24 9441.28 780.673 2
-1 6 -25 14732.5 1005.96 3
1 -6 -25 13916.0 1110.29 3
-1 -6 25 14237.3 897.439 1
-1 -6 25 13092.6 956.308 2
-1 6 -26 13721.6 976.999 3
1 -6 -26 12824.7 1074.67 3
-1 -6 26 12130.4 930.637 2
-1 -6 26 11723.3 816.048 1
1 6 26 11299.4 867.965 4
-1 -6 27 7531.24 643.474 1
1 -6 -27 7197.36 842.898 3
-1 -6 27 6549.03 702.490 2
-1 6 -27 7352.94 748.305 3
1 6 27 7829.33 711.113 4
1 -6 -28 321.547 343.446 3
-1 6 -28 232.151 238.292 3
1 6 28 -108.112 164.916 4
-1 -6 28 68.3074 219.706 2
1 -6 -29 15765.8 1281.51 3
1 6 29 15149.1 1044.57 4
-1 6 -29 15314.2 1139.19 3
-1 -6 29 16141.7 1136.89 2
1 -6 -30 742.221 383.759 3
-1 6 -30 -209.790 264.148 3
1 6 30 391.754 221.670 4
-1 -6 30 614.156 292.719 2
-1 6 -31 6419.52 752.621 3
1 -6 -31 5822.23 821.148 3
-1 -6 31 5027.23 662.424 2
-1 6 -32 3356.11 601.237 3
-1 6 -33 327.637 270.681 3
-1 -7 -29 9758.98 1001.60 3
-1 -7 -28 1421.65 457.184 3
-1 -7 -27 1045.94 375.065 3
-1 -7 -26 3310.36 552.651 3
1 -7 26 2828.99 462.695 1
1 -7 25 1463.90 367.360 1
-1 -7 -25 1012.13 336.664 3
-1 -7 -24 22242.8 1377.82 3
1 -7 24 24334.0 1354.77 1
1 -7 23 33240.7 1619.76 1
-1 -7 -23 29679.3 1596.99 3
1 -7 22 5680.77 638.268 1
-1 -7 -22 4369.23 578.570 3
-1 -7 -22 5397.24 497.833 1
1 -7 21 5335.20 625.641 1
-1 -7 -21 5378.26 510.811 1
-1 -7 -20 14583.8 869.819 1
-1 7 20 17010.6 802.208 6
-1 -7 -20 15467.6 1031.03 3
1 -7 20 16369.0 1091.65 1
-1 7 19 6837.48 498.269 6
-1 -7 -19 7473.76 591.642 1
-1 -7 -19 7629.35 694.890 3
1 -7 19 6512.06 672.956 1
-1 -7 -18 16341.6 1006.83 3
-1 7 18 16353.6 818.395 6
-1 -7 -18 15018.5 880.402 1
1 -7 18 15962.0 1068.40 1
1 -7 17 41815.1 1828.38 1
-1 -7 -17 38865.1 1655.30 3
-1 7 17 40417.9 1469.81 5
-1 7 17 39591.1 1459.55 6
-1 -7 -17 37710.2 1555.46 1
-1 7 16 305.192 171.677 6
1 -7 16 304.152 234.213 1
-1 -7 -16 528.714 223.529 3
-1 7 16 400.441 183.590 5
-1 -7 -16 615.662 228.780 1
-1 -7 -16 460.576 214.395 2
-1 7 15 22467.3 1019.63 6
-1 -7 -15 19905.9 1060.56 3
-1 -7 -15 23173.8 1118.96 1
-1 7 15 22279.4 1000.02 5
1 -7 15 22009.1 1251.53 1
-1 -7 -15 21323.5 1107.18 2
1 -7 14 21738.8 1253.61 1
-1 7 14 24494.0 1067.37 6
-1 -7 -14 22521.2 1109.70 1
-1 -7 -14 21814.5 1085.66 3
-1 7 14 21961.3 1000.97 5
-1 -7 -14 22722.7 1116.54 2
-1 -7 -13 20773.9 1062.18 1
-1 -7 -13 20816.1 1027.48 3
-1 7 13 21623.6 1006.31 6
-1 7 13 20628.6 946.903 5
1 -7 13 19791.8 1178.85 1
-1 -7 -13 20331.1 1029.04 2
-1 -7 -12 11529.6 767.988 1
-1 7 12 11110.7 698.380 6
-1 -7 -12 11060.5 700.348 3
1 -7 12 12741.4 901.545 1
-1 7 12 10864.4 649.417 5
-1 -7 -12 10907.7 704.277 2
-1 -7 -11 9866.01 719.797 1
-1 -7 -11 11292.2 679.985 3
1 -7 11 12508.3 892.483 1
-1 7 11 11433.9 708.248 6
-1 -7 -11 10739.1 673.148 2
-1 -7 -10 2092.53 350.610 1
1 7 -10 2388.30 364.571 6
-1 7 10 2198.89 320.230 6
-1 -7 -10 1580.03 253.417 3
1 -7 10 1837.24 355.339 1
-1 -7 -10 2196.85 294.636 2
-1 -7 -9 32792.9 1399.59 1
-1 -7 -9 31484.8 1202.88 3
-1 7 9 31458.3 1311.90 6
1 7 -9 32653.0 1433.77 6
1 -7 9 27713.1 1429.37 1
-1 -7 -9 30789.3 1207.33 2
1 7 -8 2118.37 339.394 6
1 -7 8 1823.52 354.037 1
-1 7 8 1925.38 301.108 6
-1 -7 -8 1628.84 241.924 3
-1 -7 -8 1833.61 328.373 1
-1 -7 -7 21509.8 1102.07 1
1 -7 7 22485.0 1218.29 1
1 7 -7 22144.8 1124.80 6
-1 7 7 22020.1 1067.55 6
-1 -7 -6 17849.8 1000.50 1
1 7 -6 18777.0 1033.02 6
1 -7 6 18815.5 1095.23 1
-1 7 6 19163.5 975.007 6
-1 -7 -5 6060.50 566.037 1
1 -7 5 5453.91 568.981 1
1 7 -5 5524.16 522.610 6
-1 7 5 5200.39 497.248 6
-1 -7 -4 20457.9 1081.66 1
-1 7 4 19946.8 1024.75 6
1 -7 4 20358.5 1147.38 1
1 7 -3 4543.94 470.552 6
1 -7 3 4893.51 537.786 1
-1 7 3 4842.26 473.315 6
-1 -7 -3 4593.90 500.944 1
1 -7 2 18907.0 1093.30 1
1 7 -2 21105.2 1059.51 6
-1 7 2 22074.6 1063.91 6
-1 -7 -2 17718.5 1015.58 1
-1 7 1 42487.5 1627.02 6
1 -7 1 39266.9 1695.05 1
1 7 -1 40674.6 1606.96 6
-1 -7 -1 39228.6 1629.59 1
-1 7 0 63121.1 2135.37 6
1 -7 0 58454.3 2214.33 1
1 7 0 57952.7 2078.38 6
-1 -7 0 61432.5 2174.33 1
1 -7 -1 37433.7 1633.67 1
1 7 1 39317.7 1551.57 6
-1 7 -1 36664.8 1521.31 6
-1 -7 1 38180.8 1590.62 1
1 7 2 22362.1 1087.64 6
-1 7 -2 20943.1 1076.52 6
1 -7 -2 21377.0 1164.11 1
-1 -7 2 22882.6 1153.06 1
1 7 3 6359.62 538.208 6
1 -7 -3 5491.28 574.332 1
-1 7 -3 5145.26 508.179 6
-1 -7 3 5001.02 522.177 1
1 -7 -4 18818.5 1077.85 1
1 7 4 21391.4 1037.16 6
-1 7 -4 20370.9 1054.76 6
1 -7 -4 19631.9 678.052 3
-1 -7 4 19952.0 808.865 3
-1 -7 4 19030.5 1067.66 1
1 7 5 6874.84 565.220 6
1 -7 -5 7802.44 665.461 1
-1 -7 5 7260.45 631.606 1
-1 -7 5 6875.01 434.778 3
1 -7 -5 7462.02 391.802 3
-1 7 -5 8039.24 638.108 6
-1 -7 6 19317.0 1064.19 1
1 -7 -6 20212.6 1107.15 1
1 7 6 19872.9 991.985 6
-1 7 -6 19590.1 1044.26 6
-1 -7 6 17787.3 784.707 3
1 -7 -6 19144.0 753.228 3
-1 -7 7 24314.3 951.451 3
-1 -7 7 26054.6 1262.98 1
1 7 7 24047.0 1122.70 6
1 -7 -7 24919.6 1250.40 1
-1 7 -7 23548.4 1184.09 6
1 -7 -7 24807.0 937.359 3
-1 -7 8 1858.02 361.430 1
1 -7 -8 1873.79 240.041 3
1 7 8 1721.82 281.010 6
-1 7 -8 1726.71 315.359 6
1 7 8 1940.45 326.966 5
-1 -7 8 1691.63 223.018 3
1 -7 -8 2079.58 373.496 1
1 -7 -9 30570.4 1139.84 3
-1 -7 9 29813.1 1399.67 1
-1 7 -9 27148.3 1312.07 6
1 7 9 27826.8 1282.80 5
1 7 9 29665.3 1258.37 6
1 -7 -9 31476.2 1420.60 1
-1 -7 9 28655.0 1088.92 3
1 7 10 2320.11 373.858 5
-1 -7 10 1496.31 237.112 3
1 -7 -10 2191.77 286.303 3
1 7 10 1932.70 301.246 6
-1 7 -10 1476.10 328.532 6
-1 -7 10 1605.96 350.200 1
1 -7 -10 2251.30 380.465 1
1 -7 -11 10350.3 649.563 3
-1 -7 11 10337.9 783.175 1
1 -7 -11 10812.1 783.267 1
-1 -7 11 10675.4 611.485 3
1 7 11 10526.5 744.369 5
1 7 11 10921.6 693.192 6
-1 -7 12 11816.9 843.491 1
-1 -7 12 11883.1 654.195 3
1 -7 -12 12443.5 842.002 1
1 7 12 12045.2 801.883 5
1 -7 -12 10770.5 695.174 3
1 7 12 12110.9 730.451 6
1 -7 -13 21926.0 1056.29 3
-1 -7 13 22510.1 1206.27 1
1 7 13 20938.5 1116.49 5
1 -7 -13 20700.0 1126.98 1
1 7 13 20646.2 1005.29 6
-1 7 -13 21715.9 830.544 3
-1 -7 14 21235.7 1197.12 1
-1 7 -14 23105.4 896.636 3
1 -7 -14 22011.0 1100.37 3
1 7 14 22976.6 1166.84 5
1 7 14 19761.1 993.398 6
1 -7 -14 23301.8 1194.65 1
1 7 15 21140.7 996.120 6
-1 7 -15 20113.8 873.975 3
-1 -7 15 21341.5 1177.84 1
1 -7 -15 19294.8 1052.80 3
-1 -7 15 21109.8 976.070 3
1 7 15 20536.9 1109.21 5
1 -7 -15 19672.3 1097.84 1
1 -7 -16 203.844 210.972 1
-1 7 -16 358.201 164.753 3
-1 -7 16 64.3122 146.272 3
1 7 16 325.502 218.420 5
-1 -7 16 262.129 238.304 1
-1 -7 16 719.006 208.294 2
1 -7 -16 216.169 207.421 3
1 7 16 165.313 153.759 6
1 -7 -17 36727.3 1627.95 3
-1 -7 17 38162.9 1511.63 2
-1 -7 17 37538.6 1684.08 1
-1 7 -17 38044.6 1415.65 3
1 7 17 37934.9 1441.46 6
-1 -7 17 37030.5 1475.64 3
1 -7 -17 38676.7 1629.56 1
-1 -7 18 15184.5 863.034 3
1 -7 -18 14290.0 959.815 3
-1 -7 18 15612.3 1001.53 1
1 7 18 14535.5 791.025 6
-1 7 -18 15655.7 829.074 3
-1 -7 18 14820.2 874.683 2
1 -7 -18 14278.6 915.633 1
1 -7 -19 6326.37 585.865 1
-1 -7 19 6850.23 581.120 3
1 7 19 6759.59 503.269 6
-1 -7 19 6037.99 625.553 1
-1 -7 19 6266.18 572.581 2
-1 7 -19 6373.77 535.676 3
1 -7 -19 6322.38 656.841 3
1 -7 -20 19626.0 1174.00 3
1 -7 -20 16084.7 975.604 1
1 7 20 15882.6 819.791 6
-1 -7 20 17031.8 966.686 3
-1 -7 20 17951.3 1095.99 1
-1 -7 20 17413.6 997.378 2
-1 7 -20 17547.4 942.990 3
-1 -7 21 7214.43 680.466 1
1 -7 -21 7161.96 619.456 1
-1 -7 21 7687.61 654.033 2
1 -7 -21 6373.93 695.220 3
-1 7 -21 7584.82 627.656 3
-1 7 -22 5038.36 518.816 3
1 -7 -22 5337.79 518.666 1
-1 -7 22 4729.76 561.130 1
-1 -7 22 4352.86 514.267 2
1 -7 -22 4734.42 608.870 3
1 -7 -23 27785.4 1555.51 3
-1 -7 23 25451.4 1375.09 1
-1 -7 23 28090.5 1391.07 2
-1 7 -23 29369.4 1385.76 3
1 -7 -24 22427.4 1407.00 3
-1 -7 24 21586.9 1222.15 2
-1 -7 24 21767.6 1238.16 1
-1 7 -24 21474.3 1195.23 3
1 -7 -25 1101.63 397.314 3
-1 7 -25 1687.64 361.926 3
-1 -7 25 1025.39 323.383 1
-1 -7 25 1950.66 394.102 2
-1 7 -26 3145.13 489.116 3
-1 -7 26 2538.69 431.680 1
1 -7 -26 3010.24 559.492 3
-1 -7 26 3116.11 472.735 2
1 -7 -27 690.451 377.909 3
-1 7 -27 1375.97 362.182 3
-1 -7 27 1124.28 312.101 2
-1 -7 28 1242.83 346.869 2
-1 7 -28 1352.84 375.975 3
1 -7 -28 1305.71 411.083 3
1 7 28 1046.36 318.284 4
-1 7 -29 8505.14 814.036 3
-1 -7 29 8334.63 791.485 2
1 7 29 9243.03 822.388 4
1 -7 -29 7791.86 934.347 3
1 -7 -30 1911.03 491.844 3
-1 -8 -28 1429.83 396.893 3
-1 -8 -27 26300.0 1613.67 3
1 -8 26 7130.77 773.793 1
-1 -8 -26 8184.60 863.333 3
-1 -8 -25 6243.00 744.972 3
1 -8 25 5766.72 683.147 1
-1 -8 -24 6117.77 730.054 3
1 -8 24 7146.94 753.684 1
-1 -8 -23 2678.18 486.349 3
1 -8 23 2650.56 496.916 1
-1 -8 -22 9083.79 712.617 1
1 -8 22 10069.0 902.658 1
-1 -8 -22 8434.33 794.157 3
-1 -8 -21 33275.4 1671.89 3
1 -8 21 35611.3 1799.19 1
-1 -8 -21 37933.4 1588.45 1
-1 -8 -20 14930.4 943.656 1
1 -8 20 16513.7 1154.48 1
-1 -8 -20 17177.4 1099.67 3
1 -8 19 14589.8 1086.23 1
-1 -8 -19 14546.7 983.864 3
-1 -8 -19 15167.2 945.207 1
-1 -8 -18 972.161 285.098 1
1 -8 18 1178.88 350.523 1
-1 8 18 1275.24 263.692 5
-1 -8 -18 1372.13 337.941 3
-1 8 18 1335.61 274.084 6
-1 -8 -17 18275.1 1049.19 1
-1 -8 -17 15819.1 991.846 3
-1 8 17 18448.3 949.250 6
1 -8 17 15869.6 1138.77 1
-1 8 17 17069.2 913.127 5
-1 -8 -16 11046.4 792.861 3
-1 -8 -16 11234.1 815.255 1
-1 8 16 11409.6 736.095 6
1 -8 16 12228.8 967.881 1
-1 8 16 11202.6 718.637 5
-1 -8 -15 6642.36 627.022 1
-1 8 15 7076.96 576.123 6
-1 -8 -15 6848.10 598.307 3
-1 8 15 7956.49 588.486 5
-1 -8 -15 7623.39 645.697 2
1 -8 15 5345.84 660.257 1
-1 -8 -14 3532.53 461.610 1
-1 8 14 3313.88 409.540 6
-1 8 14 3603.73 404.939 5
-1 -8 -14 3596.50 422.734 3
1 -8 14 2452.63 437.611 1
-1 -8 -14 3112.57 410.519 2
-1 -8 -13 14164.9 929.194 1
1 -8 13 16431.2 1111.16 1
-1 -8 -13 14997.1 857.402 3
-1 8 13 14767.0 865.075 6
-1 8 13 13998.1 804.942 5
-1 -8 -13 14290.0 855.942 2
-1 8 12 14668.5 862.653 6
-1 -8 -12 13878.7 813.698 3
-1 -8 -12 15519.1 964.444 1
-1 -8 -12 13400.5 810.572 2
1 -8 12 14273.9 1028.67 1
-1 8 12 15009.4 822.812 5
1 -8 11 7505.15 737.359 1
-1 -8 -11 7076.53 541.105 3
-1 8 11 7560.19 609.796 6
-1 -8 -11 6792.04 539.416 2
-1 -8 -11 7328.32 661.356 1
-1 -8 -10 13832.8 768.782 3
1 -8 10 14344.0 1033.90 1
-1 8 10 14850.2 884.330 6
-1 -8 -10 15997.0 990.082 1
-1 -8 -10 15844.5 823.093 2
1 -8 9 14322.4 1024.19 1
-1 -8 -9 15563.8 970.092 1
-1 8 9 15259.8 899.045 6
-1 -8 -9 13659.4 750.744 2
-1 -8 -9 14339.9 760.512 3
-1 -8 -8 10820.8 813.726 1
-1 -8 -8 11325.5 640.051 3
-1 8 8 11524.6 776.519 6
-1 -8 -8 10541.0 625.742 2
1 -8 8 12328.9 927.726 1
-1 -8 -7 17708.4 1050.33 1
-1 8 7 17583.3 980.855 6
-1 -8 -7 16852.2 782.236 3
1 -8 7 14833.2 1040.99 1
-1 -8 -7 16761.7 791.874 2
-1 -8 -6 19124.4 1099.51 1
-1 8 6 19181.5 1036.84 6
-1 -8 -6 17957.8 809.277 3
1 -8 6 20109.7 1202.08 1
-1 -8 -5 4124.10 510.152 1
-1 8 5 4673.40 498.613 6
1 -8 5 3099.83 490.740 1
-1 8 4 1314.41 278.682 6
-1 -8 -4 916.495 312.703 1
1 -8 4 1315.76 348.159 1
-1 -8 -3 55796.9 2141.92 1
1 -8 3 56440.3 2245.24 1
-1 8 3 55669.0 2066.82 6
-1 -8 -2 16403.5 1024.12 1
1 -8 2 16150.8 1070.39 1
-1 8 2 17268.5 991.381 6
-1 -8 -1 17146.9 1052.84 1
1 -8 1 17490.7 1106.66 1
-1 -8 0 20926.6 1176.44 1
1 -8 0 21934.2 1249.05 1
-1 -8 1 19641.3 1118.01 1
1 -8 -1 16252.3 1080.14 1
-1 -8 2 16580.5 1039.44 1
1 8 2 17276.7 995.271 6
1 -8 -2 17367.3 1095.59 1
-1 -8 3 49043.4 2018.52 1
1 -8 -3 52388.9 2105.08 1
1 8 3 52102.1 1960.37 6
-1 -8 4 1288.86 193.789 3
1 8 4 790.898 239.291 6
-1 -8 4 815.707 289.726 1
1 -8 -4 1020.14 326.996 1
1 8 5 2172.63 338.343 6
-1 -8 5 2034.21 232.350 3
1 -8 -5 1979.09 187.441 3
-1 -8 5 2303.76 419.037 1
1 -8 -5 2065.04 395.714 1
-1 -8 6 20334.5 1162.90 1
1 8 6 18134.6 1019.13 6
1 -8 -6 17683.0 1114.29 1
1 -8 -6 18346.9 722.461 3
-1 -8 6 18315.0 768.713 3
-1 -8 7 18636.3 773.459 3
-1 -8 7 19098.9 1136.00 1
1 -8 -7 15935.7 1053.14 1
1 8 7 19028.4 1023.46 6
1 -8 -7 17115.8 738.156 3
-1 -8 8 13827.0 959.576 1
-1 -8 8 12632.5 633.252 3
1 8 8 12766.7 825.487 6
1 -8 -8 12257.0 910.053 1
1 8 8 13060.4 847.221 5
1 -8 -8 12932.2 654.191 3
-1 -8 9 14586.9 990.078 1
-1 -8 9 13871.4 672.009 3
1 -8 -9 15004.1 996.627 1
1 8 9 13935.8 893.598 5
1 8 9 13125.5 844.951 6
1 -8 -9 14647.3 725.666 3
1 -8 -10 13399.3 722.753 3
-1 -8 10 14727.4 995.226 1
1 -8 -10 14180.3 971.355 1
1 8 10 13555.6 849.067 6
-1 -8 10 14249.2 692.648 3
1 8 10 12787.9 866.886 5
1 -8 -11 8661.12 590.539 3
1 8 11 7728.27 623.485 6
-1 -8 11 7271.04 490.540 3
-1 -8 11 7105.55 711.390 1
1 -8 -11 8820.89 756.503 1
1 8 11 8333.19 689.471 5
1 -8 -12 13756.4 793.658 3
-1 -8 12 13772.5 713.225 3
1 8 12 13989.8 858.710 6
1 -8 -12 12827.9 933.559 1
1 8 12 14827.3 941.636 5
-1 -8 12 14954.1 1016.79 1
-1 -8 12 15224.6 756.349 2
1 8 13 17297.9 1037.75 5
1 8 13 16653.3 938.778 6
1 -8 -13 17025.3 920.680 3
-1 -8 13 16725.5 1100.38 1
1 -8 -13 16582.1 1058.94 1
1 -8 -14 4381.17 540.592 1
-1 -8 14 3988.46 534.565 1
1 8 14 4082.10 508.386 5
1 -8 -14 4252.53 470.180 3
1 8 14 4192.62 455.072 6
1 -8 -15 8366.10 665.816 3
-1 -8 15 6918.42 705.413 1
1 8 15 6997.18 577.687 6
1 8 15 8180.05 705.723 5
1 -8 -15 7953.70 712.595 1
1 -8 -16 11237.9 797.973 3
-1 -8 16 10522.0 683.328 2
-1 -8 16 11786.6 904.893 1
-1 -8 16 11008.0 676.601 3
1 8 16 11071.3 829.686 5
1 -8 -16 9462.21 799.488 1
1 8 16 9874.97 702.798 6
1 -8 -17 17374.0 1044.37 3
1 8 17 17516.3 953.627 6
-1 -8 17 16761.0 1117.84 1
1 8 17 18192.8 1095.02 5
-1 -8 17 17233.9 922.099 2
1 -8 -17 17051.6 1065.98 1
-1 -8 17 16491.5 885.681 3
1 8 18 1264.06 252.040 6
1 -8 -18 1372.81 357.848 1
1 -8 -18 1588.75 362.205 3
-1 -8 18 1173.88 345.525 1
-1 -8 18 1338.55 278.988 2
-1 -8 19 12887.6 817.842 2
1 -8 -19 12794.1 922.195 1
-1 -8 19 13382.3 1003.21 1
-1 8 -19 15140.3 808.535 3
1 -8 -19 15061.6 1012.35 3
1 -8 -20 14736.5 1039.28 3
1 -8 -20 15396.8 1005.71 1
-1 -8 20 16945.9 1125.95 1
-1 -8 20 14388.5 895.316 2
-1 8 -20 15323.3 851.445 3
1 -8 -21 37307.5 1794.83 3
1 -8 -21 38835.5 1707.07 1
-1 8 -21 36705.0 1514.74 3
-1 -8 21 37625.0 1594.01 2
-1 -8 21 39333.6 1836.46 1
1 -8 -22 8944.46 847.130 3
-1 -8 22 8497.44 801.331 1
-1 -8 22 8269.39 700.255 2
1 -8 -22 10256.4 787.545 1
-1 8 -22 7908.08 655.584 3
-1 -8 23 3264.98 444.243 2
-1 -8 23 2631.39 468.285 1
-1 8 -23 3015.27 412.139 3
1 -8 -23 2566.97 475.941 3
-1 -8 24 6869.06 660.734 2
1 -8 -24 5675.44 704.673 3
-1 -8 24 6104.14 676.806 1
-1 -8 25 6633.40 657.890 2
1 -8 -25 7240.59 813.991 3
-1 -8 25 6598.49 711.931 1
1 -8 -26 6960.26 812.979 3
-1 -8 26 7631.13 758.181 1
-1 -8 26 6380.85 661.216 2
1 -8 -27 25442.7 1622.89 3
1 -8 -28 1821.06 521.698 3
1 -8 -29 2058.07 537.714 3
-1 -9 -27 377.204 329.063 3
-1 -9 -26 3412.87 603.469 3
1 -9 26 4102.28 631.723 1
1 -9 25 5546.27 702.509 1
-1 -9 -25 5803.51 743.591 3
1 -9 24 735.870 352.380 1
-1 -9 -24 1202.14 406.855 3
-1 -9 -23 16082.7 1156.23 3
1 -9 23 14805.8 1184.14 1
1 -9 22 598.395 317.727 1
-1 -9 -22 759.172 300.819 3
1 -9 21 1000.80 367.299 1
-1 -9 -21 1098.34 326.431 1
-1 -9 -21 1054.22 330.900 3
1 -9 20 5122.59 696.182 1
-1 -9 -20 4763.01 589.677 3
-1 -9 -20 6105.83 629.451 1
-1 -9 -19 752.702 263.868 3
-1 9 19 698.109 250.722 5
-1 -9 -19 643.162 235.001 1
1 -9 19 606.806 314.533 1
1 -9 18 483.381 336.063 1
-1 -9 -18 805.579 289.713 3
-1 -9 -18 489.983 232.137 1
-1 9 18 588.542 201.021 5
-1 -9 -17 16296.7 1068.00 1
-1 -9 -17 16591.4 1032.77 3
1 -9 17 17276.4 1250.59 1
-1 9 17 17659.2 974.955 5
-1 -9 -16 488.102 266.799 1
-1 -9 -16 165.379 217.025 3
1 -9 16 139.156 273.156 1
-1 9 16 423.398 236.464 5
-1 -9 -15 17171.4 994.041 3
1 -9 15 16689.0 1212.29 1
-1 -9 -15 17658.5 1108.91 1
-1 9 15 15737.8 926.576 5
-1 -9 -14 3953.87 538.494 1
-1 -9 -14 4738.12 496.914 3
-1 9 14 4142.18 460.854 5
1 -9 14 4590.57 649.668 1
-1 -9 -13 25273.1 1361.12 1
-1 -9 -13 24317.6 1188.58 2
-1 9 13 23202.1 1156.61 5
1 -9 13 27159.0 1550.47 1
-1 -9 -13 25021.1 1179.38 3
-1 -9 -12 16706.5 1095.44 1
-1 -9 -12 18472.2 957.718 3
-1 -9 -12 17384.8 953.901 2
1 -9 12 17561.2 1234.22 1
-1 -9 -11 18190.6 1127.35 1
-1 -9 -11 17636.9 911.823 3
1 -9 11 17167.4 1208.38 1
-1 -9 -11 15917.3 897.072 2
-1 -9 -10 249.628 221.671 1
-1 -9 -10 648.008 195.052 2
-1 -9 -10 460.645 181.408 3
1 -9 10 770.501 351.779 1
-1 -9 -9 400.447 155.461 2
-1 -9 -9 -135.577 221.042 1
-1 -9 -9 300.887 155.999 3
1 -9 9 386.719 285.496 1
1 -9 8 7087.48 763.319 1
-1 -9 -8 7822.17 534.037 3
-1 -9 -8 7334.38 524.753 2
-1 -9 -8 8160.50 747.470 1
1 -9 7 20243.1 1322.66 1
-1 -9 -7 22378.5 957.369 3
-1 -9 -7 21842.7 959.484 2
-1 -9 -6 356.829 149.204 3
-1 -9 -6 176.510 257.270 1
1 -9 6 618.436 303.988 1
-1 -9 -6 152.218 120.838 2
-1 -9 -5 3396.43 317.199 2
1 -9 5 3920.10 570.018 1
-1 -9 -5 3129.06 501.504 1
-1 -9 -5 3540.51 314.750 3
-1 -9 -4 7945.10 469.038 3
1 -9 4 9065.97 832.012 1
-1 -9 -4 7406.69 465.774 2
-1 -9 -4 9956.51 826.692 1
-1 -9 -3 853.671 324.161 1
-1 -9 -3 718.610 149.528 3
1 -9 3 908.000 314.181 1
-1 -9 -2 6917.81 702.864 1
1 -9 2 7382.12 763.405 1
-1 -9 -1 39820.6 1802.95 1
1 -9 1 35385.6 1780.61 1
-1 -9 0 1392.64 377.519 1
1 -9 0 865.528 319.274 1
-1 -9 1 40038.5 1842.97 1
1 -9 -1 40265.6 1891.78 1
-1 -9 2 7170.79 726.296 1
1 -9 -2 7778.15 783.035 1
-1 -9 3 687.139 161.997 3
-1 -9 3 697.857 303.390 1
1 -9 -3 826.662 327.162 1
-1 -9 4 8400.98 466.534 3
-1 -9 4 8308.67 786.939 1
1 -9 -4 9819.05 858.835 1
-1 -9 5 2339.34 246.447 3
-1 -9 5 3023.98 508.128 1
1 -9 -5 3660.74 544.926 1
-1 -9 6 76.7237 94.2561 3
1 -9 -6 346.451 297.332 1
-1 -9 6 266.229 200.396 1
-1 -9 7 23861.1 917.217 3
-1 -9 7 24524.4 1408.38 1
1 -9 -7 26461.6 928.855 3
1 -9 -7 27305.0 1477.80 1
1 -9 -8 6891.18 724.966 1
1 9 8 7519.48 680.849 5
-1 -9 8 8080.08 774.769 1
-1 -9 8 7321.07 438.367 3
1 -9 -8 8014.92 478.111 3
1 9 9 38.4546 191.813 5
-1 -9 9 69.6773 230.079 1
-1 -9 9 158.034 87.0914 3
1 -9 -9 212.858 141.295 3
1 -9 -9 236.882 244.302 1
-1 -9 10 256.186 285.912 1
-1 -9 10 246.928 119.025 3
-1 -9 10 372.331 129.540 2
1 9 10 381.014 223.635 5
1 -9 -10 111.953 127.490 3
1 -9 -10 353.639 241.421 1
-1 -9 11 16771.9 757.516 3
-1 -9 11 16711.3 1162.78 1
1 -9 -11 17360.0 1157.29 1
-1 -9 11 17828.3 780.420 2
1 9 11 17110.3 1067.02 5
1 -9 -11 17346.6 867.635 3
-1 -9 12 16716.0 1153.64 1
1 -9 -12 15923.9 1102.58 1
1 9 12 15148.4 1006.47 5
-1 -9 12 16447.6 766.324 2
1 -9 -12 14234.7 817.071 3
1 -9 -13 25782.4 1193.62 3
1 -9 -13 26366.7 1463.55 1
-1 -9 13 27177.4 1526.06 1
1 9 13 25977.3 1379.02 5
-1 -9 13 27287.4 1074.30 2
1 -9 -14 4572.04 481.585 3
1 -9 -14 4017.55 559.398 1
-1 -9 14 3904.43 584.325 1
1 9 14 4230.81 543.225 5
1 -9 -15 15139.9 923.854 3
1 -9 -15 15513.5 1091.20 1
-1 -9 15 17267.8 1190.42 1
1 9 15 15123.0 1030.19 5
1 -9 -16 897.754 304.592 1
-1 -9 16 1087.17 361.992 1
1 9 16 471.687 263.537 5
1 -9 -16 807.896 265.166 3
1 -9 -17 14163.3 951.785 3
-1 -9 17 17451.6 1204.13 1
1 9 17 16560.4 1088.89 5
-1 -9 17 16509.3 868.953 2
1 -9 -17 15812.8 1105.79 1
1 -9 -18 687.364 297.817 1
1 -9 -18 489.031 196.660 3
1 9 18 773.783 304.378 5
-1 -9 18 1043.49 349.054 1
-1 -9 18 384.282 194.950 2
1 -9 -19 120.412 203.899 3
-1 -9 19 276.967 254.938 1
1 -9 -20 6355.72 682.444 3
1 -9 -20 6379.68 687.257 1
-1 -9 20 5118.23 671.597 1
1 -9 -21 1404.01 382.624 3
-1 -9 21 614.672 302.044 1
1 -9 -21 1098.33 324.304 1
-1 -9 22 428.165 285.031 1
1 -9 -22 1073.18 324.217 3
1 -9 -23 14710.4 1113.34 3
-1 -9 23 13373.5 1075.34 1
-1 -9 24 481.775 316.811 1
1 -9 -24 481.200 288.118 3
-1 -9 25 5983.14 708.687 1
1 -9 -25 6244.34 761.482 3
1 -9 -26 4556.32 675.534 3
-1 -9 26 3952.87 623.873 1
1 -9 -27 2.61486 236.308 3
1 -9 -28 8281.66 932.658 3
-1 -10 -25 2375.53 467.335 3
1 -10 25 1514.91 420.414 1
1 -10 24 1254.05 426.557 1
-1 -10 -24 2081.02 476.411 3
1 -10 23 276.072 260.906 1
-1 -10 -23 191.697 212.463 3
-1 -10 -22 2033.87 445.733 3
1 -10 22 1208.17 425.597 1
1 -10 21 706.403 305.209 1
-1 -10 -21 911.517 310.596 3
-1 -10 -20 4871.05 626.445 1
1 -10 20 4975.40 740.760 1
-1 -10 -20 3664.78 524.675 3
-1 -10 -19 23374.9 1329.75 3
-1 -10 -19 23226.1 1372.16 1
1 -10 19 24848.0 1601.49 1
-1 10 19 23712.5 1225.84 5
1 -10 18 65.3402 302.987 1
-1 -10 -18 812.543 285.834 1
-1 -10 -18 275.068 190.006 3
-1 10 18 708.256 263.404 5
-1 -10 -17 585.016 229.342 3
-1 -10 -17 210.175 195.730 1
-1 10 17 213.032 214.503 5
-1 10 16 12049.0 840.857 5
1 -10 16 11872.3 1087.47 1
-1 -10 -16 12734.9 994.635 1
-1 -10 -16 13929.5 913.721 3
1 -10 15 -98.9109 330.630 1
-1 10 15 196.923 168.319 5
-1 -10 -15 376.006 304.781 1
-1 -10 -15 410.042 237.852 3
1 -10 14 12089.5 1082.76 1
-1 10 14 11401.3 805.159 5
-1 -10 -14 12185.2 974.919 1
-1 -10 -14 10926.5 778.515 3
-1 -10 -13 9262.96 694.124 3
-1 10 13 10984.8 783.320 5
1 -10 13 8777.00 923.590 1
-1 -10 -13 9516.02 868.053 1
-1 -10 -12 28733.8 1564.01 1
1 -10 12 29937.7 1742.94 1
-1 -10 -12 27117.4 1246.32 3
1 -10 11 17612.2 1294.55 1
-1 -10 -11 17307.3 922.410 3
-1 -10 -11 17453.2 1189.22 1
-1 -10 -10 47906.2 2130.89 1
1 -10 10 48068.2 2290.07 1
-1 -10 -10 47130.6 1704.43 3
1 -10 9 9736.63 968.909 1
-1 -10 -9 11188.8 950.605 1
-1 -10 -9 10222.2 656.176 3
-1 -10 -8 20478.7 948.440 3
-1 -10 -8 21843.8 1332.33 1
1 -10 8 21152.7 1408.84 1
-1 -10 -7 4675.32 408.350 3
-1 -10 -7 6010.15 702.964 1
1 -10 7 5210.79 710.237 1
-1 -10 -6 9964.56 579.401 3
1 -10 6 8911.31 906.224 1
-1 -10 -6 10887.6 931.420 1
-1 -10 -5 47506.3 2106.10 1
-1 -10 -5 44768.5 1477.86 3
1 -10 5 43198.5 2126.34 1
-1 -10 -4 7965.41 480.153 3
1 -10 4 8432.67 867.492 1
-1 -10 -4 9315.55 858.598 1
-1 -10 -3 6722.32 746.356 1
1 -10 3 7495.87 811.740 1
-1 -10 -3 6497.04 412.703 3
-1 -10 -2 8080.49 827.970 1
-1 -10 -2 8560.87 464.485 3
1 -10 2 9163.02 889.580 1
-1 -10 -1 17204.9 686.971 3
-1 -10 -1 18926.6 1260.17 1
1 -10 1 18436.0 1274.92 1
-1 -10 0 4261.96 602.596 1
-1 -10 0 3644.33 270.181 3
1 -10 0 3721.71 587.082 1
-1 -10 1 19300.8 1266.90 1
1 -10 -1 15557.6 1185.76 1
1 -10 -2 8953.83 890.991 1
-1 -10 2 9322.69 881.568 1
-1 -10 3 3113.14 538.927 1
1 -10 -3 4669.29 662.005 1
-1 -10 4 8243.43 839.380 1
1 -10 -4 8155.70 850.394 1
-1 -10 5 44123.1 2080.04 1
1 -10 -5 44575.8 2116.45 1
1 -10 -6 7996.39 836.401 1
-1 -10 6 8843.84 862.847 1
-1 -10 7 4585.89 633.301 1
1 -10 -7 5022.71 675.786 1
1 -10 -8 20898.3 1371.59 1
1 10 8 22698.4 1276.26 5
-1 -10 8 24036.9 1461.05 1
1 10 9 10057.1 832.272 5
-1 -10 9 11601.9 1015.82 1
1 -10 -9 12049.7 1020.17 1
1 -10 -9 10768.9 582.111 3
-1 -10 10 50448.5 2278.02 1
1 -10 -10 46780.5 1603.45 3
1 -10 -10 47684.6 2202.81 1
1 10 10 48958.7 2051.74 5
1 -10 -11 18021.1 874.325 3
-1 -10 11 17181.6 1260.32 1
1 -10 -11 18405.8 1277.67 1
1 10 11 17597.9 1140.14 5
1 10 12 26016.4 1435.29 5
1 -10 -12 28303.0 1604.79 1
-1 -10 12 30909.7 1699.80 1
1 -10 -12 27224.8 1180.84 3
1 -10 -13 10666.6 700.882 3
1 10 13 11310.3 904.884 5
-1 -10 13 11544.7 1030.05 1
1 -10 -13 9503.77 912.066 1
1 10 14 11626.1 928.030 5
1 -10 -14 13559.8 1068.63 1
-1 -10 14 12879.5 1081.50 1
1 -10 -14 12071.6 789.306 3
1 -10 -15 -65.3349 172.098 3
1 -10 -15 524.866 317.983 1
1 10 15 190.118 223.453 5
-1 -10 15 148.154 307.393 1
-1 -10 16 14471.7 1156.04 1
1 10 16 11025.8 923.540 5
1 -10 -16 11343.2 991.291 1
1 -10 -16 12609.5 848.274 3
-1 -10 17 19.5668 256.604 1
1 -10 -17 323.759 201.573 1
1 -10 -17 148.207 179.238 3
1 10 17 52.6104 206.609 5
-1 -10 18 905.100 372.393 1
1 -10 -18 669.685 267.783 3
1 10 18 573.624 290.612 5
1 -10 -18 1090.15 346.152 1
-1 -10 19 20542.6 1431.74 1
1 10 19 20855.2 1310.47 5
1 -10 -19 23975.3 1444.78 1
1 -10 -19 21966.0 1260.74 3
1 -10 -20 4115.53 586.990 1
-1 -10 20 4129.54 664.006 1
1 -10 -20 4318.36 564.744 3
-1 -10 21 976.860 363.025 1
-1 -10 22 2377.34 517.405 1
-1 -10 23 23.0442 182.026 1
-1 -10 24 237.284 321.826 1
-1 -10 25 2403.42 488.494 1
1 -11 22 1096.64 439.476 1
1 -11 21 8950.54 1019.68 1
1 -11 20 2826.41 604.726 1
1 -11 19 6771.30 893.652 1
-1 -11 -19 5942.06 732.622 1
-1 -11 -18 417.888 303.551 1
1 -11 18 296.141 244.411 1
1 -11 17 226.075 310.159 1
-1 11 17 860.184 317.899 5
-1 -11 -17 1228.90 345.262 1
1 -11 16 3311.49 614.284 1
-1 -11 -16 3273.85 567.337 1
-1 11 16 3446.47 473.823 5
-1 -11 -15 15573.4 1179.03 1
1 -11 15 14767.9 1271.84 1
-1 11 15 15008.7 985.448 5
1 -11 14 2047.95 501.870 1
-1 -11 -14 1220.73 385.472 1
-1 11 14 1165.89 319.950 5
1 -11 13 1991.52 521.256 1
-1 11 13 1712.20 364.971 5
-1 -11 -13 2363.48 474.519 1
-1 -11 -12 2141.36 487.298 1
-1 11 12 2044.51 371.764 5
1 -11 12 1309.92 485.320 1
-1 -11 -11 5131.13 696.487 1
1 -11 11 4542.49 699.552 1
-1 -11 -10 6077.21 745.922 1
1 -11 10 5733.08 784.867 1
-1 -11 -9 10510.2 966.934 1
1 -11 9 8218.50 926.292 1
-1 -11 -8 1067.00 394.448 1
1 -11 8 1766.85 477.817 1
-1 -11 -7 10741.5 992.053 1
1 -11 7 13768.9 1180.63 1
-1 -11 -6 348.655 286.611 1
1 -11 6 329.515 315.593 1
-1 -11 -5 10678.4 986.907 1
1 -11 5 10427.7 1037.92 1
-1 -11 -4 585.066 340.844 1
1 -11 4 666.337 384.214 1
1 -11 3 786.927 379.188 1
-1 -11 -3 1215.67 403.981 1
-1 -11 -2 18191.4 1307.25 1
1 -11 2 16611.8 1300.61 1
-1 -11 -1 12921.4 1095.05 1
1 -11 1 12995.0 1146.40 1
1 -11 0 649.594 424.159 1
-1 -11 0 766.219 413.767 1
-1 -11 1 17156.4 1259.35 1
1 -11 -1 13912.9 1195.27 1
1 -11 -2 19553.3 1410.58 1
-1 -11 2 19458.3 1366.11 1
-1 -11 3 893.738 374.770 1
1 -11 -3 991.024 392.869 1
-1 -11 4 1334.12 425.575 1
1 -11 -4 889.572 398.550 1
-1 -11 5 13614.1 1129.54 1
1 -11 -5 10434.2 1020.76 1
1 -11 -6 294.179 284.565 1
-1 -11 6 433.797 325.781 1
1 -11 -7 12515.2 1101.59 1
-1 -11 7 11955.6 1082.40 1
1 -11 -8 1546.38 469.183 1
-1 -11 8 1217.38 422.768 1
1 11 8 1122.93 351.279 5
-1 -11 9 11124.2 1043.10 1
1 -11 -9 10245.8 995.473 1
1 11 9 9236.61 854.214 5
1 -11 -10 7351.44 842.223 1
-1 -11 10 6440.45 802.411 1
1 11 10 6129.90 687.617 5
1 -11 -11 5023.85 716.559 1
-1 -11 11 5158.65 717.804 1
1 11 11 3663.74 552.351 5
1 -11 -12 1334.81 424.014 1
-1 -11 12 1388.44 434.124 1
1 11 12 1698.87 385.865 5
1 11 13 827.643 310.022 5
1 -11 -13 1928.64 454.535 1
-1 -11 13 942.892 392.832 1
1 -11 -14 1086.23 385.004 1
-1 -11 14 1315.35 461.825 1
1 11 14 1476.07 380.924 5
-1 -11 15 14633.6 1239.87 1
1 11 15 15739.7 1132.01 5
1 -11 -15 14829.1 1216.26 1
1 -11 -16 3496.49 604.068 1
-1 -11 16 2651.34 556.553 1
1 11 16 2713.50 486.092 5
1 11 17 1170.94 356.643 5
-1 -11 17 1511.64 399.110 1
1 -11 -17 1759.54 400.104 1
1 -11 -18 107.074 241.199 1
-1 -11 18 -461.888 280.783 1
1 11 18 25.9028 194.324 5
1 -11 -19 5324.37 732.778 1
1 11 19 5990.33 710.537 5
-1 -11 19 4719.61 731.317 1
-1 -11 20 4257.06 693.763 1
-1 -11 21 7957.91 940.221 1
-1 -11 22 2321.24 531.374 1
-1 -12 -17 1984.95 441.525 1
-1 -12 -16 9000.04 943.929 1
-1 12 15 478.828 263.063 5
-1 -12 -15 296.934 299.695 1
-1 -12 -14 1402.16 414.948 1
-1 12 14 1104.50 308.501 5
-1 12 13 8787.22 781.247 5
-1 -12 -13 7838.47 893.981 1
1 -12 12 2312.18 573.586 1
-1 -12 -12 2981.89 587.275 1
-1 12 12 2674.18 443.841 5
1 -12 11 4787.56 774.609 1
-1 -12 -11 4808.86 709.896 1
-1 -12 -10 1572.62 443.747 1
1 -12 10 761.050 381.943 1
-1 -12 -9 2211.60 507.426 1
1 -12 9 1552.62 491.323 1
1 -12 8 1099.66 484.799 1
-1 -12 -8 2446.29 546.891 1
-1 -12 -7 366.333 310.345 1
1 -12 7 689.332 380.907 1
-1 -12 -6 9288.31 983.127 1
1 -12 6 8352.44 988.286 1
-1 -12 -5 21701.5 1517.77 1
1 -12 5 22816.9 1626.01 1
-1 -12 -4 3216.86 591.953 1
1 -12 4 3374.60 662.397 1
-1 -12 -3 1451.17 489.764 1
1 -12 3 1630.83 558.984 1
-1 -12 -2 4235.97 716.024 1
1 -12 2 4603.28 778.622 1
-1 -12 -1 23536.9 1583.32 1
1 -12 1 20747.5 1546.13 1
1 -12 0 5310.41 810.800 1
-1 -12 0 5958.56 821.691 1
-1 -12 1 21139.1 1493.57 1
1 -12 -1 19013.6 1480.04 1
1 -12 -2 5896.63 822.463 1
-1 -12 2 5798.33 816.734 1
-1 -12 3 660.354 398.815 1
1 -12 -3 1389.54 511.576 1
-1 -12 4 2866.17 609.401 1
1 -12 -4 3046.32 634.048 1
-1 -12 5 18279.2 1421.27 1
1 -12 -5 19841.6 1482.01 1
1 -12 -6 10632.5 1100.64 1
-1 -12 6 9457.12 1019.70 1
1 -12 -7 928.557 390.212 1
1 12 7 128.223 239.552 5
-1 -12 7 1340.47 416.884 1
1 -12 -8 2449.58 588.773 1
-1 -12 8 2051.59 537.481 1
1 12 8 1816.76 411.767 5
1 -12 -9 1909.48 536.505 1
-1 -12 9 1108.94 447.294 1
1 12 9 2347.88 466.364 5
1 -12 -10 1097.53 370.386 1
-1 -12 10 1444.27 476.689 1
1 12 10 1609.77 389.156 5
1 -12 -11 5620.99 791.929 1
-1 -12 11 5002.16 764.063 1
1 12 11 5408.76 693.619 5
1 -12 -12 2182.04 545.765 1
-1 -12 12 2249.89 542.085 1
1 12 12 2126.51 451.378 5
1 -12 -13 8016.62 939.208 1
1 12 13 7745.13 824.304 5
1 -12 -14 473.634 295.973 1
1 12 14 735.970 308.126 5
1 -12 -15 1314.30 401.139 1
1 12 15 1256.49 382.882 5
1 12 16 10496.2 967.102 5
1 -12 -16 10332.0 1067.91 1
1 -12 -17 1589.79 446.938 1
1 12 17 209.282 304.803 5
1 12 18 1374.04 398.729 5
1 12 19 12900.2 1085.32 5
-1 13 12 3312.51 515.992 5
-1 13 11 8428.30 811.443 5
2 0 0 243293. 6105.08 6
-2 0 0 242899. 5939.48 5
-2 0 0 261785. 6196.34 1
2 0 -1 28093.9 1030.13 6
-2 0 1 28831.9 882.488 5
-2 0 -1 27522.8 1048.45 1
2 0 1 26689.4 1006.73 6
-2 0 1 26701.4 1040.44 1
-2 0 2 12188.9 622.591 1
-2 0 2 12022.2 467.143 5
2 0 -2 12155.6 601.007 6
-2 0 -2 10852.3 597.048 1
-2 0 3 63538.5 1918.51 1
-2 0 -3 63067.9 1910.35 1
-2 0 3 63668.8 1655.83 5
2 0 -3 61260.5 1866.80 6
-2 0 4 53179.3 1714.30 1
2 0 -4 56707.6 1690.13 6
-2 0 -4 54428.1 1722.53 1
-2 0 4 55595.7 1451.07 5
2 0 -5 3993.13 328.008 6
-2 0 5 4131.70 333.777 6
-2 0 -5 4187.53 350.112 1
-2 0 5 4078.74 352.308 1
2 0 5 3989.02 322.619 4
2 0 6 43199.2 1403.21 4
-2 0 -6 41006.7 1422.31 1
2 0 -6 42785.2 1395.17 6
-2 0 6 44283.4 1457.32 1
-2 0 -6 45934.3 1411.89 6
-2 0 6 42574.6 1393.74 6
-2 0 -7 9811.08 560.175 1
-2 0 -7 10760.2 559.289 6
2 0 -7 10708.9 363.592 5
-2 0 7 10192.8 550.986 6
2 0 -7 10359.1 548.378 6
2 0 7 10650.2 572.349 4
-2 0 7 10385.3 576.417 1
2 0 -8 2165.39 248.959 6
-2 0 -8 2016.64 249.904 6
-2 0 8 2400.62 264.330 6
-2 0 8 2807.36 291.262 1
2 0 8 2204.92 272.307 4
2 0 -8 2682.78 149.257 5
-2 0 -8 2454.71 275.047 1
2 0 -9 1907.06 231.453 6
-2 0 9 1712.64 225.625 6
2 0 9 1878.91 265.199 4
-2 0 -9 1646.41 230.407 1
2 0 -9 1701.16 115.121 5
-2 0 -9 1852.91 235.576 6
-2 0 9 1826.59 251.485 1
-2 0 -10 47329.9 1471.15 6
-2 0 10 45495.4 1467.57 6
-2 0 10 46374.7 1526.99 1
-2 0 -10 47964.4 1536.95 1
2 0 10 46290.7 1573.00 4
2 0 -10 45298.5 1472.45 6
-2 0 11 37053.6 1306.38 1
-2 0 11 36777.6 1256.75 6
2 0 -11 39093.6 1286.13 6
-2 0 -11 35576.2 1288.71 1
-2 0 -11 37038.4 1255.69 6
2 0 11 39465.7 1404.20 4
2 0 -11 39225.3 1485.60 3
2 0 -12 187.208 126.027 6
-2 0 -12 126.908 120.407 6
-2 0 -12 53.5722 112.677 1
-2 0 12 157.690 115.936 6
2 0 -12 88.0674 199.391 3
-2 0 12 255.936 138.857 1
2 0 12 -45.5535 155.783 4
2 0 -13 36411.9 1221.33 6
-2 0 13 35257.6 1195.86 6
2 0 13 33622.4 1341.76 4
-2 0 13 35053.6 1248.76 1
-2 0 -13 35717.8 1236.69 1
-2 0 -13 35787.4 1182.03 6
2 0 -13 33602.2 939.709 4
2 0 -13 34311.6 1445.67 3
-2 0 14 138499. 3601.28 1
-2 0 -14 136490. 3503.37 6
-2 0 14 133785. 3520.23 6
2 0 -14 132171. 3540.22 6
-2 0 -14 138046. 3572.83 1
2 0 -14 133785. 3239.57 4
2 0 14 128350. 3738.77 4
2 0 -14 132228. 3908.37 3
-2 0 15 37004.1 1304.51 1
-2 0 15 38841.4 1269.71 6
-2 0 -15 36567.5 1441.85 3
2 0 -15 38335.4 1290.03 6
-2 0 -15 38740.2 1248.23 6
2 0 -15 37839.2 1046.70 4
2 0 15 37309.6 1468.20 4
-2 0 -15 36898.7 1279.94 1
2 0 -15 39479.7 1611.13 3
2 0 -16 1880.69 343.767 3
2 0 -16 1831.77 228.053 6
-2 0 16 1763.81 227.388 6
-2 0 -16 1973.10 238.102 1
-2 0 -16 1888.65 305.659 3
-2 0 -16 1900.74 221.670 6
-2 0 16 1587.78 220.589 1
2 0 -16 1813.24 149.282 4
2 0 16 1858.64 308.264 4
-2 0 -16 2169.91 310.885 2
-2 0 -17 1051.26 168.712 6
-2 0 17 1109.03 187.993 1
-2 0 -17 1431.18 200.907 1
-2 0 17 1122.65 283.576 3
-2 0 -17 1042.50 251.018 3
-2 0 17 967.219 171.216 6
-2 0 -17 1346.23 261.424 2
2 0 -17 827.059 268.768 3
2 0 17 706.052 243.207 4
-2 0 -18 16940.8 943.144 2
-2 0 -18 15083.5 651.052 6
-2 0 -18 16962.5 938.442 3
-2 0 18 14716.5 677.188 6
-2 0 18 15609.0 969.470 2
-2 0 18 15139.4 710.171 1
-2 0 18 14298.0 911.691 3
-2 0 -18 14732.2 672.609 1
2 0 18 15850.0 913.587 4
2 0 -18 14451.7 981.378 3
-2 0 -19 17083.9 986.346 3
2 0 19 17169.7 978.366 4
-2 0 19 18237.9 1047.46 3
-2 0 19 17233.0 729.140 6
-2 0 19 16046.7 737.340 1
-2 0 19 16917.5 1039.15 2
-2 0 -19 17446.9 729.872 1
-2 0 -19 17943.5 1015.38 2
-2 0 -19 17827.3 712.891 6
2 0 -19 18381.9 1126.72 3
-2 0 -20 77048.0 2086.22 6
-2 0 20 72931.6 2651.02 2
-2 0 20 76325.0 2121.99 6
-2 0 -20 73426.5 2091.32 1
2 0 20 69788.8 2496.73 4
-2 0 20 76909.2 2158.09 1
-2 0 -20 72136.2 2544.90 3
2 0 -20 77344.4 2774.74 3
-2 0 21 821.997 166.763 1
-2 0 -21 902.130 151.188 1
-2 0 -21 626.918 138.715 6
-2 0 -21 716.454 297.059 3
-2 0 21 685.155 145.579 6
2 0 21 569.491 226.059 4
-2 0 21 474.599 307.053 2
-2 0 -22 35829.5 1138.38 6
-2 0 22 37249.4 1201.88 6
-2 0 -22 36572.5 1658.97 3
-2 0 22 37223.9 1730.98 2
2 0 22 37841.5 1631.67 4
-2 0 22 38096.1 1213.67 1
-2 0 -22 36584.1 1143.57 1
2 0 -22 36720.6 1796.87 3
2 0 -23 3496.60 547.750 3
-2 0 23 3387.38 272.386 6
-2 0 -23 3295.14 243.526 6
-2 0 23 3367.93 506.058 2
-2 0 -23 3704.78 249.062 1
-2 0 -23 3347.24 503.183 3
-2 0 23 3237.46 263.763 1
-2 0 -24 62236.3 1657.10 1
-2 0 -24 63432.5 1687.67 6
-2 0 -24 60089.5 1665.76 6
-2 0 -24 64391.2 2450.61 3
-2 0 24 66107.0 2535.36 2
-2 0 24 67040.0 1758.85 1
-2 0 24 62705.2 1773.82 6
2 0 -24 59487.5 2543.78 3
-2 0 -25 9710.10 377.902 6
-2 0 -25 9273.01 364.682 6
-2 0 25 9319.21 452.122 6
-2 0 -25 10870.5 890.586 3
-2 0 25 10527.2 410.744 1
-2 0 25 10258.7 886.668 2
2 0 -25 10691.7 957.124 3
-2 0 -26 168.011 237.277 3
-2 0 26 179.712 81.8549 6
2 0 -26 361.629 298.241 3
-2 0 26 710.403 343.739 2
-2 0 -27 22758.9 1377.06 3
-2 0 27 21986.5 1386.60 2
2 0 -27 22411.5 1486.43 3
-2 0 -28 82.4293 264.023 3
2 0 -28 192.208 369.592 3
-2 0 28 390.420 328.868 2
-2 0 -29 17209.9 1246.47 3
2 0 -29 17764.4 1354.23 3
-2 0 29 17532.2 1271.09 2
-2 0 -30 8784.97 916.216 3
2 0 -30 10800.0 1064.52 3
-2 0 30 9740.18 954.637 2
2 0 -31 506.037 313.712 3
-2 0 -31 -10.1149 274.893 3
-2 0 31 642.422 357.243 2
-2 0 -32 1903.43 491.327 3
2 0 -32 2648.63 601.909 3
-2 0 32 3311.94 601.197 2
-2 0 -33 30.7022 273.258 3
2 1 -33 24707.3 1737.77 3
-2 -1 -32 2425.78 512.008 3
2 1 -32 2082.21 508.716 3
-2 1 32 3250.03 616.183 2
-2 1 31 13725.5 1158.53 2
-2 -1 -31 12834.6 1140.90 3
2 1 -31 13563.6 1222.07 3
2 1 -30 6700.73 854.828 3
-2 -1 -30 7148.02 818.003 3
-2 1 30 7889.86 875.526 2
2 1 -29 7528.23 890.899 3
-2 -1 -29 8534.25 868.200 3
-2 1 29 7620.13 830.487 2
-2 -1 -28 5477.14 698.068 3
2 1 -28 5166.35 731.688 3
-2 1 28 5933.16 719.502 2
2 1 -27 5288.23 714.449 3
-2 -1 -27 5365.46 669.505 3
-2 -1 -26 20549.4 1288.31 3
-2 1 26 18786.0 584.420 6
-2 1 26 20481.7 1317.12 2
2 1 -26 22215.8 1417.37 3
-2 1 25 989.458 322.025 2
-2 1 25 1048.89 124.194 6
2 1 -25 1441.52 373.115 3
-2 -1 -24 2532.46 155.649 1
-2 1 24 2544.89 185.865 1
-2 1 24 2690.72 208.214 6
-2 -1 -24 3198.90 509.551 3
2 1 -24 2818.33 289.273 6
2 1 -24 2741.93 505.518 3
-2 1 24 3492.39 531.238 2
2 1 -23 24008.9 967.492 6
-2 -1 -23 24854.2 1337.87 3
-2 1 23 23787.1 819.700 6
-2 -1 -23 23093.9 707.413 6
2 1 -23 22275.1 1376.18 3
-2 -1 -23 24518.4 772.513 1
-2 1 23 25012.5 812.662 1
-2 1 23 26984.3 1423.88 2
2 1 -23 23039.0 917.522 4
-2 -1 -22 3764.29 228.723 6
2 1 -22 3709.32 337.919 6
2 1 -22 3866.49 567.568 3
-2 1 22 3753.45 275.124 6
-2 -1 -22 3257.00 247.240 1
-2 1 22 4002.31 283.479 1
-2 -1 -22 3206.19 467.164 3
2 1 -22 3849.07 321.032 4
-2 1 22 4142.23 547.295 2
2 1 -21 14519.1 652.246 4
2 1 -21 14113.8 700.564 6
-2 -1 -21 14277.5 545.488 6
-2 1 21 14203.9 607.165 6
-2 -1 -21 13945.5 938.079 3
-2 1 21 12804.9 943.568 2
-2 1 21 14830.2 634.008 1
-2 -1 -21 13828.8 600.292 1
2 1 -21 14243.5 1041.83 3
-2 1 20 59974.0 1767.59 1
-2 -1 -20 62466.5 2245.78 3
-2 1 20 59568.3 1736.70 6
-2 -1 -20 59823.9 1655.70 6
-2 1 20 58147.7 2271.36 2
2 1 -20 59464.1 1756.17 4
-2 -1 -20 61730.5 1754.16 1
2 1 -20 59871.3 2355.18 3
2 1 -20 59038.4 1854.75 6
-2 -1 -19 10458.1 524.724 1
-2 1 19 10227.1 522.195 1
-2 1 19 9188.77 490.080 6
2 1 -19 9390.17 562.263 6
-2 -1 -19 9794.95 456.281 6
2 1 -19 9406.61 485.073 4
-2 1 19 9170.37 765.740 2
-2 -1 -19 9976.48 743.110 2
-2 1 19 10516.0 775.091 3
-2 -1 -19 10637.2 761.101 3
2 1 -19 10069.7 825.883 3
2 1 -18 3020.75 305.827 6
-2 -1 -18 2845.15 277.905 1
-2 -1 -18 2983.10 245.609 6
-2 1 18 3054.97 276.120 6
2 1 -18 2759.51 441.831 3
-2 1 18 2515.57 380.019 3
-2 -1 -18 2533.93 384.333 3
2 1 -18 3063.17 250.685 4
-2 1 18 3115.61 429.815 2
-2 -1 -18 3529.86 428.159 2
-2 1 18 2644.37 262.668 1
2 1 -17 6220.30 614.924 3
-2 1 17 6808.08 431.696 1
-2 -1 -17 7826.14 614.267 3
-2 -1 -17 7058.03 386.990 6
-2 -1 -17 6454.70 421.026 1
-2 1 17 5716.42 567.192 2
-2 -1 -17 7997.37 619.629 2
2 1 -17 6283.53 447.373 6
-2 1 17 5664.76 388.972 6
-2 1 17 6170.66 559.705 3
2 1 -17 6398.51 366.487 4
-2 1 16 12987.5 645.991 1
-2 -1 -16 14373.1 606.277 6
-2 1 16 13625.2 636.887 6
-2 -1 -16 14104.0 828.224 3
-2 1 16 14654.9 867.538 3
-2 -1 -16 13900.7 666.992 1
2 1 -16 14023.5 689.386 6
2 1 -16 13910.7 908.933 3
-2 -1 -15 74197.4 2222.14 1
-2 1 15 73686.1 2201.65 1
2 1 -15 75609.1 2235.52 6
-2 -1 -15 75753.7 2415.42 3
-2 -1 -15 79849.7 2124.54 6
-2 1 15 79818.4 2521.98 3
2 -1 15 72805.6 2417.56 4
-2 1 15 78560.8 2178.07 6
2 1 -15 74301.2 2565.30 3
-2 -1 -14 2857.52 261.480 6
2 1 -14 3384.77 319.898 6
2 1 -14 3243.93 433.973 3
2 -1 14 3820.75 350.874 1
-2 1 14 3516.35 403.170 3
-2 1 14 2978.32 286.932 6
-2 1 14 3310.37 313.987 1
2 -1 14 3339.69 386.791 4
-2 -1 -14 3578.03 318.229 1
-2 -1 -13 12825.2 572.561 6
-2 1 13 11903.0 593.218 6
2 -1 13 12215.4 647.374 1
2 1 -13 12035.3 623.511 6
-2 1 13 10699.6 594.361 1
2 -1 13 12748.6 729.015 4
-2 -1 -13 10740.9 590.758 1
2 1 -13 10995.3 745.888 3
2 -1 12 73630.4 2170.78 1
2 1 -12 70821.4 2110.96 6
-2 -1 -12 67405.5 2082.90 1
-2 1 12 68671.8 2101.05 1
-2 -1 -12 76082.1 2040.07 6
2 -1 12 72896.6 2248.74 4
-2 1 12 70579.4 2072.00 6
-2 -1 -11 2486.18 253.632 6
-2 1 11 1678.74 236.790 1
-2 1 11 2362.00 265.849 6
-2 -1 -11 2519.13 274.335 1
2 1 -11 2434.48 271.818 6
2 -1 11 2695.31 305.511 1
2 -1 11 2561.14 331.206 4
2 -1 10 15563.6 772.454 4
2 1 -10 14115.6 686.040 6
-2 1 10 14335.4 677.668 6
-2 -1 -10 14924.3 660.913 6
-2 1 10 14803.1 720.407 1
2 -1 10 15169.1 745.330 1
-2 -1 -10 14961.9 705.400 1
2 1 -9 112433. 3111.36 6
-2 -1 -9 111605. 3044.68 6
-2 -1 -9 117001. 3129.02 1
-2 1 9 115142. 3101.10 6
-2 1 9 117854. 3168.80 1
2 -1 9 119099. 3198.66 1
2 -1 9 116847. 3204.74 4
2 1 -8 16553.1 736.884 6
-2 -1 -8 15855.4 687.360 6
-2 -1 -8 15026.4 715.051 1
-2 1 8 17785.7 785.988 1
-2 1 8 16781.6 732.057 6
2 -1 8 15766.8 772.855 1
2 -1 8 14866.1 737.996 4
-2 1 7 83145.2 2324.03 6
2 1 -7 82287.4 2326.69 6
-2 -1 -7 77255.8 2257.47 6
-2 1 7 81774.5 2373.80 1
2 -1 7 80950.5 2402.75 1
2 -1 7 84713.6 2359.97 4
2 1 -6 54668.3 1700.66 6
-2 -1 -6 53491.6 1654.19 6
-2 1 6 54670.9 1695.14 6
2 -1 6 57474.7 1794.94 1
-2 1 6 54764.1 1361.01 5
2 1 -6 55602.9 1499.05 5
-2 1 6 55623.0 1754.56 1
2 -1 6 58182.5 1719.87 4
-2 1 6 54688.1 1745.43 3
2 1 -5 15100.3 702.056 6
-2 1 5 16244.3 725.718 6
2 -1 5 16053.5 774.329 1
-2 1 5 16389.7 492.200 5
2 1 -5 16270.3 582.250 5
-2 1 5 16084.9 754.531 1
2 -1 5 15065.1 690.484 4
-2 1 5 15999.2 736.728 3
-2 1 4 8258.43 501.596 6
2 1 -4 9176.04 514.727 6
2 -1 4 9593.77 572.601 1
2 1 -4 8992.11 405.771 5
-2 1 4 9494.12 551.552 1
2 -1 4 9778.73 501.644 4
2 1 -3 27758.6 1028.13 6
2 -1 3 29282.4 990.989 4
2 1 -3 29102.2 908.995 5
-2 1 3 26734.9 1073.52 1
2 1 -2 42033.1 1363.18 6
-2 1 2 41929.5 1427.41 1
2 -1 2 42847.1 1283.81 4
2 1 -2 39879.8 1217.46 5
-2 1 1 51258.9 1678.25 1
2 1 -1 52975.3 1615.79 6
2 1 -1 51368.9 1484.30 5
-2 -1 -1 51478.4 1517.97 5
2 -1 1 53247.8 1505.06 4
2 1 0 9663.41 516.697 6
2 1 0 9116.50 451.741 5
-2 -1 0 8866.00 439.699 5
-2 1 0 9187.93 553.232 1
2 -1 0 9540.75 434.932 4
2 1 1 57514.6 1743.33 6
-2 -1 1 58426.9 1620.05 5
-2 1 -1 59076.6 1832.90 1
2 -1 -1 57815.8 1583.55 4
2 -1 -2 41538.4 1164.08 4
2 1 2 40375.0 1334.05 6
-2 1 -2 41281.9 1413.96 1
2 1 3 27739.8 1004.28 6
-2 1 -3 25710.5 1044.59 1
2 -1 -3 27729.8 811.989 4
2 -1 -4 11027.4 392.002 4
-2 1 -4 9534.21 574.534 1
2 1 4 11533.0 567.260 6
-2 -1 5 15215.6 684.380 6
-2 1 -5 14591.2 719.153 1
2 -1 -5 14303.0 453.088 4
2 1 5 14789.0 666.366 6
2 1 6 53910.4 1653.87 6
-2 1 -6 53337.2 1725.63 1
2 -1 -6 57249.8 1754.43 1
-2 -1 6 52467.8 1664.20 6
-2 -1 7 86141.0 2441.90 6
2 1 7 85753.9 2422.37 6
-2 1 -7 89419.2 2519.05 1
-2 -1 8 16705.0 746.270 6
-2 1 -8 17431.2 800.021 1
2 1 8 16737.4 734.887 6
-2 -1 9 114887. 3085.90 6
-2 1 -9 113800. 3141.06 1
-2 1 -10 14081.2 711.086 1
-2 -1 10 15289.2 698.702 6
2 -1 -10 15226.4 819.000 3
2 -1 -11 2480.78 343.171 3
-2 -1 11 2470.31 268.771 6
-2 1 -11 2500.02 287.815 1
-2 -1 12 70309.1 2048.96 6
2 1 12 68726.1 2178.55 4
-2 1 -12 67721.6 2076.00 1
2 -1 -12 70802.3 2304.08 3
-2 -1 13 13126.4 640.811 6
2 1 13 12816.7 737.660 4
-2 1 -13 11965.0 640.528 1
2 -1 -13 13912.9 828.222 3
-2 1 -14 3158.70 310.714 1
2 -1 -14 3041.77 418.015 3
-2 1 -14 3644.32 375.167 3
-2 -1 14 2735.87 283.856 6
2 1 14 2483.70 346.243 4
-2 1 -15 72074.2 2345.75 3
-2 -1 15 78127.4 2218.71 6
-2 1 -15 78869.6 2249.46 1
2 1 15 74543.5 2418.12 4
-2 1 -15 78278.3 2410.44 2
2 -1 -15 74014.4 2554.09 3
-2 -1 16 14284.6 880.483 3
-2 1 -16 16772.5 877.303 2
-2 1 -16 14291.4 816.877 3
-2 -1 16 16330.4 723.636 6
-2 1 -16 15236.0 721.990 1
2 1 16 14092.4 838.150 4
2 -1 -16 15134.9 948.660 3
-2 -1 17 6504.63 589.195 3
-2 1 -17 6301.31 440.086 6
-2 -1 17 6618.15 440.780 6
-2 -1 17 7300.94 489.819 1
-2 1 -17 7209.93 467.479 1
-2 1 -17 6617.71 553.467 3
-2 1 -17 6970.40 571.268 2
2 1 17 6986.57 583.671 4
2 -1 -17 6223.35 619.863 3
-2 1 -18 1972.92 239.266 6
-2 -1 18 1973.49 350.090 3
-2 1 -18 2184.20 351.112 3
2 -1 -18 1571.52 369.425 3
-2 -1 18 1839.79 244.840 1
2 -1 -18 1663.60 106.106 5
-2 1 -18 1924.55 244.988 1
-2 -1 18 2125.92 249.077 6
2 1 18 1976.84 338.734 4
-2 1 -18 2592.94 360.022 2
-2 -1 19 9957.76 566.086 1
-2 -1 19 8580.38 716.628 3
-2 1 -19 9365.85 706.069 3
-2 1 -19 9231.41 528.637 6
-2 1 -19 8959.49 516.547 1
-2 -1 19 8934.75 514.568 6
2 -1 -19 7898.27 736.789 3
-2 -1 19 9104.85 746.502 2
-2 1 -19 9867.73 717.950 2
2 1 19 8349.86 669.368 4
-2 1 -20 58573.8 2130.26 3
-2 1 -20 58774.1 1735.54 1
2 -1 -20 57051.3 2287.65 3
-2 -1 20 58170.2 1756.05 6
-2 -1 20 56721.7 1800.44 1
2 -1 -20 55403.0 1458.66 5
-2 1 -20 55464.2 2118.27 2
2 1 20 57876.6 2108.14 4
-2 1 -20 58119.4 1759.32 6
-2 -1 20 58638.9 2232.44 2
-2 -1 21 13220.2 656.976 6
-2 -1 21 14058.3 693.844 1
-2 1 -21 14687.4 672.351 6
-2 1 -21 13640.4 911.739 3
-2 1 -21 14032.7 642.275 1
2 -1 -21 14538.4 485.630 5
-2 -1 21 14481.0 989.617 2
2 1 21 13733.5 895.018 4
2 -1 -21 13490.8 1021.71 3
-2 1 -22 4363.81 344.408 6
-2 -1 22 4082.08 349.801 1
-2 1 -22 4218.68 315.307 1
-2 -1 22 5204.50 378.288 6
-2 1 -22 4477.56 544.155 3
2 -1 -22 4455.55 606.712 3
2 -1 -22 4499.48 237.252 5
2 1 22 3456.86 468.701 4
-2 -1 22 4117.44 546.504 2
-2 1 -23 23049.9 871.634 6
-2 -1 23 23157.7 907.790 1
-2 1 -23 21861.9 816.142 1
-2 -1 23 22577.1 891.235 6
2 -1 -23 22361.8 713.144 5
-2 -1 23 25156.2 1379.45 2
2 1 23 22730.9 1216.53 4
-2 1 -23 20262.5 1203.73 3
2 -1 -23 20973.2 1337.35 3
-2 1 -24 2786.34 227.983 1
-2 1 -24 3186.33 270.561 6
-2 -1 24 2798.12 493.514 2
2 -1 -24 2828.65 536.162 3
-2 1 -24 2654.51 465.128 3
-2 1 -24 2944.07 248.792 6
-2 -1 24 2784.49 264.289 1
-2 -1 24 2218.51 248.781 6
2 -1 -24 2848.85 201.172 5
2 1 24 1918.01 378.664 4
2 -1 -25 1895.47 474.312 3
-2 1 -25 2091.38 206.743 6
-2 1 -25 2126.70 221.074 6
-2 -1 25 1727.58 196.645 1
-2 1 -25 2120.01 424.553 3
-2 -1 25 2259.01 240.314 6
2 -1 -25 2374.65 189.182 5
2 1 25 1861.50 376.165 4
-2 -1 25 2490.28 488.324 2
-2 -1 26 20085.7 694.612 1
-2 1 -26 21750.7 771.093 6
2 1 26 19694.0 1186.10 4
-2 -1 26 19528.2 1288.24 2
2 -1 -26 22751.7 1451.92 3
-2 1 -26 23399.5 1351.38 3
-2 1 -27 5855.29 688.363 3
2 -1 -27 8385.31 890.658 3
-2 -1 27 7588.63 797.171 2
-2 1 -28 5008.46 663.854 3
2 -1 -28 5370.21 730.493 3
-2 -1 28 4686.32 637.855 2
-2 1 -29 7275.14 799.525 3
-2 -1 29 6296.01 762.018 2
2 -1 -29 7923.68 905.912 3
-2 1 -30 6000.89 773.686 3
2 -1 -30 6889.02 859.561 3
-2 -1 30 5623.96 737.411 2
-2 1 -31 14927.1 1204.11 3
-2 -1 31 14275.6 1184.64 2
2 -1 -31 13924.6 1253.37 3
-2 1 -32 4017.57 654.515 3
2 -1 -32 3344.11 647.664 3
-2 -1 32 3277.46 625.594 2
-2 1 -33 25369.3 1668.93 3
2 2 -33 7075.68 932.083 3
-2 -2 -32 17802.7 1396.94 3
2 2 -32 17721.5 1438.01 3
-2 -2 -31 6263.15 794.004 3
2 2 -31 5672.84 813.428 3
-2 2 31 4683.78 682.120 2
-2 -2 -30 642.488 362.988 3
2 2 -30 746.016 418.985 3
-2 2 30 1046.69 356.005 2
-2 2 29 12641.1 1065.86 2
-2 -2 -29 14852.3 1167.05 3
2 2 -29 12459.0 1127.20 3
-2 -2 -28 14633.0 1149.48 3
2 2 -28 14115.9 1178.18 3
-2 2 28 13105.7 1071.15 2
-2 -2 -27 20462.0 1334.94 3
-2 2 27 21407.0 1372.06 2
2 2 -27 20368.1 1403.73 3
-2 -2 -26 15000.6 1102.39 3
-2 2 26 13944.7 1074.66 2
2 2 -26 12036.6 1052.41 3
2 2 -25 14674.4 750.128 6
-2 -2 -25 13757.4 1036.37 3
-2 2 25 11715.7 976.448 2
2 2 -25 15357.2 1146.48 3
-2 2 24 19681.5 645.990 1
2 2 -24 19118.1 900.582 6
-2 2 24 19359.2 650.440 6
-2 -2 -24 22369.6 1290.99 3
-2 2 24 19826.8 1242.74 2
2 2 -24 20839.5 1333.08 3
-2 -2 -24 17960.2 607.253 1
-2 2 23 6592.17 350.534 1
-2 2 23 6965.36 356.806 6
2 2 -23 6753.77 496.751 6
-2 -2 -23 6514.94 673.745 3
-2 2 23 7443.12 733.322 2
2 2 -23 6322.48 705.458 3
-2 -2 -23 6336.27 340.306 1
2 2 -22 -3.82426 232.005 3
-2 2 22 111.055 86.8574 6
2 2 -22 110.592 125.720 6
-2 -2 -22 76.0433 42.9902 6
-2 -2 -22 -19.8487 226.851 3
-2 2 22 188.569 86.7220 1
-2 -2 -22 168.959 87.1857 1
-2 2 22 40.0408 221.784 2
2 2 -21 3916.67 560.278 3
-2 2 21 3407.17 271.435 6
-2 -2 -21 3149.54 475.902 3
-2 -2 -21 4098.67 308.614 1
2 -2 21 3390.92 348.656 1
-2 -2 -21 3585.51 224.522 6
-2 2 21 3940.57 294.358 1
2 2 -21 4612.04 375.894 4
-2 2 21 4267.11 533.317 2
2 2 -21 3546.71 354.214 6
2 2 -20 7985.92 544.271 6
-2 -2 -20 8836.76 723.334 3
-2 -2 -20 8262.22 385.398 6
-2 2 20 7728.07 702.213 2
-2 -2 -20 8154.79 473.835 1
-2 -2 -20 7889.95 620.079 5
-2 2 20 7985.27 442.383 6
-2 2 20 8697.61 470.795 1
2 2 -20 8779.92 779.233 3
2 -2 20 9106.06 571.195 1
2 2 -19 14846.6 763.580 6
-2 2 19 14656.7 647.693 6
-2 2 19 15179.2 680.786 1
-2 -2 -19 13186.7 888.387 3
-2 -2 -19 15340.6 873.394 5
-2 -2 -19 13755.2 668.661 1
-2 2 19 14028.9 942.701 2
2 -2 19 15330.7 781.348 1
2 2 -19 14623.9 999.372 3
-2 -2 -19 15099.0 578.428 6
-2 2 18 15674.7 948.821 3
2 2 -18 15475.7 785.075 6
-2 2 18 16053.6 693.723 6
2 -2 18 14050.1 773.841 1
-2 -2 -18 16153.8 619.976 6
-2 2 18 16093.9 721.852 1
-2 -2 -18 16100.3 887.738 5
-2 2 18 14382.1 943.116 2
-2 -2 -18 14141.7 899.302 3
2 2 -18 16057.8 1021.95 3
-2 -2 -18 17380.5 986.603 2
-2 -2 -18 15577.0 717.255 1
-2 -2 -17 40725.3 1655.33 3
2 2 -17 40067.4 1473.64 6
-2 2 17 41742.4 1367.68 6
-2 2 17 44459.9 1717.78 3
2 -2 17 42412.2 1522.20 1
-2 -2 -17 45882.2 1306.52 6
-2 -2 -17 44927.9 1635.53 5
-2 2 17 42318.1 1412.36 1
-2 2 17 43078.3 1745.71 2
-2 -2 -17 41206.4 1399.64 1
-2 -2 -17 41428.1 1676.16 2
2 2 -17 38438.0 1727.84 3
2 -2 16 13379.7 738.352 1
-2 -2 -16 15296.1 859.932 3
-2 2 16 13213.2 641.113 6
-2 -2 -16 13989.4 589.129 6
-2 2 16 14211.8 685.154 1
2 2 -16 13378.0 717.683 6
-2 2 16 13951.2 874.931 2
-2 -2 -16 13772.9 673.492 1
-2 -2 -16 14912.3 817.582 5
2 2 -16 13257.7 889.165 3
-2 2 16 13705.3 840.144 3
2 -2 15 6089.03 477.342 1
-2 -2 -15 5317.79 400.522 1
2 2 -15 5934.42 452.418 6
-2 -2 -15 5636.78 349.036 6
-2 2 15 5703.23 395.015 6
-2 2 15 5188.83 497.679 3
-2 2 15 4956.45 508.420 2
-2 -2 -15 6170.56 498.534 5
-2 2 15 5213.31 399.037 1
-2 2 14 33723.8 1189.87 6
-2 2 14 33262.4 1222.18 1
2 2 -14 34486.0 1273.17 6
-2 -2 -14 33400.8 1110.57 6
-2 -2 -14 33747.1 1327.36 5
-2 2 14 34718.6 1407.28 3
-2 -2 -14 33043.1 1200.24 1
2 -2 14 35594.3 1329.85 1
-2 2 13 99982.8 2732.54 6
2 2 -13 96943.0 2811.57 6
-2 2 13 97295.1 2954.89 3
-2 -2 -13 98424.3 2878.80 5
-2 -2 -13 97741.1 2637.19 6
-2 2 13 99910.0 2778.34 1
2 -2 13 99795.1 2890.26 1
-2 2 12 25731.7 1013.96 6
2 2 -12 26296.8 1067.93 6
-2 -2 -12 27548.8 967.285 6
2 -2 12 26503.8 1120.27 1
-2 2 12 28952.8 1195.90 3
-2 2 12 27575.7 1062.47 1
-2 -2 -11 87485.2 2414.52 6
-2 2 11 90786.3 2682.62 3
2 2 -11 90200.4 2564.83 6
-2 2 11 87543.9 2500.77 6
2 -2 11 88216.2 2632.97 1
-2 2 11 86853.2 2532.78 1
-2 2 10 78341.3 2387.40 3
-2 2 10 74150.9 2238.66 6
-2 -2 -10 78956.7 2184.04 6
-2 2 10 76290.5 2281.45 1
2 2 -10 79080.9 2307.50 6
2 -2 10 78906.1 2385.80 1
-2 2 9 80379.6 2413.18 3
2 2 -9 79741.8 2349.22 6
-2 -2 -9 78842.1 2231.16 6
-2 2 9 80833.6 2317.93 6
2 -2 9 81786.4 2437.68 1
-2 2 9 79215.4 2350.71 1
-2 2 8 34087.5 1292.56 3
-2 2 8 34203.1 1274.06 1
-2 2 8 36400.7 1268.13 6
-2 -2 -8 36156.8 1198.40 6
2 2 -8 35192.9 1270.32 6
2 -2 8 37521.0 1364.09 1
-2 2 7 40278.7 1411.72 3
-2 2 7 41696.0 1434.13 1
2 2 -7 40145.8 1398.70 6
-2 -2 -7 42505.6 1345.14 6
2 -2 7 40366.0 1472.27 1
-2 2 6 27392.6 1081.65 1
2 2 -6 27546.0 1058.81 6
-2 -2 -6 28968.7 1013.21 6
2 -2 6 25299.6 1095.67 1
-2 2 6 26136.3 1032.29 3
2 2 -5 21100.3 889.586 6
-2 -2 -5 22472.9 863.925 6
2 -2 5 21488.9 956.785 1
-2 2 5 20450.6 909.929 1
-2 2 5 21629.4 644.140 4
-2 2 5 19837.1 862.040 3
-2 2 4 6526.55 295.529 4
2 2 -4 5693.03 424.411 6
-2 2 4 6611.78 470.533 1
-2 2 4 6038.98 410.276 3
-2 2 3 44908.6 1252.13 4
2 2 -3 43547.2 1467.82 6
-2 2 3 45021.8 1527.66 1
2 2 -3 45166.8 1356.05 5
2 2 -2 135.624 132.989 6
-2 2 2 267.070 147.338 1
2 2 -2 362.998 123.982 5
-2 2 2 278.294 92.1149 4
-2 2 1 51671.2 1643.63 1
2 2 -1 48683.5 1454.67 5
-2 2 1 49125.2 1389.58 4
-2 2 0 61888.1 1904.17 1
2 2 0 58936.0 1729.25 5
2 2 0 58941.1 1811.76 6
-2 2 0 58633.1 1674.66 4
-2 2 -1 50998.1 1656.03 1
2 2 1 48477.8 1498.19 5
2 2 1 48226.8 1552.83 6
-2 2 -1 48251.4 1456.68 4
2 2 2 334.951 140.727 6
-2 2 -2 393.824 140.967 1
2 2 2 469.630 160.838 5
-2 2 -2 634.583 140.748 4
2 2 3 39105.2 1325.15 6
2 2 3 40464.2 1307.47 5
-2 2 -3 39501.2 1281.03 4
-2 2 -3 38805.4 1401.58 1
2 2 4 5032.25 381.823 5
-2 2 -4 5135.77 374.548 4
2 2 4 5019.62 374.829 6
-2 2 -4 5472.58 434.575 1
-2 2 -5 21627.3 870.870 4
2 2 5 20750.4 855.933 6
-2 2 -5 20953.9 928.614 1
2 -2 -6 23116.1 995.294 1
2 2 6 23127.4 907.700 6
-2 -2 6 23001.8 930.414 6
-2 2 -6 21831.7 964.377 1
2 -2 -7 37055.6 1348.10 1
2 2 7 36442.3 1243.77 6
-2 -2 7 36612.0 1277.44 6
-2 2 -7 36354.6 1340.79 1
2 2 8 35388.7 1221.64 6
2 -2 -8 36010.3 1323.68 1
-2 -2 8 34947.0 1260.39 6
-2 2 -8 36311.7 1320.29 1
2 2 9 76194.1 2168.88 6
-2 -2 9 73321.3 2208.78 6
2 -2 -9 75296.9 2274.06 1
-2 2 -9 79791.6 2308.92 1
2 -2 -9 72053.5 2303.66 3
2 2 10 81382.0 2290.12 6
-2 -2 10 81040.4 2345.14 6
2 -2 -10 77831.9 2386.99 1
-2 2 -10 85223.6 2425.38 1
2 -2 -10 77596.0 2469.08 3
2 2 11 91871.8 2555.63 6
-2 -2 11 92203.2 2628.46 6
-2 2 -11 91173.3 2670.73 1
2 -2 -11 96935.8 2698.47 1
2 -2 -11 90691.0 2797.04 3
2 2 12 26496.7 980.824 6
-2 -2 12 24860.8 1013.48 6
2 -2 -12 26633.2 1065.86 1
-2 2 -12 26439.5 1067.70 1
2 -2 -12 25824.4 1181.77 3
-2 -2 13 96478.5 3011.51 3
2 2 13 97592.1 2693.11 6
-2 2 -13 107409. 2869.99 1
-2 2 -13 99062.9 2818.68 3
-2 -2 13 97645.0 2784.68 6
2 -2 -13 96480.1 3029.17 3
-2 -2 14 32149.6 1395.67 3
-2 2 -14 32570.7 1253.43 3
-2 -2 14 32762.4 1201.87 6
-2 2 -14 33444.1 1239.53 1
-2 2 -14 31810.6 1258.89 2
2 -2 -14 32166.9 1414.76 3
-2 -2 15 5806.59 536.398 3
-2 -2 15 5913.38 434.774 6
-2 2 -15 6545.96 471.238 1
-2 2 -15 6611.27 507.707 2
-2 2 -15 6381.38 535.799 4
-2 2 -15 6858.75 512.068 3
2 -2 -15 5680.31 559.033 3
-2 -2 16 15288.3 916.380 3
-2 2 -16 13892.0 719.639 1
-2 2 -16 14530.4 815.405 3
-2 2 -16 16641.7 863.526 2
-2 -2 16 14820.7 730.440 6
-2 2 -16 14927.9 863.615 4
2 2 16 16730.3 899.326 4
2 -2 -16 13683.7 913.043 3
-2 2 -17 43672.5 1647.22 3
-2 -2 17 45996.9 1512.67 6
-2 -2 17 46582.8 1790.64 3
-2 2 -17 42097.7 1490.93 1
-2 2 -17 42129.9 1644.50 2
2 2 17 44462.8 1704.08 4
-2 2 -17 45495.5 1721.37 4
2 -2 -17 42258.2 1809.58 3
-2 -2 18 16883.0 988.947 3
-2 2 -18 15727.1 893.607 3
-2 -2 18 16024.1 764.904 6
-2 2 -18 16194.7 919.281 2
-2 2 -18 15194.4 758.003 1
2 2 18 15216.1 909.607 4
-2 2 -18 16426.0 936.898 4
2 -2 -18 16661.8 1044.42 3
-2 2 -19 13785.5 843.215 3
-2 2 -19 12394.7 658.033 1
-2 -2 19 12227.0 658.700 6
-2 -2 19 11532.9 831.788 3
2 2 19 11832.3 805.528 4
-2 2 -19 11618.8 791.526 2
2 -2 -19 12166.9 909.723 3
-2 2 -20 10174.8 573.661 1
-2 2 -20 10124.0 734.495 3
-2 -2 20 8856.14 755.720 2
-2 2 -20 8844.41 708.400 2
-2 -2 20 9064.86 559.267 6
2 2 20 8849.23 708.553 4
2 -2 -20 9603.23 823.387 3
-2 -2 21 4338.59 382.614 6
-2 2 -21 4328.76 359.802 1
2 -2 -21 4750.13 606.362 3
-2 2 -21 4346.51 516.429 3
-2 -2 21 4628.92 563.306 2
2 2 21 4278.67 495.836 4
-2 2 -22 494.525 136.682 1
2 -2 -22 250.945 234.575 3
-2 -2 22 444.970 156.176 6
-2 2 -22 377.589 234.331 3
-2 -2 22 127.656 238.800 2
2 2 22 242.921 158.108 4
-2 2 -23 6330.11 423.478 1
-2 2 -23 7538.26 693.023 3
-2 -2 23 7020.28 489.657 1
2 2 23 5983.92 607.090 4
-2 -2 23 6787.98 712.314 2
-2 -2 23 6695.24 470.517 6
2 -2 -23 7566.65 779.482 3
-2 2 -24 22590.1 957.847 6
-2 -2 24 21389.6 935.018 6
-2 2 -24 22530.2 909.287 6
-2 -2 24 24169.9 1374.76 2
2 2 24 20581.8 1199.51 4
-2 -2 24 23455.3 968.354 1
-2 2 -24 23112.4 1288.11 3
2 -2 -24 21327.8 1376.07 3
-2 2 -25 13816.1 705.616 6
-2 -2 25 15479.3 739.483 1
-2 2 -25 14836.1 685.378 6
-2 -2 25 15409.7 746.340 6
-2 -2 25 13322.8 1030.31 2
2 2 25 12666.0 926.670 4
-2 2 -25 15426.9 1060.26 3
2 -2 -25 15887.8 1180.93 3
-2 -2 25 14057.5 653.535 1
-2 -2 26 13403.6 608.694 1
-2 2 -26 13044.5 662.583 6
-2 2 -26 11740.8 952.892 3
-2 -2 26 15349.8 1111.06 2
2 2 26 12984.6 940.768 4
2 -2 -26 14225.9 1155.88 3
-2 -2 27 20159.0 1320.47 2
-2 2 -27 19476.9 1269.62 3
2 2 27 19554.7 1193.44 4
2 -2 -27 19104.4 1365.05 3
-2 2 -28 12302.8 1007.52 3
-2 -2 28 14525.0 1118.34 2
2 2 28 11419.6 917.525 4
2 -2 -28 13064.4 1142.55 3
-2 2 -29 14045.7 1099.60 3
-2 -2 29 11378.1 1027.06 2
2 2 29 13375.3 994.385 4
2 -2 -29 12302.2 1127.37 3
-2 2 -30 1195.13 399.756 3
2 -2 -30 1638.90 525.185 3
-2 -2 30 1464.07 408.061 2
-2 -2 31 5870.56 774.134 2
2 -2 -31 6445.44 853.233 3
-2 2 -31 5868.63 765.855 3
-2 -2 32 21633.8 1459.87 2
-2 2 -32 17598.1 1350.22 3
2 -2 -32 17158.3 1429.32 3
-2 2 -33 5783.09 788.850 3
-2 2 -34 2279.46 547.360 3
2 3 -32 3729.96 717.054 3
-2 3 32 3730.44 615.433 2
-2 -3 -31 13525.1 1175.62 3
-2 3 31 10166.4 999.484 2
2 3 -31 10970.3 1098.32 3
-2 -3 -30 7714.05 868.946 3
2 3 -30 7952.07 907.306 3
-2 3 30 7433.52 830.590 2
-2 -3 -29 9791.58 968.067 3
2 3 -29 7418.37 876.282 3
-2 3 29 7542.84 821.620 2
-2 -3 -28 10018.9 942.049 3
-2 3 28 8485.36 864.360 2
2 3 -28 8108.46 893.017 3
-2 -3 -27 3157.30 555.307 3
2 3 -27 3974.25 629.045 3
-2 3 27 3677.21 556.227 2
-2 -3 -26 14497.9 1096.40 3
-2 3 26 12111.0 999.488 2
2 3 -26 12300.9 1051.31 3
2 -3 25 5533.13 470.720 1
2 3 -25 6480.36 753.889 3
-2 -3 -25 5829.72 684.317 3
2 3 -25 5710.57 494.447 4
2 3 -25 6188.24 510.904 6
-2 3 25 4820.92 628.920 2
-2 -3 -24 5530.06 306.317 1
-2 -3 -24 5548.15 324.909 1
-2 3 24 5943.76 306.775 6
2 3 -24 6142.31 732.642 3
2 3 -24 5670.98 497.542 6
2 -3 24 6218.65 498.938 1
-2 -3 -24 6699.44 710.321 3
-2 3 24 6690.53 703.421 2
2 3 -24 5719.66 483.525 4
-2 3 23 16592.9 661.887 1
2 3 -23 15102.5 849.325 6
-2 -3 -23 15482.7 1085.86 3
-2 3 23 17157.3 648.954 6
2 -3 23 16485.9 876.032 1
-2 -3 -23 17431.4 701.501 1
2 3 -23 15563.0 835.442 4
2 3 -23 16585.1 1155.36 3
-2 3 23 17149.0 1125.29 2
-2 3 22 8575.98 448.218 6
-2 3 22 8303.26 460.631 1
-2 -3 -22 8501.43 769.073 3
2 3 -22 7613.35 577.064 6
-2 -3 -22 8644.95 355.678 6
-2 3 22 10214.7 835.506 2
-2 -3 -22 9154.00 505.250 1
2 -3 22 9220.72 628.174 1
2 3 -22 6708.03 719.906 3
-2 -3 -21 7179.79 461.063 1
2 -3 21 8630.53 614.843 1
2 3 -21 6943.73 544.913 6
-2 -3 -21 6867.69 678.257 3
-2 3 21 7460.47 444.245 1
-2 -3 -21 7120.11 344.783 6
-2 3 21 7952.07 441.834 6
-2 3 21 6650.37 678.926 2
2 3 -21 6608.05 721.291 3
2 3 -20 817.936 208.993 6
-2 3 20 1252.67 188.145 6
-2 -3 -20 1453.48 214.523 1
-2 3 20 915.469 165.049 1
-2 -3 -20 1283.41 152.288 6
-2 -3 -20 1133.27 343.056 3
2 -3 20 629.533 206.443 1
-2 3 20 1239.13 298.271 2
2 3 -20 916.594 341.232 3
-2 -3 -19 26064.0 1319.43 3
-2 3 19 26059.7 991.261 6
-2 -3 -19 27622.5 896.638 6
2 3 -19 24621.1 1127.92 6
-2 3 19 27163.0 1018.76 1
-2 -3 -19 27870.5 1250.74 5
-2 3 19 27540.4 1367.62 2
2 -3 19 27512.2 1217.01 1
-2 -3 -19 25563.5 1020.92 1
-2 3 18 23433.5 1227.19 2
-2 -3 -18 24444.8 1224.82 3
-2 3 18 24433.2 1211.38 3
-2 3 18 24512.6 958.989 1
-2 3 18 23605.7 940.039 6
-2 -3 -18 23949.9 842.087 6
-2 -3 -18 23370.5 1129.73 5
2 3 -18 22431.0 1053.98 6
2 -3 18 24417.0 1127.41 1
-2 3 17 40073.5 1368.15 6
-2 3 17 42563.1 1672.84 3
2 3 -17 38003.8 1482.98 6
-2 -3 -17 40243.0 1263.89 6
-2 -3 -17 40670.1 1574.22 5
-2 3 17 43507.5 1730.80 2
-2 3 17 41231.5 1400.10 1
-2 -3 -17 38969.0 1632.13 3
-2 -3 -17 42500.2 1688.43 2
2 -3 17 41352.8 1577.38 1
-2 3 16 5215.60 395.112 6
-2 3 16 4288.50 461.435 3
2 3 -16 4620.98 424.565 6
-2 -3 -16 4742.40 324.978 6
-2 3 16 4773.74 391.236 1
2 -3 16 4124.13 431.819 1
-2 -3 -16 4132.04 425.077 5
-2 -3 -16 3990.62 463.684 3
-2 3 16 4403.95 486.064 2
2 3 -15 13530.3 759.018 6
-2 3 15 13453.0 819.732 3
-2 -3 -15 13842.3 625.245 6
-2 3 15 14869.9 737.697 1
-2 3 15 14718.9 880.731 2
2 -3 15 15124.7 842.963 1
-2 -3 -15 14819.3 815.807 5
-2 3 15 15598.6 720.909 6
-2 3 14 5531.08 420.996 6
-2 3 14 6134.69 522.019 3
-2 3 14 5606.52 429.955 1
-2 -3 -14 5314.41 466.990 5
-2 3 14 5158.98 498.337 2
2 3 -14 5419.51 458.474 6
-2 -3 -14 5875.01 379.337 6
2 -3 14 5844.88 507.160 1
-2 3 13 28281.7 1217.57 3
2 -3 13 29070.0 1233.95 1
-2 3 13 26820.3 1217.98 2
-2 -3 -13 29503.6 1025.77 6
-2 3 13 28110.5 1126.12 1
-2 -3 -13 30143.3 1209.76 5
2 3 -13 27625.4 1157.75 6
-2 3 13 27056.7 1082.61 6
2 3 -12 236562. 6171.64 6
-2 -3 -12 248175. 5979.63 6
-2 3 12 239334. 6232.58 3
-2 -3 -12 243027. 6197.49 5
-2 3 12 239647. 6119.16 1
2 -3 12 241174. 6272.00 1
2 -3 11 2535.25 345.283 1
-2 -3 -11 2790.85 274.897 6
-2 3 11 2518.42 324.519 3
-2 3 11 3094.40 332.190 1
2 3 -11 3306.48 344.065 6
-2 3 10 3613.34 368.044 3
-2 -3 -10 3405.91 305.206 6
2 -3 10 3930.04 411.032 1
2 3 -10 3506.69 358.625 6
-2 3 10 3242.57 147.268 5
-2 3 10 3565.99 356.302 1
2 3 -9 56031.5 1860.18 6
2 -3 9 56863.6 1957.43 1
-2 -3 -9 57256.0 1740.70 6
-2 3 9 58568.8 1870.71 1
-2 3 9 58802.7 1871.53 3
-2 3 8 14571.8 728.867 3
2 -3 8 13489.3 781.288 1
2 3 -8 13554.3 727.392 6
-2 -3 -8 14909.2 680.689 6
-2 3 8 13773.4 729.376 1
-2 3 7 17482.0 799.553 3
2 -3 7 17231.9 891.279 1
-2 -3 -7 16506.1 745.375 6
-2 3 7 17780.9 846.440 1
2 3 -7 17884.8 839.152 6
-2 3 6 42008.8 1400.07 3
2 -3 6 43735.7 1566.93 1
-2 3 6 40142.1 1461.56 1
-2 -3 -6 40383.0 1364.43 6
2 3 -6 40823.6 1449.20 6
2 3 -5 4080.33 381.525 6
2 -3 5 4328.00 432.478 1
-2 3 5 4965.70 431.423 1
-2 -3 -5 5018.72 384.460 6
-2 3 5 4804.13 366.317 3
2 3 -4 8952.20 571.268 6
-2 -3 -4 9923.70 553.218 6
-2 3 4 10890.0 634.805 1
-2 3 4 9489.77 513.836 3
2 3 -3 20902.0 920.144 6
-2 3 3 21380.2 961.809 1
-2 3 3 21417.3 830.215 3
2 3 -2 26668.7 1057.58 6
-2 3 2 27371.2 1110.55 1
-2 3 2 25136.2 921.795 3
2 3 -1 78609.5 2313.65 6
-2 3 1 76763.7 2375.58 1
2 3 -1 77782.4 2220.29 5
2 3 0 13815.8 715.567 6
-2 3 0 14684.4 774.599 1
2 3 0 15090.1 689.849 5
2 3 1 75434.2 2153.27 5
-2 3 -1 75732.1 2296.03 1
-2 3 -1 76655.9 2095.15 4
2 3 2 28683.9 1064.14 5
-2 3 -2 27999.5 1150.64 1
-2 3 -2 28169.6 1017.56 4
2 3 2 27277.4 1079.00 6
2 3 3 25461.4 998.878 6
2 3 3 23612.0 964.315 5
-2 3 -3 25158.0 1070.66 1
-2 3 -3 23544.5 930.061 4
2 3 4 10830.5 616.526 6
-2 3 -4 12559.1 707.578 1
-2 3 -4 13424.6 648.246 4
2 3 4 11990.5 638.047 5
2 -3 -5 4585.21 435.869 1
2 3 5 4912.45 397.455 6
2 3 5 4941.92 412.655 5
-2 3 -5 4989.41 434.160 1
-2 3 -5 4644.06 383.171 4
-2 3 -6 41088.5 1478.45 1
2 3 6 38016.8 1360.56 6
-2 -3 6 41191.7 1414.88 6
2 -3 -6 39721.1 1481.40 1
2 3 6 39981.8 1404.47 5
-2 3 -6 40661.9 1410.70 4
2 3 7 18839.6 837.439 6
-2 -3 7 20559.8 891.149 6
-2 3 -7 20000.2 931.928 1
2 -3 -7 20527.2 950.219 1
2 3 7 19075.0 879.933 5
-2 -3 7 18101.0 889.242 3
-2 3 -8 15701.9 802.472 1
2 3 8 15123.7 721.470 6
-2 -3 8 14081.5 731.850 6
2 -3 -8 14862.4 792.604 1
2 3 9 55464.6 1771.02 6
-2 -3 9 57779.6 1845.66 6
-2 3 -9 61032.4 1927.89 1
2 -3 -9 57009.8 1908.54 1
2 -3 -9 56032.2 1881.77 3
2 -3 -10 2612.75 335.868 3
2 -3 -10 2187.72 296.400 1
-2 -3 10 2369.54 291.818 6
2 3 10 2856.22 289.346 6
-2 3 -10 2466.08 313.346 1
2 -3 -11 2152.12 335.129 3
-2 -3 11 1544.07 250.992 6
-2 3 -11 1995.93 243.893 3
2 -3 -11 2422.73 306.572 1
2 3 11 1855.06 237.504 6
-2 3 -11 2201.58 294.216 1
-2 -3 12 232802. 6153.20 3
2 -3 -12 240931. 6066.09 1
-2 3 -12 220923. 5993.32 1
-2 -3 12 236203. 5984.80 6
-2 3 -12 236609. 5902.90 3
2 3 12 245103. 5893.72 6
-2 3 -12 230332. 5905.38 2
2 -3 -12 236887. 6170.33 3
-2 -3 13 28598.1 1279.01 3
2 3 13 29840.4 1079.35 6
2 -3 -13 29832.7 1191.96 1
-2 3 -13 27687.3 1102.58 3
-2 3 -13 30254.6 1201.42 1
-2 3 -13 27527.5 1112.85 2
-2 -3 13 29071.0 1158.18 6
2 -3 -13 30105.3 1316.54 3
-2 -3 14 6395.95 571.625 3
-2 3 -14 6719.81 489.467 3
2 3 14 6654.87 434.643 6
-2 3 -14 6143.54 490.284 1
2 -3 -14 7044.61 507.022 1
-2 -3 14 6860.54 495.021 6
-2 3 -14 6141.98 473.972 2
-2 3 -14 6510.87 559.031 4
2 -3 -14 6679.09 589.220 3
-2 -3 15 11785.8 783.183 3
-2 3 -15 11481.2 680.085 3
2 3 15 12237.6 606.477 6
-2 3 -15 12032.9 694.126 1
-2 -3 15 12106.7 685.797 6
2 -3 -15 11368.1 664.197 1
-2 3 -15 10872.5 675.614 2
-2 3 -15 14344.7 848.743 4
2 -3 -15 11494.7 800.897 3
2 -3 -16 3536.61 358.726 1
2 3 16 3503.41 305.659 6
-2 3 -16 3994.43 386.317 1
-2 -3 16 4331.23 476.981 3
-2 -3 16 3642.80 374.257 6
-2 3 -16 4173.72 414.734 2
2 -3 -16 4047.29 487.947 3
-2 3 -16 3158.22 416.718 4
-2 3 -16 3611.97 393.612 3
-2 3 -17 39313.7 1487.44 1
-2 3 -17 41210.6 1579.61 3
-2 -3 17 41964.2 1714.93 3
-2 -3 17 43699.8 1529.58 6
2 -3 -17 43371.4 1501.32 1
-2 3 -17 42666.4 1613.77 2
-2 3 -17 45152.5 1756.17 4
2 -3 -17 40912.5 1759.96 3
-2 3 -18 22895.2 1023.59 1
-2 -3 18 22924.6 1205.70 3
-2 3 -18 24333.0 1137.84 3
-2 -3 18 24279.3 1044.11 6
-2 3 -18 23459.3 1136.99 2
2 -3 -18 23691.8 1277.14 3
-2 3 -19 26483.1 1110.09 1
-2 -3 19 27532.8 1137.32 6
-2 3 -19 26014.2 1232.23 3
-2 3 -19 27129.2 1270.36 2
2 -3 -19 26512.3 1397.24 3
-2 3 -20 616.015 233.275 3
-2 3 -20 236.318 128.029 1
2 -3 -20 916.760 318.949 3
-2 -3 20 476.101 184.422 6
-2 -3 20 1013.75 321.459 2
-2 3 -20 636.829 219.085 2
2 3 20 395.595 226.529 4
-2 3 -21 5802.27 455.414 1
-2 3 -21 5040.53 542.515 3
-2 -3 21 5822.59 481.599 6
2 3 21 6020.55 590.801 4
-2 -3 21 5131.32 600.515 2
-2 3 -21 5637.48 564.340 2
2 -3 -21 5871.88 668.955 3
-2 3 -22 9378.73 590.422 1
-2 -3 22 9399.96 620.930 6
-2 -3 22 10287.4 843.729 2
-2 3 -22 10929.5 800.693 3
2 3 22 10058.2 784.260 4
2 -3 -22 9644.91 864.189 3
-2 3 -23 15451.4 1003.15 3
-2 -3 23 15239.3 818.579 6
-2 -3 23 14124.0 1033.62 2
2 3 23 17180.9 1051.04 4
-2 3 -23 16222.7 816.469 6
2 -3 -23 16570.9 1170.82 3
-2 3 -23 17081.0 805.704 1
2 -3 -24 6228.26 748.833 3
-2 3 -24 5344.46 446.687 6
-2 -3 24 5392.35 465.891 6
-2 3 -24 5765.09 612.326 3
-2 -3 24 6137.95 688.940 2
2 3 24 5127.49 589.210 4
-2 -3 25 5163.58 413.047 1
2 -3 -25 6225.46 751.704 3
-2 3 -25 5544.63 441.002 6
2 3 25 5489.24 606.648 4
-2 3 -25 6047.62 645.053 3
-2 -3 25 4848.78 637.687 2
-2 -3 26 12768.2 674.705 1
-2 3 -26 12360.1 962.815 3
2 -3 -26 12187.6 1066.09 3
-2 -3 26 14346.2 1073.12 2
2 3 26 12389.9 932.698 4
2 -3 -27 4059.48 642.401 3
-2 3 -27 4368.50 591.598 3
2 3 27 3651.23 523.872 4
-2 -3 27 4349.18 632.860 2
-2 -3 28 11699.7 993.640 2
2 3 28 10109.3 854.095 4
-2 3 -28 10066.6 908.349 3
2 -3 -28 8223.35 925.113 3
2 -3 -29 5821.40 805.234 3
-2 3 -29 6250.37 726.148 3
2 3 29 5606.85 634.458 4
-2 3 -30 6672.80 775.548 3
2 -3 -30 6694.67 862.528 3
2 3 30 6815.59 725.625 4
-2 -3 30 6864.70 806.738 2
-2 -3 31 15804.5 1234.64 2
-2 3 -31 16280.2 1231.94 3
2 3 31 14478.5 1077.91 4
2 -3 -31 12542.3 1210.77 3
-2 3 -32 3840.21 652.562 3
2 3 32 3079.41 515.721 4
-2 -3 32 4027.95 641.230 2
2 -3 -32 3999.49 726.945 3
-2 3 -33 12805.2 1166.97 3
-2 3 -34 789.035 359.658 3
-2 -4 -31 4844.60 724.136 3
-2 4 31 6603.20 791.068 2
-2 -4 -30 1121.76 403.813 3
-2 4 30 813.705 355.776 2
-2 -4 -29 696.746 364.831 3
-2 4 29 749.017 327.301 2
-2 -4 -28 12057.4 1051.94 3
-2 4 28 11131.8 989.798 2
-2 -4 -27 13639.4 1114.64 3
-2 4 27 13723.4 1086.05 2
-2 -4 -26 11606.8 1000.24 3
2 -4 26 12454.5 792.074 1
-2 4 26 10798.1 933.502 2
2 -4 25 14824.7 888.322 1
-2 -4 -25 13482.6 1063.31 3
-2 4 25 16301.2 1122.96 2
-2 -4 -24 3307.66 277.930 1
2 4 -24 3098.95 404.264 6
-2 4 24 2946.58 241.655 6
2 -4 24 3437.03 429.959 1
-2 -4 -24 3535.47 539.166 3
-2 4 24 3470.40 520.533 2
-2 -4 -23 4566.06 340.843 1
2 4 -23 4073.81 452.223 6
-2 -4 -23 4724.76 376.646 1
-2 -4 -23 4301.97 588.017 3
-2 4 23 4107.85 314.752 6
2 -4 23 5178.21 518.283 1
-2 4 23 4788.16 599.643 2
-2 4 22 15786.8 711.783 1
-2 4 22 15160.9 682.047 6
-2 -4 -22 14970.3 1036.80 3
2 4 -22 13964.4 857.033 6
2 -4 22 15951.8 931.177 1
-2 4 22 14245.5 1009.58 2
-2 -4 -22 14336.9 715.445 1
-2 4 21 28874.8 1099.23 1
-2 4 21 30302.0 1087.89 6
2 4 -21 27262.9 1276.81 6
-2 -4 -21 29015.4 1478.21 3
-2 -4 -21 29472.6 966.362 6
2 -4 21 33136.2 1410.21 1
-2 4 21 29315.3 1473.56 2
-2 4 20 2423.53 267.250 6
2 4 -20 2365.18 337.727 6
-2 4 20 2487.49 282.084 1
-2 -4 -20 2126.72 403.600 3
-2 -4 -20 1969.32 209.594 6
2 -4 20 2555.99 386.317 1
-2 4 20 1458.67 338.239 2
-2 -4 -19 9650.01 479.083 6
-2 4 19 8414.70 536.625 1
2 4 -19 8489.79 639.396 6
-2 -4 -19 8718.27 737.444 3
-2 4 19 8674.04 536.827 6
2 -4 19 9555.76 708.789 1
-2 4 19 8758.43 730.562 2
-2 4 18 1140.76 214.253 6
-2 4 18 1236.07 213.459 1
-2 4 18 1065.37 245.328 3
-2 -4 -18 1042.32 162.986 6
2 -4 18 1077.44 267.452 1
-2 -4 -18 1329.64 297.553 3
-2 -4 -18 1187.63 251.673 5
2 4 -18 761.093 209.070 6
-2 4 18 1055.20 283.096 2
-2 4 17 20954.2 904.906 6
-2 4 17 20625.6 913.829 1
-2 -4 -17 19255.5 1075.36 3
2 4 -17 19892.1 1006.81 6
2 -4 17 17757.9 1006.08 1
-2 -4 -17 22183.0 824.032 6
-2 -4 -17 21134.5 1044.35 5
-2 4 17 20735.2 1112.14 2
-2 4 17 18961.3 551.503 4
-2 4 17 21761.4 1093.50 3
2 4 -16 18344.0 956.032 6
-2 -4 -16 18809.9 1023.11 3
-2 4 16 19856.6 878.271 6
-2 4 16 18655.4 873.951 1
-2 -4 -16 19315.5 776.717 6
-2 -4 -16 19376.0 979.911 5
-2 4 16 17045.0 987.100 2
-2 4 16 18316.7 540.706 4
2 -4 16 18711.9 1014.40 1
-2 4 16 18057.8 979.400 3
-2 4 15 10329.7 639.195 1
-2 4 15 11541.4 735.224 3
2 -4 15 10114.7 734.965 1
-2 -4 -15 12302.7 591.684 6
-2 4 15 12138.4 778.325 2
-2 -4 -15 11400.0 721.345 5
2 4 -15 10258.2 689.353 6
2 4 -14 18207.1 945.557 6
-2 4 14 19797.0 978.214 3
2 -4 14 18130.6 1002.46 1
-2 -4 -14 20267.3 818.250 6
-2 4 14 18452.2 981.037 2
-2 -4 -14 19498.6 963.146 5
-2 4 14 19270.1 910.911 1
-2 4 13 51234.6 1841.82 3
-2 -4 -13 53489.7 1679.09 6
2 4 -13 54073.3 1888.51 6
-2 4 13 56411.1 1833.78 1
-2 4 13 57120.2 1931.10 2
-2 -4 -13 55919.5 1879.14 5
2 -4 13 51672.7 1941.52 1
2 4 -12 10220.4 666.504 6
-2 4 12 10045.9 629.875 1
2 -4 12 9424.75 695.396 1
-2 -4 -12 10204.3 561.802 6
-2 4 12 10203.0 645.365 3
-2 4 12 10038.8 385.117 5
-2 4 12 10507.3 673.571 2
-2 -4 -12 9863.15 638.116 5
-2 4 11 65956.8 2094.03 3
2 4 -11 64391.2 2140.86 6
-2 4 11 69019.8 2142.41 1
-2 -4 -11 65692.6 1966.67 6
2 -4 11 61945.5 2221.26 1
-2 4 11 65057.3 2116.44 2
-2 4 11 66039.7 1706.46 5
-2 4 10 43516.5 1576.91 1
-2 -4 -10 43902.0 1451.94 6
-2 4 10 41594.6 1529.11 2
2 4 -10 45634.2 1622.94 6
-2 4 10 44756.6 1537.29 3
2 -4 10 43221.0 1689.28 1
2 -4 9 9502.80 679.800 1
-2 4 9 9077.68 564.792 3
2 4 -9 10025.5 649.066 6
-2 -4 -9 9705.39 553.870 6
-2 4 9 9944.23 627.073 1
2 -4 8 49233.4 1825.37 1
2 4 -8 54050.9 1782.52 6
-2 -4 -8 47373.3 1590.29 6
-2 4 8 48475.6 1719.47 1
-2 4 8 50001.6 1622.14 3
2 -4 7 67523.6 2311.15 1
2 4 -7 71505.9 2241.26 6
-2 -4 -7 69806.8 2116.43 6
-2 4 7 70907.4 2095.54 3
-2 4 7 72392.8 2250.36 1
2 -4 6 14040.4 824.291 1
-2 4 6 12651.5 633.222 3
2 4 -6 12211.9 717.172 6
-2 4 6 13904.8 761.691 1
2 -4 5 111096. 3248.35 1
-2 4 5 106526. 2910.53 3
2 4 -5 108116. 3118.64 6
-2 4 5 109054. 3146.91 1
-2 4 4 84609.5 2373.64 3
2 4 -4 84797.8 2575.67 6
-2 4 4 89366.3 2636.21 1
-2 4 3 30620.8 1039.28 3
2 4 -3 30378.1 1219.75 6
-2 4 3 30541.4 1257.01 1
2 4 -2 22979.0 1019.52 6
-2 4 2 25563.0 1097.38 1
-2 4 2 22396.1 825.569 3
-2 4 1 31874.7 1287.12 1
2 4 -1 30538.1 1224.47 6
-2 4 1 31447.1 1021.36 3
2 4 0 41991.8 1485.46 6
-2 4 0 41243.1 1537.51 1
-2 4 0 39898.2 1221.15 3
2 4 1 31420.9 1229.74 6
-2 4 -1 33538.7 1313.66 1
2 4 1 30087.6 1176.51 5
-2 4 -2 18746.1 949.720 1
2 4 2 21046.3 942.821 6
2 4 2 21911.1 932.935 5
2 4 3 32306.4 1223.79 6
-2 4 -3 29811.3 1249.21 1
2 4 3 29349.9 1173.11 5
-2 4 -4 91048.1 2713.52 1
2 4 4 84292.7 2581.03 5
2 4 4 91620.6 2634.91 6
2 4 5 105118. 2976.66 6
-2 4 -5 103000. 3066.74 1
2 4 5 104355. 2986.06 5
2 4 6 14542.0 760.138 6
-2 4 -6 16015.0 844.599 1
-2 -4 6 15373.0 787.767 6
2 4 6 15111.2 789.672 5
2 4 7 71886.8 2186.37 6
-2 4 -7 74329.4 2304.23 1
-2 -4 7 67045.7 2190.60 6
2 4 7 73884.9 2243.71 5
-2 -4 7 67457.2 2205.09 3
2 4 8 48785.3 1660.58 6
-2 4 -8 50319.3 1772.55 1
-2 -4 8 47425.7 1695.85 6
2 4 8 50074.1 1737.77 5
-2 4 -8 51555.7 1754.42 4
2 -4 -8 51856.9 1688.40 3
2 4 9 9462.87 577.611 6
-2 4 -9 9164.68 465.103 3
-2 4 -9 9741.80 644.826 1
-2 -4 9 8638.77 590.044 6
2 4 9 9049.38 612.242 5
2 -4 -9 7951.77 562.917 3
2 4 10 47677.3 1543.17 6
-2 4 -10 43325.7 1365.55 3
-2 4 -10 39429.0 1571.18 1
-2 -4 10 44839.7 1582.36 6
-2 4 -10 43439.3 1377.16 2
2 -4 -10 41853.9 1562.12 3
-2 4 -11 64024.2 1916.46 3
2 4 11 62983.5 2013.14 6
-2 4 -11 67402.0 2176.81 1
-2 -4 11 66865.1 2137.29 6
-2 4 -11 68741.5 1955.30 2
2 -4 -11 64582.2 2155.15 3
-2 -4 11 64778.2 2199.57 3
-2 -4 12 7904.08 617.111 3
2 4 12 8663.07 547.017 6
-2 4 -12 8971.45 625.531 1
-2 4 -12 8855.41 516.682 3
-2 -4 12 9017.59 607.594 6
-2 4 -12 9393.08 670.398 4
-2 4 -12 8044.68 501.483 2
2 -4 -12 9054.35 647.022 3
-2 -4 13 55846.1 2009.91 3
2 4 13 55116.8 1794.65 6
-2 4 -13 58514.8 1970.72 1
-2 4 -13 57303.2 1786.25 3
-2 4 -13 58180.1 1813.29 2
-2 -4 13 54441.1 1905.55 6
-2 4 -13 57479.3 2034.08 4
2 -4 -13 55969.3 2011.81 3
-2 -4 14 18792.2 1014.01 3
-2 4 -14 19900.7 877.278 3
2 4 14 17392.8 820.604 6
-2 4 -14 19119.1 970.713 1
-2 -4 14 17998.9 928.012 6
-2 4 -14 20207.5 897.847 2
-2 4 -14 21007.7 1072.67 4
2 -4 -14 18276.8 1017.25 3
-2 -4 15 10653.7 742.444 3
2 4 15 10644.7 590.304 6
-2 -4 15 10038.9 665.153 6
-2 4 -15 10405.4 637.350 2
-2 4 -15 10662.5 630.862 3
-2 4 -15 10018.5 732.541 4
-2 4 -15 9856.75 664.529 1
2 -4 -15 9536.82 733.484 3
2 -4 -16 18228.3 939.260 1
2 4 16 18310.5 822.143 6
-2 4 -16 19919.0 974.353 1
-2 -4 16 19187.6 1053.52 3
-2 4 -16 18029.9 911.955 2
-2 -4 16 18184.5 938.560 6
-2 4 -16 19562.5 925.150 3
-2 4 -16 19782.4 1081.27 4
2 -4 -16 19035.9 1075.15 3
-2 -4 17 17675.5 1027.81 3
2 4 17 18817.6 822.173 6
-2 -4 17 19484.2 965.022 6
-2 4 -17 19270.7 967.293 2
2 -4 -17 19102.8 944.790 1
-2 4 -17 19016.6 945.811 3
-2 4 -17 18255.2 943.485 1
2 -4 -17 18033.2 1080.57 3
2 4 18 1364.62 208.258 6
2 -4 -18 1818.17 356.509 3
2 -4 -18 1682.72 275.184 1
-2 -4 18 1023.86 261.861 3
-2 4 -18 2014.40 310.641 1
-2 4 -18 1697.48 284.416 3
-2 -4 18 1446.69 282.148 6
-2 4 -18 1908.36 310.210 2
-2 4 -19 9998.04 666.850 1
2 4 19 10331.5 548.662 6
-2 -4 19 9808.28 673.616 6
-2 4 -19 10186.4 705.078 3
-2 4 -19 9737.55 699.278 2
2 -4 -19 10418.6 652.801 1
2 -4 -19 8616.71 783.600 3
-2 4 -20 1869.74 292.190 1
2 -4 -20 1865.75 406.156 3
-2 4 -20 1623.63 306.334 3
-2 -4 20 1621.19 294.032 6
-2 -4 20 1241.35 337.495 2
2 -4 -20 1253.26 240.358 1
-2 4 -20 1580.40 301.399 2
-2 4 -21 26163.2 1151.64 1
-2 4 -21 25794.3 1260.21 3
-2 -4 21 27172.3 1197.49 6
-2 -4 21 22509.7 1308.43 2
-2 4 -21 27053.2 1304.31 2
2 -4 -21 25359.5 1422.04 3
-2 4 -22 17281.1 1011.29 3
-2 4 -22 14015.5 803.267 1
-2 4 -22 15603.6 853.187 6
-2 4 -22 15805.4 991.806 2
-2 -4 22 14595.3 1028.61 2
2 4 22 15896.9 1011.64 4
-2 -4 22 15391.1 869.168 6
2 -4 -22 14105.5 1070.22 3
2 -4 -23 4921.81 642.377 3
-2 4 -23 4516.47 520.674 3
-2 4 -23 4870.90 465.138 6
-2 -4 23 5521.35 511.578 6
-2 -4 23 4549.46 588.969 2
2 4 23 4141.00 538.260 4
-2 -4 23 4313.81 436.533 1
-2 -4 24 4305.96 424.301 1
2 -4 -24 3921.50 605.120 3
-2 4 -24 4259.12 528.000 3
-2 4 -24 3219.52 390.114 6
-2 -4 24 4645.54 608.623 2
2 4 24 4826.89 565.798 4
-2 -4 25 16080.8 842.149 1
-2 4 -25 14528.6 1009.60 3
-2 -4 25 13338.1 1041.82 2
2 4 25 16090.0 1067.54 4
2 -4 -25 14237.8 1136.48 3
-2 4 -26 10611.5 884.626 3
-2 -4 26 10655.0 931.873 2
2 4 26 10831.1 877.172 4
-2 -4 26 11702.4 699.475 1
2 -4 -26 9685.86 957.931 3
-2 -4 27 13178.6 754.064 1
-2 4 -27 12591.1 982.507 3
-2 -4 27 14962.5 1126.38 2
2 4 27 13269.5 982.362 4
2 -4 -27 12599.9 1104.44 3
-2 4 -28 13602.7 1043.88 3
-2 -4 28 11941.9 1024.31 2
2 4 28 12402.3 969.753 4
2 -4 -28 12748.8 1127.88 3
2 -4 -29 1291.40 414.500 3
-2 4 -29 1209.32 392.049 3
2 4 29 563.784 298.892 4
-2 -4 29 923.276 365.773 2
2 -4 -30 965.800 442.439 3
-2 4 -30 1279.26 398.216 3
2 4 30 555.589 282.760 4
-2 -4 30 1118.65 403.353 2
-2 4 -31 5600.51 732.627 3
2 -4 -31 4831.50 767.766 3
2 4 31 5155.10 647.336 4
-2 -4 31 4697.05 692.373 2
-2 4 -32 6607.14 822.541 3
2 4 32 7029.72 761.166 4
-2 -4 32 7988.85 896.626 2
-2 4 -33 3368.07 620.415 3
2 4 33 2080.35 452.475 4
-2 4 -34 3033.04 602.636 3
2 4 34 1998.77 434.385 4
-2 -5 -30 3118.17 591.091 3
-2 -5 -29 7355.64 863.011 3
-2 -5 -28 5872.98 778.066 3
-2 5 28 6516.95 748.153 2
-2 -5 -27 1549.15 417.196 3
-2 5 27 2748.25 512.709 2
2 -5 26 503.799 245.024 1
-2 -5 -26 643.740 332.376 3
-2 5 26 654.991 328.733 2
-2 -5 -25 20708.0 1345.96 3
2 -5 25 22937.4 1222.76 1
-2 5 25 22293.9 1346.33 2
2 -5 24 2017.05 363.117 1
-2 -5 -24 1873.65 246.755 1
-2 -5 -24 2351.29 484.450 3
-2 5 24 2293.43 252.026 6
-2 5 24 2357.41 458.990 2
-2 -5 -23 16274.9 769.839 1
-2 5 23 15334.1 722.579 6
-2 -5 -23 15810.2 1107.55 3
2 -5 23 16304.4 1012.48 1
-2 5 23 17784.2 1141.66 2
-2 -5 -22 3240.34 330.817 1
2 5 -22 4364.46 502.670 6
-2 -5 -22 4929.90 615.183 3
2 -5 22 3326.80 457.691 1
-2 5 22 4209.26 364.845 6
-2 5 22 3982.44 533.257 2
-2 5 21 4035.81 372.053 6
-2 -5 -21 4637.50 581.693 3
2 5 -21 4245.51 483.362 6
2 -5 21 3513.93 460.846 1
-2 5 21 3358.82 498.576 2
-2 5 21 3707.22 369.397 1
2 -5 20 1197.19 304.959 1
-2 5 20 1217.09 216.963 6
-2 5 20 1520.61 253.124 1
2 5 -20 1288.71 279.438 6
-2 -5 -20 1246.35 331.993 3
-2 5 20 1202.80 119.803 4
-2 5 20 1656.70 362.844 2
-2 5 19 10932.0 668.301 1
2 5 -19 11536.3 789.426 6
-2 -5 -19 11500.0 872.080 3
2 -5 19 13364.4 893.234 1
-2 -5 -19 12277.0 610.746 6
-2 5 19 12502.8 701.112 6
-2 5 19 10739.0 816.982 2
-2 5 19 12061.8 455.145 4
-2 5 18 8870.60 589.533 1
2 5 -18 7691.40 646.401 6
2 -5 18 8038.21 691.367 1
-2 5 18 8126.64 683.320 2
-2 -5 -18 8594.20 508.541 6
-2 -5 -18 8333.77 708.876 3
-2 5 17 11521.8 779.554 3
-2 -5 -17 11582.1 814.905 3
2 5 -17 11493.2 780.848 6
-2 -5 -17 11035.8 604.961 6
-2 5 17 11458.4 797.346 2
-2 5 17 12272.8 715.922 1
2 -5 17 12446.8 857.589 1
-2 5 16 19685.1 951.082 1
-2 -5 -16 18799.9 1054.00 3
-2 5 16 20407.9 1039.24 3
-2 -5 -16 20354.1 859.393 6
-2 5 16 17918.2 1016.50 2
2 -5 16 20663.5 1135.44 1
2 5 -16 19104.6 1031.97 6
-2 5 15 3829.35 423.717 3
-2 5 15 3644.39 389.654 1
2 5 -15 3627.03 429.616 6
-2 -5 -15 3573.56 431.151 3
2 -5 15 2874.23 428.676 1
-2 5 15 3363.71 418.480 2
2 -5 14 25773.2 1288.67 1
-2 5 14 26549.9 1198.25 2
-2 5 14 26134.8 1165.78 3
-2 5 14 26200.0 1149.09 1
-2 5 14 26349.4 852.933 5
2 5 -14 25648.7 1218.80 6
-2 5 13 29148.8 1229.04 1
-2 5 13 28032.1 1200.07 3
2 5 -13 28311.4 1275.55 6
-2 5 13 28059.8 912.917 5
-2 5 13 28031.2 1226.68 2
2 -5 13 28130.0 1354.85 1
2 5 -12 8706.74 645.793 6
-2 5 12 8780.74 615.736 1
-2 5 12 7723.96 397.584 5
-2 5 12 7792.83 572.392 2
-2 5 12 8692.06 579.941 3
2 -5 12 8239.10 680.893 1
2 5 -11 15724.8 891.241 6
-2 5 11 15868.5 867.271 1
-2 5 11 16074.1 829.489 2
-2 5 11 16421.2 810.922 3
2 -5 11 16204.4 977.535 1
-2 5 10 27512.7 1092.50 3
2 5 -10 27248.0 1227.01 6
-2 5 10 26878.2 1191.07 1
-2 5 10 25804.1 1095.82 2
2 -5 10 27230.8 1308.61 1
2 5 -9 12447.4 774.898 6
-2 5 9 13014.3 673.067 3
-2 5 9 14222.3 806.446 1
-2 5 9 13136.4 696.414 2
2 -5 9 12997.0 854.635 1
-2 5 8 47530.9 1723.83 1
-2 5 8 45904.3 1511.64 3
2 5 -8 46306.9 1723.47 6
-2 5 8 46523.5 1545.01 2
2 -5 8 44597.2 1804.21 1
-2 5 7 31886.0 1357.84 1
2 5 -7 32742.4 1367.45 6
-2 5 7 33038.9 1164.76 3
-2 5 7 34514.7 1202.08 2
2 -5 7 33504.4 1481.00 1
-2 5 6 6179.50 402.786 3
-2 5 6 6340.37 531.052 1
2 5 -6 5804.22 506.202 6
2 -5 6 6176.88 587.519 1
-2 5 5 79242.5 2457.72 1
2 5 -5 70005.1 2371.05 6
-2 5 5 77001.6 2114.70 3
2 -5 5 71822.1 2507.00 1
2 5 -4 12591.4 762.327 6
-2 5 4 13148.1 787.535 1
-2 5 4 13487.3 587.879 3
-2 5 3 42886.9 1299.27 3
-2 5 3 42563.8 1634.12 1
2 5 -3 43537.1 1620.26 6
-2 5 2 11442.8 504.366 3
2 5 -2 11823.5 729.254 6
-2 5 2 11250.6 731.855 1
-2 5 1 290136. 6938.19 3
2 5 -1 282468. 7370.54 6
-2 5 1 302673. 7489.99 1
2 5 0 128187. 3737.79 6
-2 5 0 137597. 3833.31 1
-2 5 0 132649. 3299.55 3
2 5 1 274406. 7046.79 6
-2 5 -1 276805. 7136.32 1
-2 5 -1 277087. 6565.11 3
2 5 2 10197.3 669.423 6
-2 5 -2 10721.7 720.888 1
2 5 2 11233.9 679.715 5
-2 5 -2 11032.5 444.842 3
2 5 3 44057.2 1624.69 6
2 5 3 41698.9 1570.45 5
-2 5 -4 13020.5 795.775 1
2 5 4 13603.5 759.685 6
2 5 4 11819.6 724.633 5
2 -5 -4 12865.1 823.247 1
-2 5 -5 77758.1 2484.70 1
2 5 5 75603.4 2372.67 6
2 5 5 75804.8 2388.80 5
2 -5 -5 73070.5 2489.57 1
-2 5 -6 7511.83 596.984 1
2 5 6 7383.59 547.425 6
-2 -5 6 7476.73 572.366 6
2 5 6 8155.26 597.377 5
2 -5 -6 7303.85 609.785 1
2 -5 -7 29712.4 1345.36 1
2 5 7 30203.6 1244.00 6
-2 5 -7 31556.9 950.285 3
-2 -5 7 30813.3 1282.20 6
2 5 7 30412.8 1290.57 5
-2 5 -7 31269.1 1346.09 1
2 -5 -8 42553.4 1676.43 1
2 5 8 45528.8 1651.92 5
-2 5 -8 46467.9 1709.66 1
2 5 8 40965.1 1538.23 6
-2 5 -8 42274.8 1250.06 3
-2 -5 8 42977.1 1604.22 6
-2 5 -8 41260.7 1254.59 2
-2 5 -9 14217.7 575.705 3
2 5 9 13114.6 738.459 6
2 -5 -9 12481.4 809.590 1
-2 -5 9 12825.4 769.018 6
2 5 9 10981.7 740.373 5
-2 5 -9 12366.3 793.369 1
-2 5 -9 13212.0 571.132 2
2 -5 -9 13146.5 726.001 3
-2 5 -10 26306.1 929.057 3
2 5 10 24825.5 1105.41 6
-2 -5 10 27293.8 1200.45 6
-2 5 -10 27790.8 1251.54 1
2 5 10 25948.0 1204.14 5
-2 5 -10 28220.4 963.693 2
2 -5 -10 26382.9 1141.54 3
-2 -5 11 13882.7 830.018 6
-2 5 -11 14667.5 669.408 2
2 5 11 13455.6 837.382 5
2 5 11 15813.0 809.181 6
-2 5 -11 16665.1 923.355 1
-2 5 -11 15638.3 671.478 3
2 -5 -11 13918.7 810.972 3
-2 -5 11 16189.4 887.500 3
-2 -5 12 9669.50 681.826 3
-2 5 -12 9008.27 516.700 2
-2 5 -12 8433.51 639.348 1
2 5 12 7781.02 557.794 6
-2 -5 12 8835.77 638.999 6
-2 5 -12 9341.72 510.591 3
-2 5 -12 8206.86 654.700 4
2 -5 -12 8240.53 622.381 3
-2 -5 13 29821.3 1328.41 3
2 5 13 29867.1 1203.77 6
-2 -5 13 29748.0 1301.34 6
-2 5 -13 28901.5 1094.31 3
-2 5 -13 30564.3 1130.41 2
-2 5 -13 28582.2 1306.67 1
-2 5 -13 30343.6 1383.37 4
2 -5 -13 29779.0 1317.69 3
-2 -5 14 25093.6 1210.13 3
-2 5 -14 23792.9 1165.64 1
-2 -5 14 24488.3 1164.85 6
2 5 14 24076.7 1057.30 6
-2 5 -14 24826.5 1030.21 2
-2 5 -14 27164.9 1043.48 3
2 -5 -14 25108.4 1214.14 3
-2 5 -15 3907.32 372.394 3
2 -5 -15 3832.95 454.893 3
-2 -5 15 3881.69 449.111 6
-2 5 -15 3624.60 361.100 2
-2 5 -15 4092.49 447.861 1
2 5 15 3879.38 379.242 6
-2 -5 15 3452.49 433.377 3
-2 5 -16 20564.7 1064.87 1
-2 5 -16 21094.4 967.336 3
2 5 16 20975.7 945.115 6
-2 -5 16 22284.8 1096.86 6
-2 5 -16 21353.4 987.775 2
-2 -5 16 23815.3 1186.08 3
2 -5 -16 19935.0 1125.94 3
-2 5 -17 13703.4 836.957 1
-2 5 -17 13697.9 762.163 3
2 5 17 13239.0 707.864 6
-2 -5 17 12822.9 820.398 6
-2 5 -17 12775.9 752.709 2
-2 -5 17 12684.8 853.307 3
2 -5 -17 12625.8 889.274 3
-2 5 -18 8896.13 673.938 1
-2 5 -18 8767.93 634.340 3
2 5 18 9441.29 575.620 6
-2 -5 18 9452.65 696.588 6
-2 5 -18 9424.31 658.106 2
-2 -5 18 9599.48 741.345 3
2 -5 -18 8847.02 756.568 3
-2 5 -19 13048.2 815.798 1
2 5 19 12325.8 662.862 6
-2 -5 19 12594.3 821.882 6
-2 5 -19 14193.6 830.627 3
-2 5 -19 13281.0 813.513 2
2 -5 -19 12001.8 906.418 3
-2 5 -20 801.127 233.759 1
2 -5 -20 370.629 291.805 3
-2 5 -20 926.258 261.350 3
-2 -5 20 893.070 247.263 6
-2 5 -20 707.381 221.394 6
2 5 20 601.120 152.664 6
-2 -5 20 697.663 276.364 2
-2 5 -20 514.229 188.365 2
2 -5 -21 2925.17 493.915 3
-2 5 -21 3255.88 417.271 3
-2 -5 21 2806.96 393.963 6
-2 5 -21 2983.57 390.424 6
-2 -5 21 3332.30 490.566 2
2 5 21 2913.81 289.761 6
-2 -5 22 4253.20 473.101 6
2 -5 -22 3875.19 577.559 3
-2 5 -22 3814.16 434.073 6
-2 5 -22 3422.28 447.962 3
-2 -5 22 4577.02 565.089 2
-2 -5 22 3557.79 439.689 1
-2 -5 23 17307.1 960.857 1
-2 5 -23 16278.5 940.386 6
-2 -5 23 16652.8 1114.87 2
-2 5 -23 15870.1 1003.33 3
2 -5 -23 15854.4 1159.91 3
-2 -5 24 870.222 243.682 1
2 -5 -24 1207.31 385.781 3
-2 5 -24 1267.52 329.716 3
-2 -5 24 913.573 307.812 2
-2 -5 25 19675.5 1039.40 1
-2 -5 25 17775.3 1210.15 2
2 5 25 19331.6 1208.63 4
-2 5 -25 19149.7 1165.64 3
2 -5 -25 17949.7 1299.00 3
2 -5 -26 752.707 376.620 3
-2 5 -26 509.252 252.138 3
-2 -5 26 746.720 227.064 1
-2 -5 26 802.864 343.019 2
2 5 26 574.005 250.187 4
-2 5 -27 2191.90 430.248 3
2 -5 -27 2129.05 482.525 3
2 5 27 1900.24 391.401 4
-2 -5 27 1463.20 371.826 2
2 -5 -28 5302.36 737.507 3
-2 5 -28 5391.92 666.766 3
2 5 28 5595.12 678.483 4
-2 -5 28 5696.97 712.667 2
2 -5 -29 6456.07 840.428 3
-2 5 -29 7280.60 785.561 3
-2 -5 29 7393.07 806.020 2
2 5 29 6520.35 727.040 4
2 -5 -30 3195.76 625.581 3
-2 5 -30 3867.68 588.632 3
2 5 30 3345.37 560.072 4
-2 -5 30 2955.17 567.789 2
-2 5 -31 2030.43 457.843 3
2 5 31 1850.19 432.923 4
-2 -5 31 2194.29 506.545 2
-2 5 -32 -223.741 276.695 3
2 5 32 252.870 240.649 4
-2 -5 32 374.148 339.689 2
-2 5 -33 1092.38 385.517 3
2 5 33 1643.72 408.404 4
-2 -6 -29 1195.32 434.717 3
-2 -6 -28 14442.7 1184.11 3
-2 -6 -27 6774.47 803.912 3
-2 -6 -26 6671.30 782.019 3
2 -6 26 7617.57 730.371 1
2 -6 25 17705.1 1143.66 1
-2 -6 -25 19824.4 1318.81 3
2 -6 24 3793.92 524.454 1
-2 -6 -24 4078.20 591.425 3
-2 6 24 2862.17 489.594 2
2 -6 23 1944.69 392.463 1
-2 -6 -23 1457.42 376.077 3
-2 6 23 2516.61 299.688 6
-2 6 23 1509.87 369.625 2
2 -6 22 3413.68 485.074 1
-2 6 22 2436.63 307.017 6
-2 -6 -22 2977.47 506.249 3
-2 6 22 2474.07 427.939 2
-2 -6 -21 14882.1 815.663 1
-2 -6 -21 13887.3 1006.95 3
-2 6 21 14160.9 792.077 6
2 -6 21 14497.4 1010.58 1
-2 6 21 14655.6 747.018 6
-2 6 21 15027.3 992.567 2
-2 6 21 14217.0 573.577 4
-2 -6 -20 11467.5 706.809 1
2 -6 20 9286.09 807.497 1
-2 -6 -20 10300.7 841.831 3
-2 6 20 11078.0 827.031 2
-2 -6 -19 18133.8 1125.71 3
2 -6 19 20011.1 1194.97 1
-2 6 19 19275.5 1109.60 2
-2 -6 -19 20288.7 993.879 1
-2 6 19 19682.7 985.989 1
-2 6 18 1247.07 234.083 1
-2 -6 -18 916.003 284.423 3
2 -6 18 545.071 268.493 1
-2 6 18 1120.24 279.445 2
2 -6 17 5184.99 610.511 1
-2 6 17 6247.26 531.628 1
-2 6 17 6724.84 573.160 3
-2 -6 -17 5249.60 562.835 3
-2 6 17 6024.76 570.570 2
-2 6 16 19124.4 999.955 1
-2 -6 -16 20515.5 1112.27 3
-2 6 16 21112.1 1061.86 3
-2 6 16 20905.3 785.924 5
-2 6 16 20619.0 1072.42 2
2 -6 16 19048.8 1172.09 1
-2 6 15 13068.7 815.001 1
-2 -6 -15 14395.9 901.300 3
-2 6 15 15085.8 851.332 3
-2 6 15 14645.8 635.007 5
-2 6 15 14873.3 865.736 2
2 -6 15 14492.9 991.608 1
-2 6 14 39693.1 1585.59 1
-2 6 14 40014.9 1527.84 3
-2 -6 -14 37754.6 1587.85 3
-2 -6 -14 40839.3 1471.46 6
-2 6 14 39514.8 1276.07 5
-2 6 14 41788.7 1574.88 2
2 -6 14 39687.8 1772.53 1
-2 6 13 4346.19 455.186 1
-2 6 13 4422.37 421.358 3
2 6 -13 3867.51 464.470 6
2 -6 13 4544.11 552.467 1
-2 -6 -13 4113.76 405.831 6
-2 6 13 4356.01 330.916 5
-2 6 13 4691.71 455.318 2
-2 6 12 9355.68 606.272 3
2 6 -12 9885.24 738.318 6
-2 6 12 9199.35 671.469 1
-2 -6 -12 9541.19 619.913 6
-2 6 12 9834.03 635.126 2
2 -6 12 8873.63 755.140 1
2 6 -11 24360.3 1214.74 6
-2 6 11 24737.9 1173.82 1
-2 6 11 23026.9 1016.37 3
-2 -6 -11 26335.8 1107.75 6
-2 6 11 24958.2 1064.39 2
2 -6 11 22744.4 1275.13 1
-2 6 10 16774.6 939.262 1
-2 6 10 15330.7 762.184 3
2 6 -10 17458.0 986.146 6
-2 -6 -10 15485.2 833.931 6
-2 6 10 16322.2 798.066 2
2 -6 10 16747.3 1053.09 1
-2 6 9 11026.3 737.559 1
2 6 -9 9391.60 706.037 6
-2 -6 -9 9786.26 639.797 6
-2 6 9 9304.91 545.379 3
-2 6 9 9579.81 569.023 2
2 -6 9 8330.32 737.233 1
2 -6 8 1167.98 302.081 1
2 6 -8 1814.65 319.132 6
-2 6 8 1566.56 296.599 1
-2 6 8 1731.41 226.830 3
-2 -6 -8 1395.42 258.873 6
-2 6 8 1756.80 236.175 2
-2 6 7 26053.8 1221.28 1
-2 6 7 24487.8 930.486 3
-2 -6 -7 25088.8 1111.94 6
2 6 -7 24055.3 1192.05 6
-2 6 7 24347.9 955.178 2
2 -6 7 25083.1 1308.45 1
2 6 -6 9053.90 679.595 6
-2 6 6 10209.5 720.957 1
-2 6 6 9847.13 504.038 3
-2 -6 -6 9614.94 642.359 6
-2 6 6 8740.23 488.151 2
2 -6 6 8726.88 735.880 1
-2 6 5 5206.29 516.666 1
-2 -6 -5 5466.79 482.275 6
-2 6 5 5384.60 351.233 2
2 6 -5 5049.86 503.510 6
2 -6 5 5300.81 566.856 1
-2 6 5 4989.46 338.384 3
-2 6 4 33477.3 1425.55 1
-2 -6 -4 30715.6 1291.71 6
2 6 -4 28927.4 1329.80 6
-2 6 4 30854.7 996.827 3
-2 6 4 32640.1 1026.74 2
2 -6 4 29723.9 1458.58 1
-2 -6 -3 9718.10 653.673 6
2 6 -3 8734.04 657.097 6
-2 6 3 9957.45 716.125 1
-2 6 3 8772.46 411.168 3
-2 6 3 9835.97 435.624 2
2 -6 3 7984.85 701.130 1
-2 6 2 10736.8 431.021 3
-2 -6 -2 9989.06 679.468 6
-2 6 2 10560.5 438.049 2
-2 6 2 9437.26 709.305 1
2 6 -2 9800.76 698.715 6
2 -6 2 9855.73 774.064 1
-2 6 1 17612.1 590.988 3
-2 -6 -1 19992.4 980.614 6
-2 6 1 17863.0 598.675 2
2 6 -1 19078.0 987.622 6
-2 6 1 16338.8 960.321 1
-2 6 0 41122.2 1633.47 1
-2 6 0 37412.3 1040.76 3
2 6 0 37194.0 1531.59 6
-2 -6 0 39601.7 1524.71 6
-2 6 0 39457.2 1054.68 2
-2 6 -1 13378.7 435.485 3
-2 6 -1 14524.3 888.431 1
-2 -6 1 14635.7 835.541 6
2 6 1 14624.9 852.256 6
2 -6 -1 15754.9 966.758 1
-2 6 -2 10813.9 748.424 1
2 6 2 8892.92 637.032 6
2 -6 -2 10618.6 775.419 1
-2 6 -3 11848.4 792.896 1
2 6 3 10769.4 708.869 6
-2 -6 3 10513.6 708.971 6
2 6 3 10209.9 691.495 5
2 -6 -3 9188.59 749.321 1
-2 6 -4 27470.3 768.639 3
2 6 4 32276.2 1337.19 6
-2 -6 4 32112.3 1343.88 6
-2 6 -4 33025.9 1421.57 1
2 6 4 32500.5 1328.03 5
-2 6 -4 31270.0 788.824 2
2 -6 -4 33491.0 1478.63 1
2 6 5 5228.78 479.786 6
-2 6 -5 5512.25 541.286 1
-2 6 -5 4597.65 205.852 3
-2 -6 5 5110.07 492.859 6
2 6 5 4861.65 480.650 5
-2 6 -5 5132.74 214.271 2
2 -6 -5 5494.08 566.105 1
-2 6 -6 10924.5 772.382 1
-2 6 -6 11190.0 389.604 3
-2 -6 6 11467.2 757.156 6
2 6 6 10765.9 734.881 5
-2 6 -6 11453.7 397.148 2
2 6 6 10318.5 698.935 6
2 -6 -6 11251.2 808.014 1
-2 -6 7 24299.0 1188.87 6
2 6 7 26892.4 1194.97 6
-2 6 -7 26016.3 775.317 3
-2 6 -7 28869.9 1323.82 1
2 6 7 24374.7 1187.82 5
-2 6 -7 26612.8 786.487 2
2 -6 -7 23847.8 1264.86 1
-2 6 -8 1529.93 327.516 1
-2 6 -8 1111.99 129.025 3
2 -6 -8 1159.93 300.477 1
-2 -6 8 1069.27 276.995 6
-2 6 -8 1495.79 149.077 2
2 6 8 1234.08 277.184 5
2 6 8 1094.72 248.083 6
-2 6 -9 10060.6 737.034 1
-2 6 -9 9532.29 426.258 3
2 6 9 8940.59 642.280 6
-2 -6 9 8583.36 672.349 6
2 6 9 9678.85 709.420 5
-2 6 -9 10208.5 443.863 2
2 -6 -9 9193.62 595.909 3
2 -6 -9 9090.06 729.434 1
2 -6 -10 15666.6 968.495 1
-2 6 -10 15838.1 621.633 3
2 6 10 15691.1 870.669 6
-2 6 -10 18328.4 1012.90 1
-2 -6 10 14069.1 886.996 6
2 6 10 15814.2 936.672 5
-2 6 -10 15502.3 629.901 2
2 -6 -10 15492.0 820.450 3
-2 -6 10 16059.9 887.230 3
-2 6 -11 26192.7 902.221 3
2 -6 -11 24438.9 1265.44 1
2 6 11 24946.2 1146.94 6
-2 6 -11 26062.5 1272.12 1
-2 -6 11 24226.5 1212.90 6
2 6 11 26723.3 1267.41 5
-2 6 -11 25106.6 904.450 2
2 -6 -11 25926.5 1147.35 3
-2 -6 11 25064.8 1178.88 3
-2 -6 12 11451.1 766.166 3
2 -6 -12 11643.7 833.560 1
2 6 12 12547.2 758.311 6
-2 6 -12 12767.9 846.448 1
-2 -6 12 11199.6 788.129 6
2 6 12 11938.5 818.677 5
-2 6 -12 12553.7 592.376 2
-2 6 -12 12528.3 583.663 3
2 -6 -12 11357.1 746.474 3
-2 -6 13 5210.53 514.120 3
-2 6 -13 5083.20 529.932 1
-2 6 -13 4669.56 357.463 3
2 6 13 4863.84 467.127 6
-2 -6 13 5315.94 545.022 6
2 6 13 5104.89 545.989 5
-2 6 -13 4914.03 376.078 2
2 -6 -13 4392.70 522.431 1
2 -6 -13 5189.95 513.705 3
-2 -6 14 41611.6 1673.35 3
-2 6 -14 44370.7 1756.88 1
2 6 14 41289.0 1567.96 6
2 -6 -14 43694.6 1766.55 1
-2 6 -14 40992.0 1393.53 3
-2 -6 14 40435.1 1681.91 6
2 -6 -14 38146.0 1633.63 3
-2 6 -15 12244.4 833.303 1
-2 -6 15 11882.4 809.337 3
2 -6 -15 10995.5 805.638 1
2 6 15 11006.1 703.505 6
-2 -6 15 10444.8 781.660 6
-2 6 -15 12560.7 656.781 3
2 -6 -15 11929.9 821.405 3
-2 6 -16 19604.4 1080.48 1
-2 -6 16 17026.0 1019.68 3
-2 -6 16 17656.3 1036.15 6
2 6 16 18400.4 928.722 6
2 -6 -16 18619.4 1060.70 1
-2 6 -16 18086.8 861.806 3
2 -6 -16 17449.5 1038.60 3
-2 6 -17 5219.11 544.318 1
2 6 17 6820.88 522.118 6
-2 6 -17 6392.94 500.543 3
-2 -6 17 6346.60 590.991 3
2 -6 -17 5978.52 586.842 1
-2 -6 17 6845.77 633.507 6
2 -6 -17 6345.64 628.244 3
-2 6 -18 1095.19 271.294 1
2 6 18 1432.72 243.744 6
2 -6 -18 1579.39 345.759 3
-2 6 -18 1271.75 263.099 3
-2 -6 18 2186.56 379.987 3
-2 -6 18 1850.73 368.664 6
2 -6 -18 1452.91 301.908 1
2 6 19 20137.1 958.780 6
-2 -6 19 18028.3 1087.12 6
2 -6 -19 21586.7 1133.76 1
-2 6 -19 22202.8 1053.58 3
2 -6 -19 19592.8 1193.73 3
2 6 20 13606.1 727.678 6
-2 6 -20 13276.0 824.735 3
-2 -6 20 11642.9 887.899 2
-2 -6 20 11608.1 851.080 6
2 -6 -20 12045.3 822.791 1
2 -6 -20 11361.4 912.970 3
-2 -6 20 14920.5 935.894 1
-2 -6 21 12352.9 857.886 1
-2 6 -21 14078.8 865.330 3
-2 -6 21 12661.6 935.103 2
2 -6 -21 12855.3 844.342 1
2 -6 -21 11684.8 943.729 3
2 -6 -22 2566.53 461.104 3
-2 -6 22 2510.01 403.674 1
-2 6 -22 2597.14 393.603 3
-2 -6 22 2554.32 447.486 2
2 -6 -22 2716.31 381.373 1
2 -6 -23 3535.18 549.141 3
-2 6 -23 2569.22 406.630 3
-2 -6 23 2621.44 418.896 1
-2 -6 23 2604.67 464.007 2
2 -6 -24 3619.76 580.789 3
-2 6 -24 3493.72 484.600 3
-2 -6 24 4316.91 570.966 2
-2 -6 24 3597.25 473.959 1
-2 6 -25 18619.8 1139.50 3
-2 -6 25 18778.3 1097.94 1
-2 -6 25 17643.7 1204.63 2
2 -6 -25 20113.5 1359.61 3
-2 -6 26 9000.10 737.140 1
-2 6 -26 7988.55 752.853 3
2 -6 -26 6978.64 819.126 3
-2 -6 26 9499.58 880.302 2
-2 6 -27 6484.99 702.998 3
2 -6 -27 6066.81 797.253 3
-2 -6 27 6229.15 720.996 2
2 6 27 5475.98 645.169 4
-2 6 -28 12252.0 967.039 3
-2 -6 28 13247.5 1077.39 2
2 6 28 12135.4 998.867 4
2 -6 -28 11104.1 1079.46 3
2 -6 -29 2342.83 541.344 3
-2 6 -29 3596.61 563.030 3
2 6 29 1903.44 433.238 4
-2 -6 29 2168.09 456.015 2
-2 6 -30 17016.7 1217.25 3
-2 -6 30 14054.5 1159.99 2
2 6 30 15982.8 1182.88 4
2 -6 -30 13567.3 1245.95 3
-2 6 -31 8301.49 873.065 3
-2 -6 31 9762.07 975.755 2
2 6 31 10013.1 930.717 4
2 6 32 5755.82 713.822 4
-2 -6 32 5161.45 719.008 2
-2 -7 -28 1485.16 447.704 3
-2 -7 -27 17499.2 1307.51 3
2 -7 26 1373.53 391.506 1
-2 -7 -26 953.042 388.083 3
2 -7 25 6895.20 748.721 1
-2 -7 -25 7001.56 787.243 3
2 -7 24 7103.58 743.434 1
-2 -7 -24 8255.37 843.728 3
-2 -7 -23 1668.96 420.151 3
2 -7 23 2161.58 455.464 1
-2 -7 -22 14854.2 1088.52 3
2 -7 22 16285.8 1146.25 1
-2 -7 -22 16115.3 921.821 1
-2 -7 -21 10027.0 711.776 1
2 -7 21 9724.61 867.786 1
-2 -7 -21 10474.2 879.081 3
-2 -7 -20 2475.83 371.773 1
-2 -7 -20 2668.79 457.046 3
2 -7 20 1825.43 438.148 1
-2 -7 -19 13044.1 840.238 1
-2 -7 -19 13525.2 967.573 3
-2 7 19 14050.5 800.898 6
2 -7 19 14131.4 1047.87 1
-2 -7 -18 6184.25 578.248 1
-2 -7 -18 5876.83 619.203 3
-2 7 18 6038.53 512.021 6
2 -7 18 4821.03 607.059 1
-2 7 18 6082.69 585.403 2
-2 7 17 1201.79 273.422 3
2 -7 17 475.370 262.587 1
-2 -7 -17 546.686 224.403 3
-2 7 17 675.861 173.157 5
-2 7 17 1013.02 278.109 2
-2 -7 -17 1261.43 283.848 1
-2 -7 -16 35478.1 1587.01 3
-2 7 16 35905.6 1489.20 3
-2 7 16 36511.1 1269.97 5
-2 7 16 36506.5 1517.07 2
2 -7 16 35572.8 1765.08 1
-2 7 16 38244.8 1581.24 1
-2 7 15 7199.98 621.990 1
-2 7 15 7523.67 585.045 3
-2 -7 -15 7060.01 631.390 3
-2 -7 -15 6889.07 552.323 6
-2 7 15 6250.11 448.929 5
-2 7 15 7732.63 601.812 2
2 -7 15 7898.70 772.309 1
-2 7 14 41680.3 1698.12 1
-2 7 14 40357.0 1541.77 3
-2 -7 -14 39656.9 1658.99 3
-2 -7 -14 40972.5 1579.68 6
-2 7 14 40650.1 1398.29 5
-2 7 14 43299.9 1603.48 2
2 -7 14 41634.5 1919.49 1
-2 7 13 21215.5 1117.56 1
-2 -7 -13 19117.0 1037.35 3
-2 7 13 17815.3 909.652 3
-2 -7 -13 20531.3 1017.94 6
-2 7 13 18766.9 838.681 5
-2 7 13 22247.0 1017.12 2
2 -7 13 19106.0 1221.05 1
-2 7 12 29022.1 1378.57 1
-2 7 12 30890.4 1211.44 3
-2 -7 -12 31245.5 1316.01 6
-2 7 12 28906.8 1208.58 2
2 -7 12 29358.5 1558.85 1
-2 7 11 13250.3 871.610 1
-2 7 11 13671.9 716.350 3
-2 -7 -11 13370.8 813.078 6
-2 7 11 14025.9 738.853 2
2 -7 11 12330.8 969.032 1
-2 7 10 46818.5 1883.53 1
-2 7 10 49108.0 1601.60 3
-2 -7 -10 50406.5 1809.67 6
-2 7 10 48861.9 1619.53 2
2 -7 10 45409.7 2038.36 1
-2 7 9 22653.8 919.252 3
-2 -7 -9 25467.1 1155.05 6
-2 7 9 21125.4 1151.81 1
2 -7 9 23341.1 1341.70 1
-2 7 9 22386.3 931.277 2
-2 7 8 24571.4 937.554 3
-2 -7 -8 24270.0 1156.99 6
2 -7 8 22454.7 1329.07 1
-2 7 8 25742.7 968.617 2
-2 7 8 24503.6 1246.80 1
-2 7 7 10204.1 761.170 1
-2 7 7 10243.0 523.076 3
-2 -7 -7 9730.65 696.699 6
2 -7 7 9667.33 833.536 1
-2 7 7 10733.6 538.288 2
-2 7 6 12722.5 860.138 1
-2 7 6 12960.4 567.104 3
-2 -7 -6 12826.0 809.192 6
2 -7 6 13439.1 982.045 1
-2 7 6 12948.1 575.142 2
2 -7 5 3497.54 524.403 1
-2 7 5 3877.35 270.390 3
-2 -7 -5 3820.23 441.463 6
-2 7 5 3608.90 267.068 2
-2 7 5 4772.68 518.304 1
-2 7 4 19301.9 1106.57 1
-2 7 4 20750.3 698.792 3
-2 -7 -4 20866.8 1065.02 6
2 -7 4 20751.4 1234.15 1
-2 7 4 20944.3 708.712 2
2 7 -3 26835.2 1283.66 6
-2 7 3 26063.1 1297.57 1
-2 7 3 24087.3 747.662 3
-2 -7 -3 25820.0 1213.70 6
2 -7 3 22874.9 1316.21 1
-2 7 2 8989.25 724.848 1
2 7 -2 9233.03 712.112 6
-2 -7 -2 8208.98 653.898 6
2 -7 2 9531.59 816.222 1
2 7 -1 11196.8 794.324 6
-2 -7 -1 12015.2 797.660 6
-2 7 1 12567.6 866.732 1
2 -7 1 12882.9 942.558 1
-2 7 0 15868.4 978.360 1
-2 -7 0 15452.4 909.156 6
2 -7 0 14552.0 1006.26 1
-2 7 -1 9006.68 739.139 1
2 7 1 10056.1 734.040 6
-2 -7 1 9544.69 709.450 6
2 -7 -1 9506.34 799.079 1
2 7 2 8233.90 659.207 6
-2 7 -2 8952.59 733.461 1
-2 -7 2 7747.43 644.005 6
2 -7 -2 7522.75 713.292 1
2 7 3 27463.3 1288.89 6
-2 -7 3 25455.4 1259.01 6
2 -7 -3 27650.4 1421.33 1
-2 7 -3 25960.4 1327.07 1
-2 7 -4 19886.9 1129.52 1
-2 -7 4 20426.3 1092.37 6
2 7 4 19788.0 1062.27 5
2 -7 -4 19760.3 1180.52 1
2 7 4 20241.8 1073.79 6
2 7 5 3310.81 422.980 6
-2 -7 5 3499.63 447.326 6
2 7 5 3403.66 446.257 5
2 7 6 12995.2 868.955 5
2 7 6 15637.4 916.884 6
-2 -7 6 16194.4 967.627 6
2 -7 -6 14838.3 1004.48 1
2 7 7 10044.5 718.100 6
-2 -7 7 10245.9 757.292 6
2 7 7 8449.24 692.519 5
2 -7 -7 7745.80 727.109 1
2 7 8 20757.0 1080.04 6
-2 -7 8 21168.9 1142.47 6
2 7 8 20131.7 1108.40 5
2 -7 -8 19447.0 1177.48 1
2 7 9 21267.6 1088.15 6
-2 -7 9 21078.0 1142.26 6
2 7 9 21542.9 1146.14 5
2 -7 -9 20080.3 1184.81 1
-2 -7 9 22774.8 1063.01 3
-2 7 -9 19232.3 584.602 3
-2 7 -10 50151.8 1347.17 3
2 7 10 48953.3 1854.67 6
-2 -7 10 48138.1 1932.29 6
2 7 10 43559.0 1871.92 5
2 -7 -10 51354.1 1734.15 3
2 -7 -10 48004.8 2002.79 1
-2 -7 10 47118.5 1791.45 3
-2 -7 11 10547.4 729.144 3
-2 7 -11 11595.5 482.094 3
2 7 11 10834.5 754.072 6
-2 -7 11 10281.0 802.464 6
2 7 11 10533.0 810.967 5
2 -7 -11 11438.3 712.107 3
2 -7 -11 10774.6 845.359 1
2 -7 -12 29596.5 1491.14 1
-2 -7 12 28964.9 1323.74 3
-2 7 -12 31963.1 1019.08 3
2 7 12 29814.5 1350.79 6
-2 -7 12 30487.8 1463.57 6
2 7 12 32747.4 1497.71 5
2 -7 -12 28764.7 1284.84 3
-2 -7 13 19926.5 1046.81 3
-2 7 -13 19481.7 769.795 3
2 -7 -13 18228.3 1123.07 1
2 7 13 18314.6 1006.76 6
-2 -7 13 19304.0 1128.17 6
2 7 13 19663.8 1139.07 5
2 -7 -13 20144.0 1045.53 3
-2 7 -14 38843.5 1300.18 3
-2 -7 14 36559.8 1567.80 3
2 7 14 39004.6 1579.91 6
2 -7 -14 40671.1 1766.60 1
-2 -7 14 38310.5 1709.04 6
2 7 14 38286.4 1703.68 5
2 -7 -14 38362.7 1600.24 3
-2 7 -15 5918.59 432.807 3
-2 -7 15 5536.25 550.817 3
2 7 15 5523.48 527.332 6
-2 -7 15 7377.05 685.024 6
2 -7 -15 6488.87 651.774 1
2 -7 -15 6043.53 579.082 3
-2 7 -16 42141.4 1437.35 3
2 -7 -16 41345.5 1795.31 1
-2 -7 16 37528.8 1629.47 3
2 7 16 39011.3 1577.12 6
-2 -7 16 38398.7 1743.09 6
2 -7 -16 38724.6 1689.44 3
2 7 17 761.418 215.835 6
2 -7 -17 395.407 252.336 1
-2 7 -17 244.840 159.223 3
-2 -7 17 594.439 210.132 3
2 -7 -17 468.877 236.989 3
-2 -7 17 483.598 248.699 6
-2 -7 17 524.812 273.116 1
-2 -7 18 6133.87 633.721 1
-2 7 -18 6247.26 507.973 3
2 7 18 5526.27 512.898 6
2 -7 -18 5888.06 622.643 1
2 -7 -18 7054.29 685.729 3
-2 -7 19 12160.3 909.094 1
-2 7 -19 11289.0 724.471 3
2 7 19 11711.3 749.868 6
2 -7 -19 13566.1 929.899 1
-2 -7 19 12973.5 904.290 2
2 -7 -19 11671.2 903.053 3
-2 7 -20 2151.36 328.766 3
-2 -7 20 1616.85 363.422 1
2 -7 -20 1623.74 352.901 1
2 -7 -20 2006.02 408.247 3
-2 -7 20 1471.39 332.547 2
-2 7 -21 7530.69 621.723 3
-2 -7 21 9631.88 804.523 1
-2 -7 21 8691.48 767.062 2
2 -7 -21 8946.43 756.455 1
2 -7 -21 8839.29 828.351 3
-2 7 -22 15917.8 942.216 3
-2 -7 22 14150.2 1011.65 1
-2 -7 22 15757.6 1060.68 2
2 -7 -22 17100.9 1040.45 1
2 -7 -22 14209.1 1087.01 3
-2 -7 23 2575.55 436.390 1
2 -7 -23 1499.54 371.144 3
-2 7 -23 1210.45 301.629 3
-2 -7 23 1869.37 403.006 2
-2 7 -24 6871.95 650.510 3
-2 -7 24 6553.57 664.284 1
-2 -7 24 7711.73 751.434 2
2 -7 -24 7186.53 809.846 3
-2 7 -25 5737.49 614.594 3
-2 -7 25 5103.49 606.940 1
2 -7 -25 6314.86 760.455 3
-2 -7 25 5076.87 641.153 2
-2 7 -26 1158.78 310.416 3
2 -7 -26 629.726 347.581 3
-2 -7 26 1037.92 330.799 1
-2 -7 26 1242.32 370.593 2
-2 -7 27 19210.8 1295.19 2
2 -7 -27 19909.5 1438.43 3
2 -7 -28 1733.59 487.441 3
2 7 28 2448.98 467.787 4
-2 -7 28 1295.29 407.306 2
2 -7 -29 186.158 263.401 3
2 7 29 -628.987 303.844 4
-2 -7 29 -233.821 265.295 2
2 7 30 7765.29 834.316 4
-2 -7 30 7735.72 844.309 2
2 7 31 2645.31 497.201 4
-2 -8 -27 283.823 330.029 3
-2 -8 -26 12850.1 1125.44 3
2 -8 26 13855.6 1113.89 1
-2 -8 -25 3695.47 604.696 3
2 -8 25 5564.54 727.765 1
2 -8 24 9331.31 909.712 1
-2 -8 -24 8408.79 858.142 3
2 -8 23 24095.0 1521.20 1
-2 -8 -23 26099.1 1521.49 3
-2 -8 -22 2624.83 405.976 1
-2 -8 -22 2355.29 473.052 3
2 -8 22 2451.63 500.533 1
-2 -8 -21 3481.78 467.104 1
-2 -8 -21 3031.17 505.013 3
2 -8 21 2695.79 502.885 1
-2 -8 -20 19186.7 1107.14 1
-2 -8 -20 19958.0 1233.66 3
2 -8 20 20260.7 1361.17 1
-2 -8 -19 3113.42 489.630 3
2 -8 19 3905.77 600.988 1
-2 -8 -19 2069.44 381.466 1
-2 -8 -18 14885.4 962.567 1
-2 -8 -18 16279.3 1051.02 3
-2 8 18 15405.8 783.095 5
2 -8 18 14619.7 1149.89 1
-2 -8 -17 29279.8 1411.82 1
-2 -8 -17 27389.4 1409.57 3
-2 8 17 28126.9 1141.18 5
2 -8 17 28644.8 1627.86 1
-2 -8 -16 4724.35 550.833 3
-2 -8 -16 4172.00 510.423 1
2 -8 16 3307.09 553.756 1
-2 8 16 4707.44 493.537 6
-2 8 16 3598.64 368.245 5
-2 -8 -15 2947.92 436.384 1
2 -8 15 3221.19 542.526 1
-2 -8 -15 1809.32 362.196 3
-2 8 15 2725.00 381.937 6
-2 8 15 2708.21 320.573 5
-2 -8 -14 6354.25 608.818 3
2 -8 14 6634.54 758.795 1
-2 8 14 8159.43 546.169 5
-2 -8 -14 7520.79 679.458 1
-2 -8 -13 21582.0 1123.10 3
2 -8 13 23073.6 1421.97 1
-2 -8 -13 21198.8 1191.26 1
-2 -8 -12 10226.0 724.067 3
2 -8 12 10733.3 947.862 1
-2 -8 -11 12227.7 823.077 6
2 -8 11 11973.8 1004.06 1
-2 -8 -10 23235.4 1180.75 6
2 -8 10 22772.5 1399.59 1
2 -8 9 5671.78 705.782 1
-2 -8 -9 5960.48 579.350 6
-2 -8 -8 8036.91 673.010 6
2 -8 8 7803.66 792.907 1
-2 -8 -7 22551.1 1174.49 6
2 -8 7 21281.8 1339.21 1
-2 -8 -6 19719.0 1095.09 6
2 -8 6 19164.2 1267.37 1
-2 -8 -5 3157.22 429.082 6
2 -8 5 4143.28 595.576 1
-2 -8 -4 8951.62 714.179 6
2 -8 4 8386.68 809.458 1
2 -8 3 45.5496 238.384 1
-2 -8 -3 701.057 287.872 6
-2 -8 -2 15464.0 967.681 6
2 -8 2 13679.0 1045.33 1
-2 -8 -1 11217.9 821.057 6
2 -8 1 11201.7 950.419 1
-2 -8 0 6754.43 638.630 6
2 -8 0 8343.96 809.740 1
-2 -8 1 11177.1 817.218 6
2 -8 -1 9744.42 871.677 1
-2 -8 2 11774.7 851.828 6
2 -8 -2 11902.4 958.194 1
2 -8 -3 695.870 337.018 1
-2 -8 3 311.439 226.367 6
-2 -8 4 9933.39 795.893 6
2 8 4 9038.98 732.153 5
2 -8 -4 10253.7 877.127 1
2 -8 -5 4302.65 593.393 1
-2 -8 5 3945.55 518.398 6
2 8 5 4208.46 515.772 5
-2 -8 6 15106.3 995.595 6
2 8 6 14956.1 962.799 5
2 -8 -6 15338.2 1081.79 1
-2 -8 7 19467.4 1158.15 6
2 8 7 19655.9 1131.22 5
2 -8 -7 20724.7 1267.83 1
-2 -8 8 8384.00 743.447 6
2 8 8 9607.58 767.812 5
2 -8 -8 8343.86 800.259 1
-2 -8 9 7208.20 706.796 6
2 8 9 7531.71 688.710 5
2 -8 -9 7772.92 765.832 1
-2 -8 9 8068.47 606.042 3
-2 -8 10 19597.8 1027.41 3
-2 -8 10 21729.4 1243.13 6
2 8 10 21829.0 1222.80 5
2 -8 -10 19708.4 1246.07 1
-2 -8 11 11858.3 786.225 3
2 8 11 13865.3 904.327 6
-2 -8 11 13913.6 992.596 6
2 8 11 15061.4 999.418 5
2 -8 -11 14857.6 1048.14 1
-2 -8 12 9841.70 704.657 3
2 8 12 8179.91 684.209 6
-2 -8 12 9552.60 811.114 6
2 8 12 10395.7 832.885 5
2 -8 -12 10094.3 685.680 3
2 -8 -12 10410.4 879.060 1
-2 -8 13 19335.7 1052.64 3
2 8 13 19993.9 1105.31 6
-2 -8 13 19895.0 1219.36 6
2 8 13 21568.7 1243.71 5
-2 8 -13 19628.6 651.892 3
2 -8 -13 22408.2 1091.65 3
-2 -8 13 19403.1 1215.76 1
2 -8 -13 20663.0 1261.08 1
2 -8 -14 7734.42 746.976 1
-2 -8 14 6824.15 603.330 3
2 8 14 6581.11 598.890 6
-2 -8 14 9050.02 803.953 6
2 8 14 7003.15 708.213 5
2 -8 -14 8024.37 646.626 3
-2 8 -14 7146.12 381.038 3
-2 -8 14 7476.34 733.426 1
-2 -8 15 2200.72 446.254 1
2 8 15 1962.08 337.914 6
2 -8 -15 1684.66 327.566 3
-2 8 -15 1745.60 205.475 3
-2 -8 15 1959.63 340.856 3
2 8 15 1356.58 372.911 5
2 -8 -15 1124.22 358.630 1
-2 -8 16 3107.74 503.584 1
2 8 16 4053.51 475.327 6
2 -8 -16 3293.23 458.179 3
2 8 16 3847.75 542.961 5
2 -8 -16 3636.77 530.398 1
-2 8 -16 3869.19 323.635 3
-2 -8 17 29919.2 1583.69 1
2 -8 -17 29902.4 1569.88 1
2 -8 -17 30434.4 1489.72 3
-2 8 -17 31331.8 1146.22 3
-2 -8 18 15771.1 1107.30 1
2 -8 -18 18076.7 1156.01 1
-2 -8 18 16875.2 1037.77 2
2 -8 -18 16141.1 1056.00 3
-2 8 -18 16419.4 801.979 3
-2 -8 19 3097.95 504.776 1
-2 8 -19 2147.27 305.326 3
2 -8 -19 2372.26 448.832 3
-2 -8 19 2601.54 414.340 2
2 -8 -19 2871.31 458.254 1
-2 -8 20 15814.7 1120.20 1
2 -8 -20 16615.3 1119.20 1
-2 -8 20 16527.6 1058.97 2
2 -8 -20 17021.9 1138.83 3
-2 -8 21 3886.44 557.587 1
2 -8 -21 4391.52 600.983 3
2 -8 -21 4435.95 556.124 1
-2 -8 21 4395.28 545.232 2
-2 -8 22 3112.73 516.968 1
2 -8 -22 2178.55 450.091 3
2 -8 -22 2625.98 451.716 1
-2 -8 22 1987.47 404.218 2
-2 -8 23 24901.8 1461.38 1
-2 -8 23 27539.0 1468.09 2
2 -8 -23 27437.2 1578.11 3
2 -8 -24 7573.35 847.793 3
-2 -8 24 10576.9 913.754 1
-2 -8 24 10068.2 867.520 2
2 -8 -25 3432.71 599.402 3
-2 -8 25 4158.17 597.915 1
-2 -8 25 4201.84 587.114 2
-2 -8 26 12845.3 1022.83 1
-2 -8 26 11264.4 948.741 2
2 -8 -26 11153.4 1037.02 3
2 -8 -27 455.598 291.049 3
-2 -8 27 97.9177 215.056 2
2 -8 -28 13254.8 1184.53 3
2 8 29 3201.21 565.948 4
-2 -9 -25 614.220 316.499 3
2 -9 25 760.494 344.529 1
2 -9 24 9781.25 992.867 1
-2 -9 -24 10862.1 1000.30 3
-2 -9 -23 924.074 351.174 3
2 -9 23 237.596 267.290 1
2 -9 22 10462.4 1024.12 1
-2 -9 -22 11755.1 990.341 3
-2 -9 -21 6467.72 657.197 1
-2 -9 -21 6131.13 691.719 3
2 -9 21 5750.40 779.779 1
-2 -9 -20 11001.3 917.951 3
-2 -9 -20 12477.3 923.845 1
2 -9 20 11626.7 1080.46 1
-2 -9 -19 8373.06 776.003 3
-2 -9 -19 8298.44 767.726 1
2 -9 19 9053.39 932.548 1
-2 -9 -18 15242.8 1045.28 3
-2 -9 -18 15460.4 1049.74 1
2 -9 18 13741.0 1165.02 1
-2 -9 -17 3776.26 526.386 1
2 -9 17 2958.57 555.795 1
-2 -9 -17 4245.71 539.956 3
-2 9 17 3486.26 413.339 5
-2 -9 -16 13582.9 986.333 1
-2 -9 -16 14194.3 961.916 3
-2 9 16 14873.5 825.468 5
2 -9 16 15462.6 1218.86 1
-2 -9 -15 80.6710 250.051 1
2 -9 15 90.9293 258.536 1
-2 9 15 42.4637 162.293 5
-2 -9 -15 189.025 204.134 3
2 -9 14 4493.41 687.549 1
-2 -9 -14 4413.82 514.020 3
-2 9 14 5471.33 481.840 5
-2 -9 -13 2897.17 413.404 3
-2 -9 -13 3731.85 520.787 1
2 -9 12 -16.7292 263.813 1
-2 -9 -12 313.608 197.596 3
-2 -9 -12 385.176 251.640 1
-2 -9 -11 6446.41 671.617 1
-2 -9 -11 5966.74 545.934 3
2 -9 11 7686.02 832.197 1
2 -9 10 4426.32 660.175 1
-2 -9 -10 3908.38 435.706 3
-2 -9 -10 4597.53 591.923 1
2 -9 9 4971.09 677.827 1
-2 -9 -9 4724.18 599.113 1
2 -9 8 7794.16 859.631 1
-2 -9 -8 9626.07 836.915 1
2 -9 7 5243.95 715.234 1
-2 -9 -7 7400.83 733.572 1
2 -9 6 5182.47 684.662 1
-2 -9 -6 5192.44 633.727 1
2 -9 5 3140.42 540.388 1
-2 -9 -5 2574.28 439.701 6
-2 -9 -4 10530.1 827.507 6
2 -9 4 9266.63 914.911 1
-2 -9 -3 26906.7 1402.11 6
2 -9 3 27191.5 1597.37 1
2 -9 2 6057.45 737.788 1
-2 -9 -2 8416.39 746.930 6
-2 -9 -1 7721.50 726.294 6
2 -9 1 7837.15 831.156 1
-2 -9 0 26434.8 1396.68 6
2 -9 0 23824.4 1484.22 1
-2 -9 1 9865.74 832.983 6
2 -9 -1 7557.32 846.787 1
-2 -9 2 7180.22 724.187 6
2 -9 -2 6871.41 766.116 1
-2 -9 3 30906.9 1536.37 6
2 -9 -3 26687.5 1582.03 1
-2 -9 4 10319.4 858.724 6
2 -9 -4 10125.7 945.421 1
2 -9 -5 3654.93 556.571 1
-2 -9 5 4208.52 549.568 6
2 9 5 3613.29 499.669 5
2 -9 -6 4981.00 677.599 1
-2 -9 6 5469.72 646.670 6
2 9 6 6042.97 652.868 5
-2 -9 6 5807.42 664.735 1
-2 -9 7 7132.77 737.813 6
2 9 7 6863.55 685.476 5
2 -9 -7 6669.40 754.167 1
-2 -9 7 6881.84 729.427 1
2 -9 -8 6342.38 743.442 1
-2 -9 8 8517.90 787.336 6
2 9 8 8321.70 745.933 5
-2 -9 8 7027.97 567.646 3
-2 -9 8 7111.32 764.243 1
-2 -9 9 5376.31 492.008 3
-2 -9 9 5927.18 683.395 1
2 -9 -9 5912.70 712.188 1
2 9 9 5569.70 620.103 5
-2 -9 10 4745.91 620.419 1
-2 -9 10 4444.29 450.932 3
2 -9 -10 5443.61 680.975 1
2 9 10 5040.13 600.534 5
-2 -9 11 9054.36 857.423 1
2 9 11 7005.75 713.075 5
2 -9 -11 6941.96 767.293 1
2 -9 -12 -17.1014 255.813 1
2 9 12 158.920 229.821 5
-2 -9 12 725.867 294.412 1
-2 -9 13 3378.82 535.626 1
2 -9 -13 4388.44 617.225 1
2 9 13 4575.65 582.426 5
-2 -9 14 5251.79 678.041 1
2 -9 -14 4276.38 480.667 3
2 -9 -14 5522.84 671.039 1
2 9 14 3491.93 532.450 5
-2 -9 15 374.736 306.760 1
2 -9 -15 371.073 193.336 3
2 -9 -15 261.089 237.546 1
2 9 15 242.145 239.674 5
-2 -9 16 12210.9 1022.33 1
2 9 16 13635.6 1027.82 5
2 -9 -16 12246.8 1007.85 1
2 -9 -16 12283.3 866.015 3
-2 -9 17 4414.66 629.586 1
2 -9 -17 4443.62 535.809 3
-2 -9 17 3798.16 478.658 2
2 -9 -17 3888.18 579.459 1
-2 -9 18 17453.9 1225.71 1
-2 -9 18 17785.0 1047.68 2
2 -9 -18 17473.6 1218.83 1
2 -9 -18 16567.5 1071.25 3
2 -9 -19 7162.72 787.416 1
-2 -9 19 9926.36 921.302 1
-2 -9 19 9336.01 761.648 2
2 -9 -19 9858.10 839.732 3
-2 -9 20 13057.0 1080.88 1
2 -9 -20 12451.3 1007.73 1
-2 -9 20 12798.6 909.062 2
2 -9 -20 12956.3 985.502 3
2 -9 -21 6345.09 714.940 1
-2 -9 21 7461.74 801.353 1
2 -9 -21 7627.01 766.626 3
-2 -9 22 9517.44 936.627 1
2 -9 -22 9357.08 884.158 3
2 -9 -23 788.360 341.016 3
-2 -9 23 1064.74 392.767 1
-2 -9 24 11249.5 993.346 1
2 -9 -24 9535.05 929.807 3
2 -9 -25 889.371 357.399 3
-2 -9 25 611.758 297.688 1
2 -9 -26 3329.45 582.622 3
-2 -10 -24 8614.98 904.053 3
2 -10 24 9521.08 1038.41 1
2 -10 23 6499.42 853.111 1
-2 -10 -23 5594.88 731.471 3
-2 -10 -22 5849.08 709.954 3
2 -10 22 5775.98 794.419 1
2 -10 21 1077.34 426.161 1
-2 -10 -21 409.172 302.606 3
-2 -10 -20 20898.5 1320.58 3
-2 -10 -20 22268.4 1359.00 1
2 -10 20 22910.8 1604.28 1
-2 -10 -19 891.927 314.338 1
2 -10 19 1071.01 409.450 1
-2 -10 -19 785.920 303.445 3
-2 -10 -18 11901.8 978.047 1
-2 -10 -18 10943.6 892.279 3
2 -10 18 10281.4 1055.68 1
-2 -10 -17 328.043 260.581 1
2 -10 17 859.883 381.226 1
-2 -10 -17 239.604 233.129 3
2 -10 16 3429.90 647.115 1
-2 -10 -16 4049.13 531.547 3
-2 -10 -16 3726.02 571.031 1
-2 -10 -15 20907.9 1314.54 1
-2 -10 -15 19991.3 1155.30 3
-2 10 15 20605.6 1067.76 5
2 -10 15 19126.8 1439.13 1
-2 -10 -14 6796.85 749.807 1
2 -10 14 6143.21 821.113 1
-2 10 14 5638.29 534.447 5
-2 -10 -14 5703.48 591.459 3
2 -10 13 462.130 363.354 1
-2 -10 -13 4.14386 188.459 1
-2 -10 -13 530.734 255.143 3
-2 -10 -12 13324.3 1039.55 1
-2 -10 -12 13138.9 866.297 3
2 -10 12 14148.2 1207.27 1
-2 -10 -11 7466.25 784.016 1
2 -10 11 8060.62 923.213 1
-2 -10 -11 7114.24 614.986 3
-2 -10 -10 15544.3 1127.23 1
2 -10 10 14074.7 1207.93 1
-2 -10 -10 13679.0 851.478 3
-2 -10 -9 22535.3 1374.34 1
-2 -10 -9 20079.4 1043.55 3
2 -10 9 20540.9 1461.95 1
-2 -10 -8 2074.71 444.274 1
2 -10 8 1797.69 472.418 1
-2 -10 -8 2290.16 340.230 3
-2 -10 -7 7051.40 770.654 1
2 -10 7 5738.06 786.940 1
-2 -10 -6 25235.5 1484.76 1
2 -10 6 25218.6 1631.87 1
-2 -10 -5 14027.7 1077.98 1
2 -10 5 14048.6 1184.22 1
-2 -10 -4 38825.5 1913.96 1
2 -10 4 38662.8 2061.03 1
-2 -10 -3 673.832 349.255 1
2 -10 3 887.594 366.934 1
-2 -10 -2 19490.7 1284.92 1
2 -10 2 17016.0 1303.88 1
-2 -10 -1 40980.2 1982.34 1
2 -10 1 39772.4 2088.63 1
-2 -10 0 17114.8 1203.24 1
2 -10 0 14642.8 1215.48 1
-2 -10 1 38837.2 1912.45 1
2 -10 -1 36579.9 2008.98 1
-2 -10 2 17678.2 1227.69 1
2 -10 -2 16554.9 1285.15 1
-2 -10 3 1023.65 357.622 1
2 -10 -3 813.092 395.532 1
-2 -10 4 39031.1 1943.40 1
2 -10 -4 39235.0 2049.01 1
-2 -10 5 13534.8 1096.86 1
2 10 5 15061.8 1053.52 5
2 -10 -5 13507.4 1140.61 1
-2 -10 6 24294.6 1487.51 1
2 10 6 25117.9 1408.92 5
2 -10 -6 25686.3 1604.70 1
-2 -10 7 7650.01 811.563 1
2 10 7 7523.04 758.259 5
2 -10 -7 8110.70 882.681 1
2 -10 -8 2782.69 551.681 1
-2 -10 8 2040.34 472.106 1
2 10 8 2181.98 436.154 5
-2 -10 9 20937.4 1386.05 1
2 10 9 21019.1 1306.75 5
2 -10 -9 22559.8 1471.34 1
-2 -10 10 14456.5 1149.33 1
2 10 10 12885.5 1017.96 5
2 -10 -10 13365.2 1120.87 1
-2 -10 11 8378.67 868.337 1
2 10 11 9301.95 856.703 5
2 -10 -11 8072.81 881.841 1
-2 -10 12 13976.0 1136.77 1
2 10 12 14434.5 1080.51 5
2 -10 -12 12673.1 1093.93 1
2 -10 -13 -99.3307 197.986 1
2 10 13 -77.3588 213.714 5
-2 -10 14 5784.12 752.756 1
2 -10 -14 5571.95 724.883 1
2 10 14 6173.70 726.902 5
-2 -10 15 21428.6 1426.32 1
2 10 15 21240.3 1349.40 5
2 -10 -15 18360.1 1326.92 1
-2 -10 16 4307.59 667.817 1
2 10 16 3565.32 561.416 5
2 -10 -16 4238.55 641.496 1
-2 -10 17 202.116 302.709 1
2 10 17 160.651 251.722 5
2 -10 -17 -19.3939 214.606 1
-2 -10 18 12970.1 1130.50 1
2 -10 -18 13409.2 1111.58 1
-2 -10 19 -63.6973 288.949 1
2 -10 -19 880.266 340.919 1
-2 -10 20 17733.3 1342.08 1
2 -10 -20 19476.2 1355.81 1
-2 -10 21 957.186 406.979 1
-2 -10 22 4984.53 723.669 1
-2 -10 23 7753.15 889.298 1
-2 -10 24 11317.4 1075.79 1
2 -11 18 1293.95 532.363 1
-2 -11 -18 2692.79 532.119 1
2 -11 17 3944.62 721.482 1
-2 -11 -17 2995.19 564.696 1
2 -11 16 4532.25 761.099 1
-2 -11 -16 5004.84 683.692 1
2 -11 15 7580.86 943.859 1
-2 -11 -15 6621.80 791.786 1
2 -11 14 4875.22 770.930 1
-2 -11 -14 4937.37 680.562 1
2 -11 13 103.608 297.155 1
-2 -11 -13 828.151 320.096 1
2 -11 12 169.579 320.148 1
-2 -11 -12 861.282 356.935 1
-2 -11 -11 17301.7 1271.09 1
2 -11 11 17129.3 1413.19 1
2 -11 10 4039.20 710.931 1
-2 -11 -10 3511.34 598.382 1
2 -11 9 7348.69 905.554 1
-2 -11 -9 6100.30 762.572 1
-2 -11 -8 8850.77 909.352 1
2 -11 8 8515.56 993.797 1
2 -11 7 1775.18 469.170 1
-2 -11 -7 1729.11 464.358 1
-2 -11 -6 18861.7 1331.04 1
2 -11 6 18611.7 1449.72 1
-2 -11 -5 19340.2 1368.61 1
2 -11 5 20543.0 1525.72 1
-2 -11 -4 899.825 397.256 1
2 -11 4 1400.97 441.272 1
2 -11 3 3213.33 649.469 1
-2 -11 -3 3582.69 600.690 1
2 -11 2 6741.12 860.014 1
-2 -11 -2 6482.74 787.701 1
2 -11 1 3103.58 642.056 1
-2 -11 -1 2933.36 566.464 1
-2 -11 0 38853.7 2021.90 1
2 -11 0 38266.5 2129.54 1
2 -11 -1 4030.38 694.224 1
-2 -11 1 3682.81 627.950 1
-2 -11 2 7388.45 844.750 1
2 -11 -2 7235.03 890.294 1
2 -11 -3 3083.26 621.161 1
-2 -11 3 3693.64 628.535 1
2 -11 -4 541.046 368.044 1
-2 -11 4 714.338 327.328 1
2 11 4 1276.68 367.874 5
-2 -11 5 17688.7 1324.37 1
2 11 5 18122.4 1222.10 5
2 -11 -5 16708.6 1351.90 1
-2 -11 6 18793.8 1366.54 1
2 11 6 18954.9 1272.78 5
2 -11 -6 20696.9 1482.28 1
-2 -11 7 2145.36 526.601 1
2 -11 -7 2704.02 597.482 1
2 11 7 3245.74 542.957 5
2 -11 -8 6721.96 837.639 1
2 11 8 6032.94 707.148 5
-2 -11 8 6950.46 825.724 1
-2 -11 9 5473.31 736.793 1
2 -11 -9 4696.83 722.978 1
2 11 9 4829.61 648.071 5
-2 -11 10 2441.21 521.877 1
2 -11 -10 3777.01 644.348 1
2 11 10 4352.43 628.346 5
-2 -11 11 16831.6 1308.00 1
2 11 11 15096.8 1158.75 5
2 -11 -11 16419.7 1317.33 1
-2 -11 12 865.806 376.768 1
2 -11 -12 600.250 307.409 1
2 11 12 1274.48 386.406 5
-2 -11 13 343.000 333.212 1
2 -11 -13 185.494 255.592 1
2 11 13 450.378 280.205 5
-2 -11 14 5872.41 769.819 1
2 -11 -14 5593.66 775.855 1
2 11 14 5737.97 734.252 5
-2 -11 15 4347.13 682.014 1
2 -11 -15 3788.50 652.900 1
-2 -11 16 4112.30 703.224 1
2 -11 -16 5523.49 761.346 1
2 11 16 5927.89 733.645 5
-2 -11 17 2929.04 605.529 1
2 11 17 4898.29 668.580 5
2 -11 -17 3898.36 674.776 1
-2 -11 18 4624.63 729.864 1
2 -11 -18 3592.89 633.825 1
2 -11 -19 1292.17 368.540 1
-2 -12 -16 1891.38 529.549 1
-2 -12 -15 14055.5 1194.67 1
-2 -12 -14 -125.785 291.038 1
-2 -12 -13 3806.58 669.354 1
-2 -12 -12 3646.61 652.065 1
-2 -12 -11 6764.84 842.658 1
-2 -12 -10 8370.62 935.727 1
-2 -12 -9 20992.7 1493.81 1
-2 -12 -8 761.744 342.495 1
2 -12 7 1311.56 424.594 1
-2 -12 -7 2126.54 509.437 1
-2 -12 -6 5950.80 824.139 1
2 -12 6 4744.66 807.489 1
2 -12 5 7048.59 934.267 1
-2 -12 -5 7124.55 860.943 1
2 -12 4 3830.63 734.914 1
-2 -12 -4 2356.46 540.834 1
2 -12 3 1861.41 548.814 1
-2 -12 -3 2273.54 538.604 1
2 -12 2 3925.70 722.469 1
-2 -12 -2 3555.50 647.542 1
2 -12 1 3564.53 684.843 1
-2 -12 -1 2622.36 580.633 1
2 -12 0 1389.73 496.260 1
-2 -12 0 516.295 339.563 1
2 -12 -1 2166.61 591.550 1
-2 -12 1 1550.98 457.484 1
2 -12 -2 2617.84 595.363 1
-2 -12 2 4393.81 685.014 1
2 -12 -3 2008.16 517.532 1
-2 -12 3 3370.38 620.083 1
2 -12 -4 3306.74 653.003 1
-2 -12 4 3829.53 696.664 1
2 12 4 3364.60 566.339 5
2 12 5 8734.24 888.223 5
2 -12 -5 9617.48 1055.93 1
-2 -12 5 7499.22 910.444 1
2 -12 -6 7824.10 982.659 1
-2 -12 6 5959.07 828.001 1
2 12 6 5375.06 704.626 5
2 -12 -7 803.808 376.623 1
2 12 7 454.333 334.533 5
2 -12 -8 1511.19 489.643 1
2 12 8 434.969 343.446 5
2 12 9 19929.3 1379.22 5
2 -12 -9 22904.5 1644.24 1
2 -12 -10 9518.70 1045.71 1
2 12 10 6810.86 824.426 5
2 -12 -11 6529.53 867.735 1
2 12 11 5734.24 739.898 5
2 -12 -12 5720.62 817.578 1
2 -12 -13 4014.63 710.059 1
2 -12 -14 -152.503 314.385 1
2 -12 -15 10438.9 1099.27 1
2 -12 -16 1233.12 490.674 1
-3 0 0 316.724 221.182 1
-3 0 0 -38.8914 110.196 5
-3 0 -1 144508. 4097.97 1
-3 0 1 146094. 4109.55 1
-3 0 -1 147720. 3821.54 5
-3 0 1 147981. 3768.52 5
-3 0 -2 10877.5 715.487 1
-3 0 2 11816.4 736.864 1
-3 0 -2 10402.2 570.933 5
-3 0 2 11754.8 545.677 5
3 0 -3 11941.6 707.723 6
-3 0 -3 12498.6 762.698 1
-3 0 3 11836.2 745.185 1
-3 0 3 11903.9 539.816 5
3 0 -4 6062.62 509.678 6
-3 0 -4 7079.20 563.144 1
-3 0 4 7524.44 577.419 1
-3 0 4 8111.35 408.326 5
3 0 4 8026.03 513.921 4
3 0 -5 24369.3 1096.96 6
-3 0 -5 24653.3 1139.53 1
-3 0 5 26296.9 1118.16 6
-3 0 5 25850.5 1160.34 1
3 0 5 24621.3 1031.85 4
3 0 -6 1025.37 236.785 6
-3 0 6 985.463 249.407 6
-3 0 6 1523.20 300.173 1
-3 0 -6 1197.32 265.082 1
3 0 6 1237.16 270.745 4
-3 0 -7 98544.1 2998.28 1
-3 0 7 97294.2 2927.36 6
-3 0 7 101791. 3032.10 1
3 0 7 99408.2 2898.39 4
3 0 -7 102605. 2952.39 6
3 0 -8 189828. 4920.05 6
-3 0 8 189244. 4910.48 6
-3 0 8 183897. 4996.85 1
3 0 8 186850. 4897.71 4
-3 0 -8 170819. 4929.48 1
3 0 -9 26451.5 1115.77 6
-3 0 9 24293.8 1076.09 6
-3 0 9 25482.7 1166.62 1
3 0 9 23573.0 1086.13 4
-3 0 -9 23261.6 1114.97 1
3 0 -10 113711. 3286.48 6
-3 0 10 112651. 3268.68 6
-3 0 10 116335. 3385.88 1
-3 0 -10 114001. 3350.14 1
3 0 10 113697. 3316.79 4
3 0 -11 14734.6 802.285 6
-3 0 11 14685.6 793.229 6
-3 0 -11 13986.1 816.719 1
3 0 11 14179.2 825.765 4
-3 0 11 13676.8 821.315 1
-3 0 12 31249.3 1272.22 6
-3 0 12 32850.8 1377.34 1
-3 0 -12 32505.0 1344.30 1
3 0 -12 30847.1 1278.03 6
3 0 12 32500.0 1373.85 4
-3 0 12 31176.6 1409.13 3
-3 0 13 21672.1 1133.64 3
-3 0 13 19440.8 945.167 6
-3 0 -13 18547.7 970.168 1
-3 0 13 20453.9 1026.74 1
3 0 13 19711.5 1033.46 4
-3 0 14 19183.7 1072.49 3
-3 0 14 17897.2 962.295 1
-3 0 14 17790.4 894.404 6
-3 0 -14 17807.5 930.158 1
3 0 14 17271.7 979.990 4
-3 0 15 54156.7 1912.56 1
-3 0 15 51309.6 2041.55 3
-3 0 15 52056.3 1804.79 6
-3 0 -15 50228.7 1843.53 1
3 0 15 56577.8 2026.30 4
-3 0 16 31998.3 1505.34 3
-3 0 16 30408.1 1255.18 6
-3 0 -16 29215.9 1276.98 1
3 0 16 31370.8 1428.07 4
-3 0 16 32096.9 1344.90 1
-3 0 -17 14987.9 841.065 1
-3 0 17 15658.7 823.388 6
3 0 17 15388.8 960.664 4
-3 0 17 14248.4 840.961 1
-3 0 18 651.036 195.589 1
-3 0 18 777.878 203.523 6
-3 0 -18 974.249 221.954 1
3 0 18 615.319 270.334 4
-3 0 19 213.526 158.045 6
-3 0 -19 -88.3317 172.385 1
-3 0 -19 154.805 218.954 3
3 0 19 32.4990 229.447 4
-3 0 19 -118.353 151.847 1
-3 0 -20 9334.58 745.043 3
-3 0 20 8794.32 590.364 6
-3 0 20 7854.89 598.828 1
3 0 20 8199.26 730.255 4
-3 0 -20 8713.59 611.821 1
-3 0 -21 7482.92 696.604 3
-3 0 21 8228.00 560.664 6
-3 0 21 7420.34 571.928 1
3 0 21 7942.97 720.637 4
-3 0 -21 7139.26 549.158 1
-3 0 22 648.087 189.184 1
-3 0 22 1078.21 217.344 6
-3 0 -22 1225.71 233.078 1
-3 0 -22 589.093 273.989 3
-3 0 22 1310.92 365.801 2
3 0 22 1116.31 322.227 4
-3 0 -23 9046.57 802.582 3
-3 0 23 7471.33 569.080 1
-3 0 23 8383.59 560.216 6
-3 0 -23 7888.50 546.459 1
-3 0 23 8338.78 825.523 2
3 0 23 7770.68 746.905 4
-3 0 -23 8438.89 536.526 6
-3 0 -24 2285.47 277.289 6
-3 0 24 2260.84 294.618 6
-3 0 -24 1401.10 390.676 3
3 0 24 1997.64 434.386 4
-3 0 24 1460.11 423.833 2
-3 0 24 1298.20 235.269 1
-3 0 -25 13030.0 1018.80 3
-3 0 -25 13976.4 682.193 6
-3 0 25 13344.2 711.002 6
-3 0 25 12450.2 1046.68 2
3 0 -25 12498.7 1100.46 3
-3 0 26 8179.97 534.904 6
-3 0 -26 7390.99 773.718 3
-3 0 26 9426.08 925.484 2
3 0 -26 8194.34 917.630 3
-3 0 -27 2391.32 471.801 3
-3 0 27 2213.36 502.425 2
3 0 -27 1228.02 452.229 3
-3 0 -28 2617.99 511.493 3
-3 0 28 1915.77 468.270 2
3 0 -28 1379.91 483.785 3
-3 0 -29 1804.51 446.373 3
-3 0 29 1364.17 393.853 2
3 0 -29 709.494 389.163 3
-3 0 -30 4129.92 635.422 3
-3 0 30 4246.52 674.486 2
3 0 -30 3523.45 697.529 3
-3 0 31 11671.6 1125.03 2
-3 0 -31 13155.0 1151.20 3
3 0 -31 13479.7 1292.05 3
-3 -1 -31 1591.12 468.938 3
-3 1 31 1131.52 445.299 2
-3 -1 -30 19439.5 1395.60 3
-3 1 30 18616.3 1397.09 2
-3 -1 -29 8595.07 909.429 3
-3 1 29 10100.3 987.091 2
-3 -1 -28 1758.64 438.985 3
-3 1 28 1326.32 460.239 2
-3 -1 -27 18348.4 1269.61 3
-3 1 27 15101.4 1195.79 2
-3 1 26 1509.48 217.355 6
-3 -1 -26 1549.88 439.636 3
-3 1 26 1005.06 408.461 2
-3 -1 -25 19623.5 1274.96 3
-3 -1 -25 19722.9 795.674 6
-3 1 25 20348.5 888.366 6
-3 1 25 19175.9 1319.49 2
-3 -1 -24 9510.35 526.991 6
-3 -1 -24 8892.70 829.774 3
-3 1 24 9928.93 594.448 6
-3 1 24 8682.87 863.383 2
-3 -1 -23 1019.33 216.190 1
-3 1 23 1631.59 248.749 6
-3 1 23 1651.61 272.671 1
-3 -1 -23 1106.81 348.702 3
-3 -1 -23 1733.34 230.518 6
-3 1 23 1109.71 348.878 2
3 1 -22 91.6711 146.029 6
-3 -1 -22 31.2539 116.959 6
-3 1 22 162.884 146.324 6
-3 1 22 -149.645 127.232 1
-3 -1 -22 94.0364 133.713 1
-3 -1 -22 97.6133 221.104 3
-3 1 22 183.790 202.862 2
3 1 -22 71.6945 69.0123 4
-3 1 21 13927.8 796.536 1
3 1 -21 15044.9 841.867 6
-3 -1 -21 14772.4 726.077 6
-3 1 21 15778.7 802.514 6
-3 -1 -21 14721.2 1001.20 3
-3 -1 -21 15776.7 830.408 1
-3 1 21 13017.8 1011.47 2
3 1 -21 14890.4 583.886 4
-3 1 20 6017.87 507.798 1
-3 -1 -20 5659.16 489.410 1
-3 -1 -20 5753.47 608.070 3
3 1 -20 5619.09 500.054 6
-3 1 20 5750.50 469.321 6
-3 -1 -20 6497.58 460.984 6
3 1 -20 5753.29 325.306 4
-3 1 19 52090.6 1765.81 6
-3 1 19 49599.8 1798.55 1
3 1 -19 49800.6 1805.84 6
-3 -1 -19 51881.7 2008.95 3
-3 -1 -19 47917.1 1774.56 1
3 1 -19 51943.8 1444.83 4
3 1 -18 10361.4 677.567 6
-3 1 18 10534.5 654.545 6
-3 1 18 10314.4 683.898 1
-3 -1 -18 10148.9 673.770 1
3 -1 18 8965.97 748.863 4
3 1 -17 8940.76 625.210 6
-3 1 17 8475.13 614.536 1
-3 -1 -17 9324.56 640.182 1
-3 1 17 7744.44 565.013 6
3 -1 17 9242.57 727.199 4
-3 1 16 22090.9 1206.27 3
3 1 -16 21745.4 1041.79 6
-3 1 16 22509.2 1022.04 6
-3 1 16 21301.0 1048.88 1
-3 -1 -16 23540.1 1091.12 1
3 -1 16 21785.5 1154.19 4
-3 1 15 5119.77 452.489 6
-3 1 15 4418.83 509.267 3
-3 1 15 4300.55 440.395 1
3 1 -15 4807.97 281.614 5
3 1 -15 3707.19 401.608 6
-3 -1 -15 4034.87 429.253 1
3 -1 15 4356.19 487.869 4
3 1 -14 1313.87 252.041 6
-3 1 14 1265.71 255.433 6
-3 1 14 732.466 254.517 3
-3 1 14 1382.38 263.685 1
-3 -1 -14 1658.71 277.169 1
3 1 -14 1221.02 148.254 5
3 -1 14 1468.88 316.749 4
-3 1 13 42734.1 1727.10 3
-3 -1 -13 39295.0 1558.97 1
3 1 -13 40598.1 1554.88 6
-3 1 13 43164.7 1564.41 6
-3 1 13 41675.7 1607.42 1
3 1 -13 42674.1 1225.63 5
3 -1 13 42793.2 1664.62 4
-3 1 12 18051.5 1009.06 3
3 1 -12 17660.0 911.485 6
-3 -1 -12 17871.0 931.459 1
-3 1 12 17708.7 904.671 6
-3 1 12 18289.6 957.545 1
3 1 -12 18561.7 665.853 5
3 -1 12 17963.2 959.925 4
3 1 -11 51425.4 1813.75 6
-3 1 11 51380.7 1800.28 6
-3 -1 -11 50496.4 1830.99 1
-3 1 11 52858.7 1884.75 1
3 1 -11 54553.1 1482.41 5
3 -1 11 50005.7 1843.53 4
-3 1 11 49652.7 1899.66 3
3 1 -10 22582.6 1023.54 6
-3 -1 -10 20166.1 1006.46 1
3 1 -10 20204.1 732.906 5
-3 1 10 22199.6 1062.29 1
3 -1 10 20296.5 1006.88 4
-3 1 10 19422.1 967.133 6
-3 1 10 22759.2 1096.74 3
3 1 -9 39817.7 1523.77 6
-3 1 9 39207.2 1504.06 6
3 1 -9 40924.3 1231.30 5
-3 -1 -9 38819.5 1535.49 1
-3 1 9 43386.7 1620.61 1
3 -1 9 44801.9 1574.14 4
-3 1 9 40074.9 1584.53 3
3 1 -8 6971.89 539.506 6
-3 1 8 6691.85 533.432 6
3 1 -8 6883.98 375.621 5
-3 1 8 7090.55 572.347 1
3 -1 8 7478.61 549.016 4
-3 -1 -8 6262.36 519.874 1
-3 1 8 6711.26 555.706 3
-3 1 7 1702.83 297.325 1
-3 1 7 2028.63 309.165 6
-3 -1 -7 2078.54 316.100 1
-3 1 7 2535.44 332.947 3
3 1 -7 2099.78 305.437 6
3 1 -7 1670.36 192.850 5
3 -1 7 2283.61 301.913 4
-3 1 6 24658.4 1093.71 6
-3 -1 -6 25161.1 1134.32 1
3 1 -6 24707.7 1094.16 6
3 1 -6 24515.8 866.393 5
-3 -1 -6 24220.5 1027.34 5
-3 1 6 24920.6 781.612 5
3 -1 6 23782.6 1030.80 4
-3 1 6 23160.6 1125.84 1
-3 1 6 24369.6 1102.43 3
3 1 -5 45124.3 1657.82 6
-3 1 5 48795.4 1710.12 6
-3 -1 -5 45370.7 1701.50 1
3 1 -5 46589.3 1427.66 5
-3 -1 -5 46686.4 1588.42 5
-3 1 5 48599.2 1348.87 5
3 -1 5 46427.2 1594.52 4
-3 1 5 49948.1 1785.73 1
3 1 -4 595.886 194.240 6
-3 1 4 943.068 247.087 6
-3 1 4 1063.91 259.041 1
-3 -1 -4 453.111 197.336 1
-3 1 4 786.422 131.224 5
-3 -1 -4 871.869 197.782 5
3 -1 4 641.950 181.253 4
3 1 -3 63331.1 2030.05 6
-3 -1 -3 58571.3 2042.91 1
-3 1 3 60072.4 1704.89 5
-3 -1 -3 60940.4 1881.54 5
3 -1 3 58321.1 1866.13 4
-3 1 3 66070.1 2144.07 1
3 1 -2 40993.7 1523.64 6
-3 -1 -2 44622.3 1430.42 5
3 -1 2 39484.7 1378.39 4
-3 1 2 41241.8 1600.64 1
3 1 -1 21455.2 998.225 6
-3 -1 -1 22321.5 889.813 5
3 -1 1 22641.7 880.856 4
3 1 0 10602.6 664.034 6
-3 -1 0 11034.9 569.989 5
-3 1 0 11731.1 740.434 1
3 -1 0 11418.6 570.683 4
3 1 1 21975.8 1017.09 6
-3 -1 1 22737.0 873.886 5
-3 1 -1 21949.2 1073.02 1
3 -1 -1 22397.6 847.039 4
3 1 2 40781.1 1503.92 6
-3 1 -2 41620.1 1591.03 1
-3 -1 2 40259.7 1299.20 5
3 -1 -2 39803.6 1262.39 4
-3 1 -3 62145.3 2134.63 1
3 -1 -3 63817.6 1775.83 4
3 1 3 61326.2 2038.37 6
3 1 4 814.358 197.805 6
-3 1 -4 882.321 231.130 1
3 -1 -4 1165.41 165.398 4
3 1 5 46089.4 1665.23 6
-3 -1 5 49162.2 1694.11 6
-3 1 -5 48950.4 1777.12 1
3 -1 -5 47785.7 1363.55 4
3 1 6 22558.9 1027.09 6
-3 -1 6 22006.8 1023.97 6
-3 1 -6 21791.9 1077.20 1
3 -1 -6 24110.5 754.189 4
-3 -1 7 2992.81 351.134 6
-3 1 -7 2898.85 364.642 1
3 -1 -7 2446.06 176.262 4
-3 -1 8 6704.70 525.610 6
-3 1 -8 8527.15 616.930 1
3 -1 -8 7269.29 303.432 4
-3 -1 9 39826.4 1484.14 6
-3 1 -9 38414.5 1531.56 1
-3 -1 10 19255.5 939.212 6
-3 1 -10 19563.0 998.432 1
-3 1 -11 54904.0 1952.08 1
-3 -1 11 56303.7 1897.61 6
3 1 11 54973.4 1944.17 4
-3 1 -12 17606.1 941.185 1
-3 -1 12 19397.3 931.970 6
-3 -1 12 18138.6 961.327 1
3 1 12 17253.1 951.112 4
-3 -1 13 39723.3 1669.19 3
-3 1 -13 43751.4 1604.95 1
-3 -1 13 38042.5 1479.44 6
-3 -1 13 38482.7 1553.76 1
3 1 13 38930.5 1583.68 4
-3 -1 14 1359.48 266.029 6
-3 1 -14 906.138 225.041 1
-3 -1 14 1606.97 318.796 3
-3 -1 14 753.916 202.241 1
3 1 14 1029.59 270.183 4
-3 -1 15 4894.02 477.282 1
-3 -1 15 4372.85 429.063 6
-3 -1 15 4462.92 541.467 3
3 1 15 3816.56 461.323 4
-3 1 -15 4453.12 448.102 1
-3 -1 16 20747.8 986.468 6
3 1 16 21075.4 1131.60 4
-3 -1 16 19375.9 1027.30 1
-3 1 -16 21657.6 1047.45 1
-3 -1 17 12435.5 725.116 6
-3 -1 17 10072.2 713.896 1
3 1 17 11945.9 838.660 4
-3 1 -17 11632.8 732.174 1
-3 1 -18 11759.9 791.616 3
-3 -1 18 10906.0 685.659 6
-3 -1 18 10955.8 733.843 1
-3 1 -18 11340.4 724.506 1
3 1 18 11417.3 839.904 4
-3 1 -19 44627.4 1834.75 3
-3 -1 19 48390.4 1698.56 6
-3 -1 19 46160.3 1773.50 1
-3 1 -19 49167.9 1741.53 1
3 1 19 46415.7 1935.07 4
-3 1 -20 6023.27 613.746 3
-3 -1 20 5983.32 498.256 6
-3 -1 20 5818.10 530.560 1
-3 1 -20 5096.58 474.057 1
3 1 20 4478.29 545.611 4
-3 -1 21 15498.4 901.994 1
-3 1 -21 17822.0 1071.70 3
-3 -1 21 18187.8 893.114 6
-3 1 -21 16458.7 877.225 1
3 1 21 15707.6 1049.58 4
3 -1 -21 18058.9 1226.68 3
-3 -1 22 26.1647 121.776 6
-3 1 -22 -187.211 247.446 3
-3 -1 22 24.0101 139.252 1
-3 1 -22 50.8824 125.759 1
3 1 22 -99.1293 230.974 4
3 -1 -22 -287.341 279.658 3
-3 -1 23 1414.80 260.988 1
-3 -1 23 1374.86 251.653 6
-3 1 -23 1504.10 386.861 3
-3 -1 23 1581.00 409.491 2
-3 1 -23 1061.27 230.089 1
3 1 23 1755.66 372.507 4
3 -1 -23 1819.29 439.500 3
-3 1 -24 9092.10 807.944 3
-3 -1 24 9826.18 624.102 6
-3 -1 24 7686.84 817.587 2
-3 -1 24 10223.5 675.763 1
3 1 24 8427.98 797.015 4
3 -1 -24 8696.07 912.880 3
-3 1 -25 20758.5 1266.71 3
-3 -1 25 20705.1 947.190 6
-3 -1 25 18145.8 1285.06 2
3 1 25 16334.8 1151.54 4
3 -1 -25 17535.3 1331.77 3
3 -1 -26 1525.57 505.000 3
-3 -1 26 1631.86 266.031 6
-3 1 -26 1753.99 435.377 3
3 1 26 785.382 334.167 4
-3 -1 26 1657.94 475.884 2
-3 -1 27 17028.8 844.783 6
-3 -1 27 16777.7 1261.91 2
3 1 27 18092.9 1211.31 4
-3 1 -27 16063.6 1167.83 3
3 -1 -27 17235.5 1348.07 3
3 -1 -28 2064.34 490.815 3
-3 1 -28 1386.16 418.559 3
3 1 28 2098.86 446.055 4
-3 -1 28 1111.30 409.174 2
-3 1 -29 9400.56 927.506 3
-3 -1 29 11834.4 1095.38 2
3 -1 -29 11308.7 1128.12 3
-3 -1 30 18900.1 1392.83 2
-3 1 -30 16889.8 1279.41 3
3 -1 -30 17808.4 1462.85 3
3 -1 -31 1760.25 541.156 3
-3 1 -31 1361.85 443.120 3
-3 -1 31 2420.77 580.558 2
-3 1 -32 12066.5 1114.96 3
-3 -2 -30 1254.61 390.674 3
-3 2 30 1274.71 420.729 2
-3 -2 -29 8069.40 882.401 3
-3 2 29 9040.77 941.120 2
-3 -2 -28 7531.68 843.852 3
-3 2 28 8130.11 900.274 2
-3 -2 -27 1633.95 471.516 3
-3 2 27 2163.85 455.671 2
-3 -2 -26 2373.31 497.946 3
-3 2 26 2993.61 573.200 2
-3 -2 -25 37779.2 1859.01 3
-3 2 25 36440.6 1305.01 6
-3 2 25 33744.9 1821.57 2
3 2 -24 10474.3 729.644 6
-3 -2 -24 11523.9 962.174 3
-3 2 24 11729.7 657.447 6
-3 -2 -24 12028.0 576.079 6
-3 2 24 10777.1 953.976 2
3 2 -23 34323.5 1488.53 6
-3 -2 -23 37887.4 1430.96 1
-3 -2 -23 37269.4 1788.22 3
-3 2 23 38473.2 1386.89 6
-3 -2 -23 37394.4 1262.48 6
-3 2 23 39238.3 1429.32 1
-3 2 23 36427.9 1834.23 2
3 2 -22 19364.3 1006.04 6
-3 2 22 18586.0 885.807 6
-3 -2 -22 18964.8 1176.44 3
-3 -2 -22 17953.6 789.838 6
-3 -2 -22 17755.1 908.234 1
-3 2 22 18224.7 903.338 1
-3 2 22 18854.4 1233.72 2
3 2 -22 16803.5 754.120 4
3 2 -21 50058.7 1896.39 6
-3 2 21 55095.1 1817.45 6
-3 -2 -21 51988.0 2142.54 3
-3 -2 -21 53621.8 1690.21 6
-3 -2 -21 50998.1 1845.38 1
-3 2 21 52808.3 2240.46 2
-3 2 21 54933.7 1850.61 1
3 2 -20 458.174 215.098 6
-3 2 20 402.122 179.069 1
-3 2 20 287.108 166.402 6
-3 -2 -20 343.521 143.610 6
-3 -2 -20 246.409 225.690 3
-3 2 20 621.354 257.810 2
-3 -2 -20 739.903 204.148 1
3 2 -19 710.069 202.696 6
-3 -2 -19 663.731 202.834 1
-3 2 19 473.271 187.521 6
-3 2 19 757.224 211.487 1
-3 -2 -19 753.346 250.958 3
-3 -2 -19 646.511 175.784 6
3 2 -18 10792.1 724.326 6
-3 2 18 10873.4 678.970 6
-3 2 18 11636.4 722.048 1
-3 -2 -18 11608.2 729.719 1
3 2 -17 46722.3 1726.57 6
-3 2 17 45105.5 1634.79 6
-3 -2 -17 40349.6 1617.41 1
3 -2 17 46994.1 1772.75 1
-3 2 17 46070.3 1681.79 1
-3 2 16 4392.79 425.485 6
3 2 -16 4770.99 471.788 6
-3 -2 -16 4016.88 424.651 1
-3 2 16 4032.77 498.462 3
3 -2 16 3202.86 412.418 1
-3 2 16 3863.44 419.671 1
-3 2 15 26138.0 1205.33 1
-3 2 15 27073.5 1343.98 3
-3 2 15 28442.1 1203.40 6
3 -2 15 30353.1 1333.89 1
-3 -2 -15 28375.1 1229.46 1
3 2 -15 27606.1 1235.16 6
-3 -2 -15 28688.8 1302.50 5
3 -2 14 5946.98 552.094 1
-3 2 14 5201.22 530.275 3
-3 2 14 5188.92 481.856 1
-3 2 14 4908.96 455.292 6
3 2 -14 4358.16 456.991 6
-3 -2 -14 5534.25 521.292 5
-3 -2 -14 5056.27 471.391 1
-3 2 13 33927.9 1475.43 3
-3 -2 -13 28803.7 1288.03 1
-3 2 13 31951.5 1309.15 6
3 2 -13 30909.1 1334.16 6
-3 2 13 32443.9 1353.73 1
-3 -2 -13 34601.3 1406.13 5
3 -2 13 33436.2 1433.60 1
-3 2 12 4708.90 492.915 3
-3 2 12 4818.42 450.531 6
3 2 -12 4392.57 446.895 6
-3 2 12 4580.86 453.451 1
-3 -2 -12 4790.64 460.039 1
-3 -2 -12 4159.87 446.151 5
3 -2 12 3953.73 463.357 1
-3 2 11 13117.4 816.056 3
-3 2 11 11129.2 705.576 6
3 2 -11 11583.0 731.781 6
-3 2 11 12899.3 782.996 1
3 -2 11 12022.1 794.327 1
-3 -2 -11 10499.7 703.350 1
-3 2 10 7474.50 596.636 3
-3 2 10 8034.32 593.097 6
3 2 -10 7744.24 583.110 6
-3 2 10 7850.32 600.433 1
3 -2 10 7969.43 640.689 1
3 2 -10 8170.62 452.385 5
-3 2 9 14714.6 822.675 6
3 2 -9 14482.5 824.974 6
-3 2 9 14762.4 852.737 1
3 -2 9 14444.9 880.689 1
3 2 -9 15273.0 659.351 5
-3 2 9 14731.4 847.347 3
-3 2 8 20117.5 987.643 6
3 2 -8 19895.6 984.132 6
-3 2 8 20727.8 1036.34 1
3 -2 8 19265.3 1047.67 1
-3 2 8 19612.7 589.374 5
3 2 -8 20246.8 794.408 5
-3 2 8 19305.6 980.695 3
3 2 -7 40752.2 1561.78 6
-3 2 7 43029.3 1634.81 1
-3 2 7 41374.2 1571.08 6
3 -2 7 42713.7 1678.64 1
-3 2 7 41320.0 1140.17 5
3 2 -7 42121.3 1348.68 5
-3 2 7 41359.8 1566.11 3
-3 2 6 879.109 247.824 1
-3 2 6 776.976 227.482 6
3 2 -6 775.939 216.098 6
-3 2 6 652.100 196.830 3
3 -2 6 622.597 240.944 1
3 2 -6 657.087 151.853 5
-3 2 5 6125.26 520.244 6
3 2 -5 6071.41 504.281 6
-3 2 5 5650.68 522.841 1
3 -2 5 5549.93 542.641 1
3 2 -5 5387.99 387.939 5
-3 -2 -5 5696.09 449.940 5
3 -2 5 5445.72 444.458 4
-3 2 5 5072.06 454.912 3
-3 2 4 1964.02 319.335 1
-3 2 4 1185.35 261.574 6
3 2 -4 1230.04 239.461 6
3 -2 4 1322.91 312.031 1
3 2 -4 1384.71 214.572 5
-3 -2 -4 1547.76 248.191 5
-3 2 3 113672. 3401.97 6
-3 2 3 119092. 3480.92 1
3 2 -3 118176. 3378.10 6
3 2 -3 113803. 3148.55 5
-3 -2 -3 122407. 3254.18 5
3 2 -2 18212.9 923.662 6
-3 2 2 18865.6 993.774 1
3 2 -2 18672.8 807.606 5
-3 -2 -2 18551.1 834.545 5
3 2 -1 62636.4 2098.85 6
-3 2 1 62582.3 2182.72 1
3 2 -1 63972.9 1945.02 5
-3 -2 -1 66164.4 1968.97 5
3 2 0 9642.42 638.094 6
-3 2 0 10609.3 714.640 1
3 2 0 9344.53 559.542 5
-3 2 -1 63035.3 2174.45 1
3 2 1 63702.7 2089.41 6
3 2 2 17519.5 885.572 6
-3 2 -2 17268.9 945.237 1
3 2 3 113236. 3287.45 6
-3 2 -3 115638. 3408.63 1
3 2 4 2603.03 333.175 6
-3 2 -4 2065.06 331.319 1
-3 2 -5 4509.64 467.390 1
-3 -2 5 4366.19 426.932 6
3 2 5 3814.63 395.875 6
3 2 6 582.812 189.875 6
-3 -2 6 1001.39 243.707 6
-3 2 -6 572.798 189.059 1
-3 2 -7 41848.8 1662.40 1
-3 -2 7 42584.3 1590.80 6
3 2 7 46372.2 1622.61 6
-3 2 -8 16926.9 939.611 1
3 2 8 18064.9 891.228 6
-3 -2 8 16583.4 876.305 6
3 2 9 11614.5 693.756 6
-3 -2 9 10314.5 676.627 6
-3 2 -9 10583.1 725.342 1
3 2 10 9241.95 616.816 6
-3 -2 10 7941.81 588.954 6
-3 2 -10 8682.10 645.810 1
3 2 11 12587.5 730.117 6
-3 -2 11 12749.4 754.304 6
-3 2 -11 13113.0 800.070 1
-3 -2 11 12250.4 822.848 3
-3 2 -12 3712.64 423.597 1
-3 -2 12 4446.63 443.384 6
-3 -2 12 4305.02 484.157 3
-3 -2 13 30486.6 1306.96 6
-3 -2 13 31856.6 1470.91 3
-3 -2 14 5900.08 590.677 3
-3 -2 14 4741.46 454.503 6
-3 2 -14 4528.69 468.930 1
-3 -2 15 27933.4 1406.03 3
-3 -2 15 29007.3 1244.28 6
-3 2 -15 31032.9 1323.49 1
-3 -2 16 4321.33 435.720 6
-3 2 -16 4776.64 481.988 1
3 2 16 4708.89 524.512 4
-3 2 -17 47271.4 1741.27 3
-3 -2 17 44207.5 1649.87 6
-3 2 -17 43574.5 1679.29 1
3 2 17 42303.1 1801.51 4
-3 2 -18 12011.6 763.440 6
-3 2 -18 10682.6 760.174 3
-3 -2 18 11463.5 729.552 6
-3 2 -18 11728.1 754.453 1
-3 2 -18 12279.0 802.563 2
3 2 18 11934.8 863.703 4
-3 2 -19 675.031 204.516 6
-3 -2 19 1433.11 275.678 6
-3 2 -19 638.661 251.296 3
3 2 19 524.906 248.651 4
-3 2 -19 832.918 237.222 1
3 -2 -19 781.298 296.551 3
-3 -2 20 497.682 201.570 1
-3 -2 20 595.494 197.811 6
-3 2 -20 507.477 259.934 3
-3 2 -20 211.975 171.702 6
-3 2 -20 131.346 165.052 1
3 2 20 415.681 266.027 4
3 -2 -20 197.612 271.219 3
-3 2 -21 55830.9 1968.77 6
-3 2 -21 54435.8 2122.99 3
-3 -2 21 56631.4 2036.97 1
-3 2 -21 52986.5 1919.40 1
-3 -2 21 56584.3 1945.50 6
3 2 21 56973.4 2245.52 4
3 -2 -21 58526.6 2426.16 3
-3 2 -22 17667.2 1078.96 3
-3 2 -22 16162.8 883.217 1
-3 -2 22 17582.0 918.575 6
3 2 22 16748.4 1108.79 4
-3 2 -22 16422.8 910.095 6
3 -2 -22 16413.0 1214.06 3
-3 -2 22 18124.3 987.571 1
-3 2 -23 33898.7 1368.82 6
-3 2 -23 34119.2 1603.38 3
-3 2 -23 30273.1 1297.61 1
-3 -2 23 33031.3 1342.78 6
-3 -2 23 29558.0 1360.69 1
3 2 23 32156.0 1620.95 4
3 -2 -23 30857.0 1739.02 3
-3 2 -24 11462.7 905.174 3
-3 2 -24 10661.7 701.068 6
-3 -2 24 9324.45 691.619 1
-3 -2 24 10376.1 682.465 6
-3 -2 24 10774.7 976.586 2
3 2 24 10202.6 887.258 4
3 -2 -24 11942.6 1046.89 3
-3 2 -25 37243.6 1450.93 6
-3 2 -25 37316.4 1773.11 3
-3 -2 25 35467.3 1421.98 6
-3 -2 25 37357.3 1902.48 2
3 2 25 32978.9 1720.20 4
3 -2 -25 34969.3 1939.88 3
3 -2 -26 2914.46 592.295 3
-3 2 -26 2110.72 455.116 3
-3 -2 26 3167.31 372.765 6
-3 2 -26 2727.40 349.880 6
-3 -2 26 3301.76 590.795 2
3 2 26 2509.54 500.321 4
3 -2 -27 1063.77 432.259 3
-3 2 -27 1531.09 415.132 3
-3 -2 27 860.296 217.033 6
-3 -2 27 779.256 383.227 2
3 2 27 1492.26 402.559 4
3 -2 -28 8300.95 940.064 3
-3 -2 28 8992.43 922.098 2
3 2 28 6893.05 762.112 4
-3 2 -28 8683.30 857.110 3
-3 2 -29 7570.40 826.387 3
3 -2 -29 6812.55 881.880 3
-3 -2 29 8792.28 937.651 2
3 2 29 7083.50 800.443 4
3 -2 -30 1496.69 558.736 3
-3 2 -30 1720.14 443.844 3
3 2 30 633.922 300.924 4
-3 -2 30 1100.88 422.139 2
-3 2 -31 17832.2 1317.19 3
-3 -2 31 16522.1 1351.97 2
3 2 31 16294.3 1239.97 4
-3 2 -32 3120.06 591.770 3
-3 -3 -30 4969.57 728.377 3
-3 3 30 4499.80 683.016 2
-3 -3 -29 2525.86 559.848 3
-3 3 29 2878.95 534.849 2
-3 -3 -28 9682.46 970.467 3
-3 3 28 12854.2 1106.23 2
-3 -3 -27 19566.2 1364.56 3
-3 3 27 20962.5 1407.19 2
-3 -3 -26 20205.4 1351.48 3
-3 3 26 19040.8 1324.33 2
-3 -3 -25 6373.79 740.239 3
-3 3 25 6255.44 459.224 6
-3 3 25 7172.29 799.039 2
-3 3 24 4298.90 388.493 6
-3 -3 -24 4502.59 598.935 3
-3 3 24 4527.64 637.901 2
3 3 -23 4393.63 498.203 6
-3 3 23 5528.41 456.611 6
-3 3 23 5829.60 473.355 1
-3 -3 -23 5678.99 389.267 6
-3 -3 -23 4876.72 632.912 3
-3 3 23 4407.62 617.594 2
3 3 -22 4356.45 486.638 6
-3 3 22 4728.36 433.717 6
-3 -3 -22 4646.71 367.903 6
-3 -3 -22 5142.45 617.708 3
-3 3 22 4458.32 436.698 1
-3 -3 -22 4852.83 465.496 1
-3 3 22 5205.33 643.281 2
3 -3 22 4302.73 494.306 1
-3 -3 -21 39471.4 1577.80 1
3 -3 21 43542.5 1758.15 1
3 3 -21 40362.6 1674.53 6
-3 3 21 39395.6 1509.09 6
-3 -3 -21 41526.6 1869.87 3
-3 3 21 42553.0 1576.47 1
-3 3 21 40384.1 1906.46 2
-3 -3 -21 43085.5 1424.68 6
3 3 -20 5828.79 558.793 6
-3 3 20 5389.41 481.592 6
-3 -3 -20 5665.61 511.067 1
-3 -3 -20 5974.38 636.934 3
-3 3 20 6482.04 534.756 1
-3 3 20 5624.24 646.982 2
3 -3 20 4902.96 541.305 1
-3 3 19 31885.7 1300.29 6
-3 -3 -19 27958.3 1270.58 1
-3 3 19 30342.7 1299.96 1
-3 3 19 31180.9 1564.22 2
3 -3 19 30626.3 1430.05 1
3 3 -19 32640.8 1415.25 6
-3 3 18 7986.06 587.077 6
3 3 -18 7017.93 601.421 6
3 -3 18 7160.97 649.722 1
-3 3 18 6730.75 689.770 2
-3 3 18 7197.96 566.688 1
-3 -3 -18 7225.85 572.769 1
-3 3 17 22670.5 1040.51 6
-3 -3 -17 19349.0 1003.80 1
3 3 -17 22412.2 1120.38 6
3 -3 17 19625.3 1124.53 1
-3 3 17 19719.2 1012.44 1
-3 3 16 10299.6 676.601 6
-3 3 16 10199.6 773.258 3
3 -3 16 10053.6 770.834 1
-3 -3 -16 8540.10 632.434 1
-3 3 16 11017.5 714.434 1
3 3 -16 9252.21 696.939 6
-3 3 15 8327.78 612.727 6
3 3 -15 8277.47 643.692 6
-3 3 15 9171.26 716.251 3
3 -3 15 8333.65 703.961 1
-3 3 15 7750.26 610.068 1
-3 3 14 6636.40 545.141 6
3 -3 14 6047.68 600.564 1
-3 3 14 7288.36 635.583 3
-3 -3 -14 7325.64 602.617 5
3 3 -14 7402.75 606.650 6
-3 3 14 6685.35 561.471 1
-3 3 13 22208.7 1136.45 3
3 -3 13 21459.0 1153.02 1
-3 3 13 19933.6 1012.43 6
3 3 -13 20289.1 1064.15 6
-3 -3 -13 22856.9 1102.52 5
-3 3 13 19867.6 1031.71 1
3 -3 12 38736.0 1639.21 1
-3 3 12 36805.5 1543.14 3
-3 3 12 38310.7 1490.25 6
3 3 -12 35890.6 1510.38 6
-3 -3 -12 37157.0 1492.90 5
-3 3 12 34132.8 1465.37 1
-3 3 11 31118.8 1381.82 3
-3 3 11 33382.2 1376.79 6
3 3 -11 31365.8 1379.84 6
-3 -3 -11 34743.9 1393.68 5
-3 3 11 33599.3 1409.68 1
3 -3 11 31187.4 1454.78 1
-3 3 10 7892.85 609.286 3
-3 3 10 8616.09 627.193 6
3 3 -10 7355.01 597.619 6
-3 -3 -10 8243.47 600.256 5
-3 3 10 8003.22 622.044 1
3 -3 10 6839.71 638.513 1
-3 3 9 29438.6 1293.29 3
-3 3 9 31234.6 1333.39 6
3 3 -9 30087.1 1321.65 6
-3 3 9 30065.6 1331.86 1
3 -3 9 31998.5 1442.11 1
-3 3 8 30569.9 1323.39 6
3 3 -8 29011.9 1303.29 6
-3 3 8 31157.2 1355.71 1
3 -3 8 31376.4 1433.40 1
-3 3 8 31050.0 1298.65 3
3 3 -7 21962.5 1076.32 6
3 3 -7 21999.3 922.019 5
-3 3 7 23105.7 1125.40 1
3 -3 7 22023.4 1172.85 1
-3 3 7 22849.4 1048.83 3
3 3 -6 23092.8 1122.38 6
3 3 -6 24216.5 990.101 5
3 -3 6 26580.6 1279.77 1
-3 3 6 25827.8 1214.99 1
-3 3 6 25514.3 1104.36 3
3 3 -5 42743.6 1463.76 5
-3 -3 -5 42604.3 1543.26 5
3 3 -5 44353.3 1660.24 6
3 -3 5 43500.0 1757.54 1
-3 3 5 42697.7 1559.43 3
-3 3 5 44313.2 1707.49 1
3 3 -4 23105.2 974.199 5
-3 3 4 25105.1 870.451 4
3 3 -4 22298.9 1091.50 6
3 -3 4 24686.9 1235.60 1
-3 3 4 23740.5 1040.81 3
-3 3 4 25123.5 1189.17 1
3 3 -3 39794.2 1558.17 6
3 3 -3 40203.6 1419.27 5
-3 3 3 41914.8 1309.96 4
-3 3 3 39910.0 1620.38 1
3 3 -2 48679.7 1798.68 6
3 3 -2 51176.7 1682.29 5
-3 3 2 51510.6 1565.92 4
-3 3 2 49209.4 1871.12 1
3 3 -1 3223.89 383.745 6
-3 3 1 3298.00 424.946 1
3 3 -1 2419.37 299.657 5
-3 3 1 2189.88 255.309 4
3 3 0 69081.3 2248.28 6
3 3 0 67441.2 2112.22 5
-3 3 0 70526.9 2039.68 4
-3 3 0 62958.6 2279.01 1
3 3 1 2824.01 349.579 6
-3 3 -1 3193.13 409.121 1
3 3 1 3126.31 353.387 5
-3 3 -1 3004.83 311.254 4
3 3 2 52456.6 1800.33 6
3 3 2 47915.1 1677.32 5
-3 3 -2 48335.2 1624.21 4
-3 3 -2 47998.2 1845.01 1
3 3 3 46760.2 1687.51 6
3 3 3 44094.7 1596.50 5
-3 3 -3 45801.1 1570.45 4
-3 3 -3 45553.1 1772.28 1
3 3 4 27194.8 1184.93 6
3 3 4 26286.9 1131.11 5
-3 3 -4 28295.3 1126.92 4
-3 3 -4 24980.2 1227.12 1
3 -3 -5 42158.0 1697.29 1
3 3 5 40250.0 1547.92 6
-3 -3 5 41608.9 1568.99 6
-3 3 -5 41184.1 1501.34 4
-3 3 -5 41138.9 1658.09 1
3 3 6 22611.8 1059.37 6
-3 -3 6 22198.1 1064.23 6
3 -3 -6 24551.3 1203.86 1
-3 3 -6 24838.6 1187.94 1
-3 3 -6 22446.3 1031.29 4
3 3 7 22909.0 1082.59 6
3 -3 -7 25115.0 1226.18 1
-3 -3 7 25287.2 1138.74 6
-3 3 -7 25016.3 1206.85 1
-3 3 -7 24855.8 1107.64 4
3 3 8 29992.6 1268.81 6
-3 -3 8 29164.6 1277.06 6
3 -3 -8 31489.7 1400.36 1
-3 3 -8 33373.8 1417.09 1
-3 3 -8 30020.9 1278.57 4
-3 -3 9 31932.9 1340.15 6
3 3 9 32819.5 1321.68 6
3 -3 -9 31751.0 1420.91 1
-3 3 -9 30974.1 1395.20 1
-3 3 -9 33471.4 1362.29 4
-3 -3 9 30260.6 1393.30 3
3 3 10 5970.98 498.925 6
-3 -3 10 6644.41 549.337 6
3 -3 -10 6307.93 582.761 1
-3 3 -10 7307.11 608.742 1
-3 3 -10 6914.56 567.832 4
-3 -3 10 5714.89 554.902 3
3 3 11 28888.6 1243.88 6
-3 -3 11 30128.5 1305.49 6
-3 3 -11 30921.9 1373.53 1
-3 3 -11 31200.3 1356.35 4
3 -3 -11 32304.0 1410.14 1
-3 -3 11 31357.3 1427.46 3
3 3 12 38599.2 1463.95 6
-3 -3 12 36727.4 1483.03 6
-3 3 -12 37956.8 1562.66 1
3 -3 -12 37710.1 1574.84 1
-3 3 -12 37782.2 1561.09 4
-3 -3 12 35054.8 1579.57 3
3 3 13 23126.6 1066.17 6
3 -3 -13 24501.0 1196.57 1
-3 3 -13 22499.1 1148.31 1
-3 -3 13 23727.1 1121.69 6
-3 3 -13 24653.1 1204.14 4
-3 -3 13 23500.1 1234.93 3
-3 -3 14 7109.07 674.496 3
3 3 14 8656.46 599.124 6
-3 -3 14 7851.23 603.632 6
-3 3 -14 9401.13 683.947 1
3 -3 -14 8261.91 653.263 1
-3 3 -14 7711.75 654.153 4
-3 -3 15 6920.73 661.057 3
3 3 15 7609.74 561.473 6
-3 -3 15 8655.89 629.366 6
-3 3 -15 7890.65 630.631 1
-3 3 -16 10574.6 688.818 3
-3 -3 16 8619.24 642.988 6
-3 3 -16 9573.71 705.315 1
-3 3 -17 20897.1 1061.64 3
-3 -3 17 22173.1 1078.98 6
-3 3 -17 21582.3 1099.14 1
-3 3 -17 21785.7 1088.87 2
-3 3 -18 9246.43 679.681 3
-3 3 -18 8340.78 647.790 1
-3 -3 18 8125.39 624.693 6
-3 3 -18 9799.94 706.391 2
-3 3 -19 26046.6 1259.17 3
-3 3 -19 26211.7 1231.55 1
-3 -3 19 27222.4 1224.69 6
-3 3 -19 28047.9 1314.84 2
3 3 19 24358.8 1343.45 4
3 -3 -19 27151.8 1483.50 3
-3 3 -20 6876.43 616.974 3
3 -3 -20 5514.98 687.779 3
-3 3 -20 6550.72 569.293 1
-3 -3 20 5651.23 524.140 6
3 3 20 6150.84 644.066 4
-3 3 -21 41913.5 1664.65 1
-3 3 -21 42421.0 1773.98 3
-3 -3 21 41999.8 1646.07 6
3 3 21 43490.6 1915.59 4
3 -3 -21 43753.9 2041.88 3
-3 3 -22 5141.40 573.336 3
-3 3 -22 5159.04 501.441 1
3 -3 -22 5107.28 682.529 3
-3 -3 22 5639.77 524.145 6
3 3 22 5273.49 633.996 4
-3 3 -23 5431.34 599.984 3
3 -3 -23 4028.99 633.187 3
-3 -3 23 4630.64 477.103 6
-3 3 -23 3904.45 434.060 1
3 3 23 3883.66 560.636 4
-3 3 -24 5003.29 514.107 6
3 -3 -24 4076.22 637.586 3
-3 -3 24 4977.36 496.610 6
-3 3 -24 5077.62 595.985 3
-3 -3 24 4561.90 658.120 2
3 3 24 4109.53 595.446 4
-3 -3 25 5377.75 519.451 6
-3 3 -25 6160.56 569.436 6
3 -3 -25 5412.82 733.931 3
-3 3 -25 5850.92 651.943 3
-3 -3 25 5057.37 697.141 2
3 3 25 5983.26 691.206 4
-3 3 -26 18422.4 999.037 6
-3 -3 26 16085.0 926.423 6
-3 -3 26 16332.7 1237.97 2
3 3 26 16639.3 1188.72 4
-3 3 -26 17555.9 1171.01 3
3 -3 -26 16311.3 1300.30 3
-3 3 -27 22884.6 1375.82 3
-3 -3 27 21270.3 1066.84 6
-3 -3 27 18362.2 1361.96 2
3 3 27 21337.5 1358.91 4
3 -3 -27 19840.7 1472.62 3
-3 3 -28 11384.5 975.312 3
-3 -3 28 9188.85 966.842 2
3 3 28 9467.47 906.738 4
3 -3 -28 11948.8 1149.38 3
3 -3 -29 2986.57 605.283 3
-3 3 -29 2589.87 486.551 3
3 3 29 1822.76 427.608 4
-3 -3 29 2173.13 489.559 2
3 -3 -30 3924.36 712.027 3
-3 3 -30 4752.38 667.155 3
3 3 30 3919.31 620.699 4
-3 -3 30 4076.36 681.549 2
-3 3 -31 1683.23 435.479 3
3 3 31 2048.98 478.320 4
-3 3 -32 2630.47 563.578 3
3 3 32 1683.42 417.162 4
3 3 33 10443.8 1023.43 4
-3 4 30 2719.79 581.596 2
-3 -4 -29 11241.3 1087.98 3
-3 4 29 11019.0 1042.96 2
-3 -4 -28 5059.09 715.637 3
-3 4 28 5415.59 730.397 2
-3 -4 -27 3552.14 607.906 3
-3 4 27 4295.58 634.098 2
-3 4 26 1304.63 398.504 2
3 -4 26 1135.57 291.779 1
3 -4 25 13807.1 942.619 1
-3 4 25 11839.4 1024.32 2
-3 4 24 16639.2 842.191 6
-3 -4 -24 14912.3 1141.64 3
-3 4 24 15401.3 1137.04 2
3 -4 24 15538.7 1019.00 1
-3 4 23 12077.1 725.668 6
-3 -4 -23 13695.6 1041.94 3
-3 -4 -23 12398.4 628.964 6
3 -4 23 13595.6 944.604 1
-3 4 23 12996.4 1028.11 2
-3 4 22 4995.20 459.912 6
-3 4 22 4708.79 453.656 1
3 -4 22 4916.11 571.974 1
-3 -4 -22 3927.98 343.601 6
-3 -4 -22 4456.39 590.510 3
-3 4 22 5354.19 657.890 2
-3 4 21 7247.73 559.968 6
-3 -4 -21 7587.62 744.042 3
3 -4 21 6124.65 636.782 1
-3 4 21 6963.95 563.693 1
-3 4 21 7651.72 761.368 2
-3 -4 -21 6182.01 547.672 1
-3 4 20 8212.44 597.517 6
3 -4 20 6378.52 650.924 1
-3 -4 -20 7411.71 727.449 3
-3 -4 -20 7080.24 579.826 1
-3 4 20 7659.64 603.782 1
-3 4 20 6909.63 707.467 2
3 4 -19 1526.79 332.447 6
-3 4 19 1764.95 284.709 6
-3 -4 -19 2693.52 451.221 3
-3 4 19 1645.05 293.691 1
-3 4 19 1517.43 359.580 2
3 -4 19 1750.16 377.455 1
-3 4 18 21272.5 1031.55 6
3 4 -18 18563.3 1081.31 6
-3 4 18 19329.4 1018.94 1
-3 4 18 19960.9 1184.15 2
3 -4 18 18369.5 1128.18 1
-3 4 17 38352.1 1505.00 6
3 4 -17 34516.9 1557.01 6
-3 4 17 37054.5 1506.56 1
-3 4 17 36323.4 1664.36 2
3 -4 17 34284.6 1638.90 1
-3 4 16 13089.9 812.464 6
3 4 -16 14501.4 909.354 6
-3 4 16 13972.4 849.985 1
-3 4 16 12839.7 904.186 2
3 -4 16 12950.3 930.186 1
-3 4 15 10482.0 764.595 3
3 4 -15 10685.5 778.556 6
-3 4 15 10358.2 719.567 6
-3 4 15 10916.5 742.619 1
3 -4 15 10826.0 834.662 1
-3 4 14 9878.76 701.857 6
-3 4 14 9600.08 722.848 3
-3 -4 -14 10402.9 643.030 6
-3 4 14 10287.8 725.872 1
3 -4 14 9393.96 786.598 1
3 4 -14 10174.0 742.020 6
-3 4 13 10491.7 749.043 3
-3 4 13 10451.4 731.714 6
3 4 -13 9594.40 733.301 6
-3 -4 -13 10659.3 659.247 6
-3 4 13 10760.1 746.230 1
3 -4 13 12300.8 874.753 1
-3 4 12 19802.9 1057.62 3
-3 -4 -12 21212.7 987.986 6
-3 4 12 21066.6 1081.73 6
3 4 -12 18900.2 1065.00 6
-3 4 12 22295.5 1114.31 1
-3 -4 -12 23571.7 1120.31 5
3 -4 12 20916.4 1190.05 1
-3 4 11 21775.0 1089.65 3
3 4 -11 21920.3 1129.98 6
-3 -4 -11 22281.5 1013.42 6
-3 4 11 22986.3 1137.45 1
3 -4 11 20003.1 1171.50 1
-3 -4 -11 22455.5 1091.94 5
-3 4 10 2519.03 379.787 1
3 4 -10 3049.58 402.942 6
-3 4 10 2671.91 368.640 3
-3 -4 -10 1875.01 296.472 6
-3 -4 -10 2442.12 354.273 5
3 -4 10 3430.51 479.734 1
-3 4 9 7592.18 584.914 3
3 4 -9 7489.04 624.190 6
-3 -4 -9 8067.53 581.895 6
3 -4 9 6922.80 665.019 1
-3 4 9 9072.66 680.712 1
-3 4 9 7770.73 359.676 4
-3 4 8 24881.1 1127.41 3
3 4 -8 25398.4 1216.26 6
-3 -4 -8 25202.9 1114.51 6
3 -4 8 23652.5 1274.26 1
-3 4 8 25454.5 1224.04 1
-3 4 8 24961.3 831.486 4
-3 4 7 31036.8 1259.03 3
3 4 -7 28270.5 1316.82 6
-3 -4 -7 27330.3 1210.27 6
3 -4 7 31046.4 1455.99 1
-3 4 7 30221.3 1367.94 1
-3 4 7 31071.0 989.734 4
3 4 -6 18112.6 988.034 6
-3 -4 -6 17932.8 921.862 6
3 -4 6 17420.9 1064.84 1
-3 4 6 16689.5 978.216 1
-3 4 6 18660.9 722.512 4
-3 4 6 17787.4 887.419 3
-3 4 5 2738.13 380.659 1
3 4 -5 1563.18 286.480 6
-3 4 5 2425.83 303.908 3
-3 -4 -5 2537.04 338.309 6
3 -4 5 2265.58 391.705 1
3 4 -5 2094.99 289.549 5
-3 4 5 2064.28 226.818 4
3 4 -4 5971.52 545.647 6
-3 -4 -4 7965.17 582.202 6
3 -4 4 6253.82 626.634 1
-3 4 4 7157.33 617.543 1
3 4 -4 7894.76 541.578 5
-3 4 4 7178.29 438.987 4
-3 4 4 7534.87 533.794 3
3 4 -3 27810.4 1248.44 6
-3 -4 -3 25966.2 1156.08 6
-3 4 3 22681.0 1197.06 1
3 4 -3 26903.9 1112.40 5
-3 4 3 25050.2 966.542 4
-3 4 3 25940.1 1063.23 3
3 4 -2 41550.4 1667.46 6
-3 -4 -2 47364.8 1683.94 6
3 4 -2 41815.5 1552.81 5
-3 4 2 43477.6 1760.57 1
-3 4 2 45623.6 1466.52 4
-3 4 2 43937.7 1516.17 3
3 4 -1 68280.1 2272.55 6
3 4 -1 64569.7 2117.27 5
-3 4 1 70013.4 2372.13 1
-3 4 1 64317.0 1998.38 4
3 4 0 56591.4 2035.11 6
3 4 0 58538.8 1952.71 5
-3 4 0 55209.7 2110.16 1
-3 4 0 60724.3 1863.01 4
3 4 1 62761.0 2120.82 5
-3 4 -1 69525.8 2363.36 1
3 4 1 64775.5 2228.20 6
-3 4 -1 66322.9 2049.18 4
3 4 2 42845.2 1690.80 6
3 4 2 46496.5 1673.70 5
-3 4 -2 47168.6 1829.63 1
-3 4 -2 45365.8 1581.54 4
3 4 3 26272.0 1176.89 6
3 4 3 23329.9 1087.90 5
-3 4 -3 24628.3 1049.39 4
3 4 4 6476.92 546.585 6
-3 -4 4 6392.16 549.018 6
3 4 4 5424.11 494.132 5
-3 4 -4 6487.81 590.852 1
3 -4 -4 6228.92 610.237 1
-3 4 -4 6941.56 520.673 4
-3 4 -5 2600.37 378.931 1
3 -4 -5 1732.48 341.900 1
3 4 5 2219.05 324.377 6
-3 -4 5 1940.66 321.817 6
3 4 5 2170.93 327.251 5
-3 4 -5 2355.78 318.494 4
3 4 6 21177.5 1042.91 6
-3 -4 6 19559.9 1014.80 6
3 4 6 20196.9 1014.63 5
-3 4 -6 18548.4 1058.38 1
-3 4 -6 21036.7 1006.10 4
3 -4 -6 18952.7 1097.68 1
3 4 7 28073.5 1245.75 6
-3 -4 7 25377.5 1205.92 6
-3 4 -7 28473.0 1331.47 1
-3 4 -7 26822.0 1208.08 4
3 -4 -7 27826.0 1356.47 1
3 4 8 27461.6 1244.91 6
-3 -4 8 29441.1 1289.55 6
-3 4 -8 28518.4 1345.65 1
-3 4 -8 30295.8 1293.53 4
3 -4 -8 26824.7 1352.46 1
3 4 9 9731.86 676.568 6
-3 -4 9 10278.3 709.682 6
-3 4 -9 9023.71 712.119 1
-3 4 -9 11390.3 742.420 4
-3 -4 9 10446.2 765.580 3
3 -4 -9 9614.58 757.640 1
3 4 10 2045.13 312.685 6
-3 -4 10 2148.20 343.135 3
-3 -4 10 2065.50 340.314 6
3 -4 -10 2906.65 419.359 1
-3 4 -10 1817.04 310.613 4
-3 4 -10 2146.68 364.236 1
3 -4 -11 23716.8 1226.02 1
3 4 11 23970.2 1116.14 6
-3 -4 11 22495.0 1132.18 6
-3 4 -11 24902.0 1224.30 1
-3 4 -11 22381.4 1154.99 4
-3 -4 11 22628.2 1196.60 3
3 4 12 21035.3 1041.48 6
3 -4 -12 21486.6 1164.86 1
-3 -4 12 22394.3 1111.33 6
-3 4 -12 21302.3 1138.82 1
-3 4 -12 23494.4 1177.18 4
-3 -4 12 23421.0 1218.18 3
3 4 13 9556.36 655.035 6
3 -4 -13 9027.47 720.062 1
-3 -4 13 8881.48 667.297 6
-3 4 -13 8589.70 686.202 1
-3 -4 13 8244.88 713.714 3
-3 -4 14 9843.56 796.256 3
3 4 14 11599.4 718.983 6
-3 4 -14 11138.2 664.809 3
-3 4 -14 9925.44 743.719 1
-3 -4 14 10322.2 725.578 6
3 -4 -14 9844.91 761.069 1
3 4 15 9662.04 659.531 6
-3 4 -15 9208.79 625.749 3
-3 4 -15 10109.2 746.028 1
-3 -4 15 9541.67 699.594 6
3 -4 -15 9233.33 725.737 1
-3 4 -15 9349.70 633.357 2
3 4 16 13031.9 780.166 6
-3 4 -16 14400.1 809.645 3
-3 4 -16 14376.7 894.764 1
-3 -4 16 15205.5 893.628 6
-3 4 -16 12880.2 783.967 2
3 -4 -16 14056.5 908.285 1
3 4 17 36099.4 1403.08 6
-3 4 -17 34537.1 1411.79 3
-3 4 -17 32549.8 1466.93 1
3 -4 -17 32911.2 1489.54 1
-3 -4 17 32459.0 1441.66 6
-3 4 -17 32882.5 1406.53 2
3 4 18 19263.7 960.265 6
-3 4 -18 21703.0 1066.75 3
-3 4 -18 17822.8 1042.23 1
-3 -4 18 20072.6 1067.69 6
-3 4 -18 19816.0 1043.36 2
3 -4 -18 19410.8 1208.66 3
-3 -4 19 1558.78 313.481 6
-3 4 -19 2526.59 368.708 3
-3 4 -19 1486.70 308.132 1
3 -4 -19 2005.94 405.536 3
-3 4 -19 2214.07 344.756 2
-3 4 -20 8761.68 686.409 1
-3 4 -20 8682.65 686.801 3
-3 -4 20 9335.53 710.673 6
-3 4 -20 7401.02 650.847 2
3 -4 -20 8835.99 833.097 3
-3 4 -21 10171.1 742.229 1
-3 4 -21 9372.04 742.643 3
-3 -4 21 9009.28 695.104 6
3 -4 -21 7817.00 819.812 3
3 -4 -22 4879.27 656.522 3
-3 4 -22 4070.95 470.972 1
-3 4 -22 3599.38 475.064 3
-3 -4 22 4332.84 491.525 6
3 4 22 3496.16 524.924 4
-3 4 -23 11304.2 850.061 3
-3 -4 23 11047.9 792.374 6
3 4 23 10369.0 914.984 4
3 -4 -23 11829.7 1027.29 3
-3 4 -24 16943.0 1105.15 3
-3 -4 24 17567.1 1004.51 6
-3 -4 24 16349.5 1222.35 2
3 4 24 17083.8 1182.89 4
3 -4 -24 17583.0 1291.55 3
-3 4 -25 15881.8 1073.10 3
-3 -4 25 15419.0 939.486 6
-3 -4 25 14950.0 1156.00 2
3 4 25 14425.4 1105.83 4
3 -4 -25 14571.5 1200.46 3
3 -4 -26 1388.21 463.920 3
-3 4 -26 1261.41 335.345 3
-3 -4 26 1111.48 299.186 6
-3 -4 26 733.429 366.634 2
3 4 26 1176.31 368.013 4
3 -4 -27 3411.36 642.874 3
-3 4 -27 5011.96 632.343 3
-3 -4 27 4015.01 482.383 6
-3 -4 27 4449.81 667.446 2
3 4 27 4662.26 656.150 4
3 -4 -28 4936.63 752.525 3
-3 4 -28 5020.43 639.449 3
-3 -4 28 4889.33 725.780 2
3 4 28 5075.23 668.769 4
-3 4 -29 11678.0 1016.07 3
-3 -4 29 12777.3 1142.58 2
3 4 29 12486.2 1076.49 4
3 -4 -29 12739.8 1223.33 3
3 -4 -30 2711.21 652.534 3
-3 4 -30 2086.23 443.352 3
3 4 30 1667.40 422.008 4
-3 -4 30 2248.32 593.047 2
-3 4 -31 13418.2 1148.41 3
3 4 31 14453.2 1159.94 4
-3 4 -32 4668.23 691.991 3
3 4 32 3227.27 599.644 4
-3 4 -33 3830.12 619.436 3
-3 5 29 4421.71 693.176 2
-3 -5 -28 3562.63 608.836 3
-3 5 28 3427.10 600.470 2
-3 -5 -27 2835.89 588.724 3
-3 5 27 3791.12 596.716 2
3 -5 26 8388.67 783.050 1
-3 -5 -26 10101.7 966.653 3
-3 5 26 10061.4 939.039 2
3 -5 25 1043.39 320.091 1
-3 -5 -25 1690.21 473.976 3
-3 5 25 1815.15 428.738 2
-3 -5 -24 987.515 331.662 3
-3 5 24 1258.02 383.826 2
3 -5 24 322.942 230.390 1
3 -5 23 7977.22 766.812 1
-3 5 23 8198.28 610.393 6
-3 -5 -23 9587.89 892.425 3
-3 5 23 8078.16 797.864 2
-3 5 22 2229.76 326.306 6
-3 -5 -22 1600.65 401.142 3
3 -5 22 2111.82 428.379 1
-3 5 22 1534.59 372.690 2
-3 5 21 6776.97 573.991 6
-3 5 21 8363.90 640.443 1
-3 -5 -21 8003.02 784.310 3
-3 5 21 8736.77 808.113 2
3 -5 21 8587.17 793.502 1
-3 5 20 18878.8 986.594 6
-3 5 20 16410.3 950.417 1
-3 -5 -20 16466.0 1106.56 3
-3 5 20 16523.3 1113.13 2
3 -5 20 14878.0 1062.06 1
-3 5 19 7752.30 613.417 6
-3 5 19 9417.34 692.100 1
-3 -5 -19 7171.53 705.734 3
-3 -5 -19 8254.81 555.879 6
-3 5 19 8189.23 745.688 2
3 -5 19 7923.84 762.543 1
-3 5 18 300.712 205.474 6
-3 -5 -18 383.085 176.228 6
-3 5 18 489.549 217.945 1
-3 5 18 448.121 284.009 2
3 -5 18 283.506 246.092 1
-3 -5 -17 3464.17 380.039 6
-3 5 17 3360.11 427.870 1
3 -5 17 3398.53 503.527 1
-3 5 17 3403.59 433.217 6
-3 5 17 3985.62 513.397 2
-3 5 16 759.219 230.272 6
-3 -5 -16 531.019 193.181 6
-3 5 16 972.934 242.295 1
3 -5 16 1053.39 325.258 1
-3 5 16 543.924 260.191 2
-3 5 15 22597.6 1173.98 1
-3 5 15 24631.8 1221.07 3
-3 -5 -15 24493.1 1082.38 6
3 -5 15 21462.6 1288.36 1
-3 5 15 24974.1 1257.17 2
-3 5 14 20442.2 1067.54 3
-3 5 14 17907.3 1021.52 1
-3 -5 -14 18654.8 934.341 6
3 -5 14 17647.2 1140.86 1
-3 5 14 18101.1 1043.39 2
-3 5 13 47055.0 1734.52 3
-3 5 13 45496.0 1751.05 1
-3 -5 -13 45545.1 1599.81 6
3 -5 13 42126.2 1864.46 1
-3 5 13 42399.6 1701.68 2
-3 5 13 39662.1 1085.40 5
-3 5 13 40461.0 1092.36 4
-3 5 12 36636.9 1499.13 3
-3 5 12 37124.9 1573.07 1
-3 -5 -12 37691.4 1450.37 6
3 -5 12 35152.5 1689.26 1
-3 5 12 35775.3 1037.46 4
3 5 -11 99778.8 3229.53 6
-3 5 11 100084. 3070.47 3
-3 -5 -11 99965.7 3009.68 6
-3 5 11 104588. 3230.04 1
3 -5 11 101372. 3391.04 1
-3 5 11 101974. 2587.90 4
-3 5 10 12589.3 765.519 3
3 5 -10 11696.7 832.424 6
-3 -5 -10 13083.3 777.631 6
-3 5 10 13946.7 885.387 1
3 -5 10 11853.0 914.272 1
-3 5 10 12303.2 523.590 4
3 5 -9 35476.9 1569.77 6
-3 5 9 37250.4 1446.31 3
-3 -5 -9 35503.2 1438.18 6
3 -5 9 33759.7 1647.94 1
-3 5 9 40010.1 1629.21 1
-3 5 9 35873.8 1146.47 4
3 -5 8 112.829 251.581 1
3 5 -8 205.589 190.407 6
-3 5 8 155.080 143.617 3
-3 -5 -8 118.499 170.215 6
-3 5 8 -162.795 180.827 1
-3 5 8 37.1419 82.5126 4
-3 5 7 12865.1 733.544 3
-3 -5 -7 12965.4 782.737 6
3 -5 7 12310.1 925.272 1
-3 5 7 13109.1 867.208 1
3 5 -7 13502.0 875.578 6
-3 5 7 12683.0 599.477 4
-3 5 6 14428.2 761.263 3
3 5 -6 13816.1 890.893 6
-3 -5 -6 13948.5 815.954 6
3 -5 6 14903.6 996.443 1
-3 5 6 14997.6 939.919 1
-3 5 6 13235.4 635.890 4
-3 5 5 54580.6 1793.91 3
3 5 -5 53605.8 2032.01 6
-3 -5 -5 52859.9 1912.86 6
3 -5 5 55068.5 2175.86 1
-3 5 5 53346.6 2054.44 1
-3 5 5 55118.9 1686.04 4
-3 5 4 29587.7 1173.03 3
3 5 -4 31113.6 1414.98 6
-3 -5 -4 30759.5 1326.66 6
3 -5 4 31581.3 1533.16 1
-3 5 4 31288.9 1444.50 1
-3 5 4 31472.0 1141.37 4
3 5 -3 32929.5 1497.39 6
-3 -5 -3 36704.2 1477.13 6
3 -5 3 35517.3 1651.84 1
-3 5 3 34266.6 1556.22 1
3 5 -3 36793.5 1439.59 5
-3 5 3 36547.4 1284.47 4
-3 5 3 36097.6 1299.65 3
3 5 -2 23879.5 1200.83 6
-3 -5 -2 26027.2 1182.97 6
3 -5 2 24638.9 1317.44 1
-3 5 2 23022.8 1221.64 1
3 5 -2 22672.9 1095.34 5
-3 5 2 24889.5 1008.32 4
-3 5 2 24464.7 990.977 3
3 -5 1 540.247 255.187 1
3 5 -1 1640.36 320.060 6
-3 5 1 1052.58 196.764 3
-3 -5 -1 1266.41 290.357 6
3 5 -1 1038.70 253.590 5
-3 5 1 1046.44 209.704 4
-3 5 1 1084.05 266.897 1
3 5 0 4230.80 469.371 6
3 -5 0 4244.89 534.517 1
-3 -5 0 4216.80 455.446 6
3 5 0 4087.49 436.218 5
-3 5 0 4433.06 389.154 4
-3 5 0 3716.56 454.552 1
-3 5 0 4294.91 362.016 3
3 5 1 452.489 213.729 6
3 -5 -1 1289.45 337.965 1
-3 -5 1 1237.24 275.999 6
3 5 1 732.065 227.214 5
-3 5 -1 947.469 210.433 4
-3 5 -1 596.854 239.782 1
3 5 2 25260.7 1239.43 6
-3 -5 2 25597.4 1216.34 6
3 -5 -2 23705.7 1310.69 1
-3 5 -2 26436.0 1314.24 1
3 5 2 26936.9 1214.58 5
-3 5 -2 27668.0 1144.86 4
3 5 3 33744.5 1479.32 6
-3 -5 3 34194.9 1458.87 6
3 -5 -3 35517.0 1633.43 1
-3 5 -3 35460.3 1574.08 1
3 5 3 35794.2 1467.03 5
-3 5 -3 35108.4 1376.94 4
3 5 4 27639.7 1291.56 6
-3 -5 4 27075.6 1262.94 6
-3 5 -4 27003.5 1344.18 1
3 -5 -4 26257.6 1386.61 1
3 5 4 29300.7 1297.34 5
-3 5 -4 28919.6 1226.20 4
3 5 5 50518.3 1898.80 6
-3 -5 5 51572.6 1894.41 6
-3 5 -5 46788.0 1926.90 1
3 -5 -5 49510.8 2028.78 1
3 5 5 50836.6 1872.11 5
-3 5 -5 50058.2 1810.86 4
3 5 6 13461.8 848.293 6
-3 -5 6 13372.6 845.481 6
-3 5 -6 13199.3 890.933 1
3 -5 -6 14165.6 967.453 1
3 5 6 14610.6 878.647 5
-3 5 -6 14287.0 830.601 4
-3 -5 7 13720.9 854.645 6
-3 5 -7 14200.2 928.347 1
3 5 7 13607.8 849.893 6
3 -5 -7 14531.4 972.481 1
3 5 7 13979.4 871.046 5
-3 5 -7 12135.4 786.780 4
3 5 8 28.6120 138.861 6
-3 -5 8 97.8326 167.323 6
3 5 8 246.400 202.035 5
-3 5 -8 541.783 240.568 1
3 -5 -8 451.368 275.860 1
-3 5 -8 219.002 181.738 4
-3 5 -9 39139.8 1682.91 1
-3 -5 9 36209.2 1557.30 6
3 5 9 39050.3 1630.08 5
3 -5 -9 37976.0 1716.82 1
-3 5 -9 37447.8 1577.31 4
3 5 9 38562.8 1583.88 6
-3 -5 9 40262.4 1674.53 3
3 5 10 12034.8 780.913 6
-3 5 -10 10356.9 787.994 1
-3 -5 10 10958.4 767.379 6
3 -5 -10 11159.9 849.388 1
-3 5 -10 10096.2 748.707 4
-3 -5 10 10444.1 788.621 3
3 5 11 96206.0 2935.50 6
-3 5 -11 85595.6 2975.69 1
-3 -5 11 89722.8 2920.10 6
3 -5 -11 95081.8 3130.07 1
-3 -5 11 92218.6 3043.38 3
3 5 12 32743.9 1418.17 6
-3 5 -12 34116.8 1237.54 3
-3 5 -12 31819.2 1500.86 1
-3 -5 12 33279.1 1474.56 6
3 -5 -12 34675.9 1598.22 1
-3 -5 12 32222.8 1533.92 3
3 5 13 51585.0 1844.09 6
-3 5 -13 47471.7 1611.68 3
-3 5 -13 47051.9 1912.33 1
-3 -5 13 47746.8 1870.99 6
-3 5 -13 45837.5 1610.68 2
3 -5 -13 48551.5 1985.32 1
-3 -5 13 46243.5 1943.38 3
3 -5 -14 19890.9 1151.41 1
3 5 14 19537.3 1015.20 6
-3 5 -14 20171.2 914.112 3
-3 5 -14 17157.3 1056.40 1
-3 -5 14 18924.7 1065.54 6
-3 5 -14 17875.9 885.884 2
3 5 15 24044.1 1152.32 6
-3 5 -15 24565.8 1070.03 3
-3 5 -15 23017.5 1238.34 1
3 -5 -15 25783.8 1327.84 1
-3 -5 15 24155.3 1225.81 6
-3 5 -15 23247.8 1069.44 2
3 -5 -16 1339.29 335.087 1
3 5 16 949.206 237.823 6
-3 -5 16 723.369 278.644 6
-3 5 -16 1142.22 302.876 1
-3 5 -16 1139.68 245.507 3
-3 5 -16 760.791 204.064 2
3 5 17 2861.84 367.250 6
3 -5 -17 2948.08 449.928 1
-3 -5 17 2929.24 420.891 6
-3 5 -17 2923.45 381.680 3
-3 5 -17 2596.37 351.976 2
3 5 18 491.044 188.044 6
-3 5 -18 177.345 180.042 3
-3 -5 18 378.103 226.396 6
3 -5 -18 227.244 200.136 1
-3 5 -18 147.494 136.299 2
3 5 19 7995.30 602.370 6
-3 -5 19 8800.02 714.835 6
-3 5 -19 7242.20 605.832 3
-3 5 -19 8814.71 677.333 2
3 -5 -19 7929.66 694.830 1
3 -5 -19 8400.88 788.793 3
-3 5 -20 17951.7 1011.71 3
3 5 20 17766.8 935.212 6
3 -5 -20 17831.9 1057.24 1
-3 -5 20 17887.7 1059.99 6
-3 5 -20 18254.2 1042.49 2
3 -5 -20 17388.0 1191.69 3
-3 5 -21 7538.68 655.485 3
-3 -5 21 9017.81 725.471 6
3 -5 -21 7302.76 785.542 3
3 -5 -22 1086.38 380.834 3
-3 5 -22 1470.22 328.682 3
-3 -5 22 1427.65 340.430 6
-3 5 -23 8243.35 721.222 3
-3 -5 23 7463.12 671.547 6
3 -5 -23 8108.25 852.718 3
3 -5 -24 298.187 270.301 3
-3 5 -24 436.512 237.371 3
-3 -5 24 347.874 216.731 6
-3 -5 24 785.537 368.207 2
3 5 24 181.796 268.496 4
3 -5 -25 1874.93 479.052 3
-3 5 -25 2607.87 441.415 3
-3 -5 25 2068.92 404.957 6
3 5 25 2302.28 446.521 4
-3 5 -26 7382.76 743.215 3
-3 -5 26 7069.59 676.889 6
-3 -5 26 8450.45 891.274 2
3 5 26 7113.92 792.887 4
3 -5 -26 9582.19 978.046 3
3 -5 -27 3173.68 623.144 3
-3 5 -27 4736.39 591.781 3
-3 -5 27 3618.77 494.913 6
-3 -5 27 4764.43 692.519 2
3 5 27 3475.50 594.378 4
3 -5 -28 3029.93 598.852 3
-3 5 -28 3117.49 512.944 3
-3 -5 28 3736.01 637.453 2
3 5 28 2596.35 527.591 4
3 -5 -29 3430.04 662.591 3
-3 5 -29 3410.03 557.619 3
-3 -5 29 3607.33 618.881 2
3 5 29 3702.01 595.594 4
-3 5 -30 2458.68 490.642 3
3 5 30 2871.60 545.050 4
-3 -5 30 2879.28 573.355 2
-3 5 -31 -408.664 290.231 3
3 5 31 -919.531 407.880 4
-3 5 -32 2932.90 563.909 3
-3 6 28 619.077 288.160 2
-3 -6 -27 -60.1301 320.753 3
-3 6 27 456.603 308.971 2
-3 -6 -26 1656.57 451.359 3
3 -6 26 2066.40 418.561 1
-3 6 26 1240.32 382.511 2
-3 -6 -25 1301.76 439.795 3
3 -6 25 1351.99 372.798 1
-3 6 25 1212.14 371.866 2
-3 -6 -24 14463.3 1148.57 3
-3 6 24 15229.0 1120.59 2
3 -6 24 13786.0 1076.43 1
3 -6 23 6228.96 712.613 1
-3 6 23 6371.59 559.226 6
-3 -6 -23 6227.79 739.751 3
-3 6 23 6014.07 694.430 2
-3 6 22 15660.8 929.894 6
-3 -6 -22 16266.9 1169.13 3
-3 6 22 15147.3 1088.04 2
3 -6 22 15846.3 1143.26 1
-3 6 21 5614.05 552.946 6
-3 -6 -21 6109.96 494.932 6
-3 -6 -21 5319.23 656.370 3
-3 6 21 6100.50 671.513 2
3 -6 21 5708.58 694.384 1
-3 -6 -20 4544.01 435.916 6
-3 -6 -20 5070.52 625.257 3
3 -6 20 4529.84 630.721 1
-3 6 20 4573.40 499.278 6
-3 6 20 5459.45 627.561 2
-3 6 19 152.454 161.104 6
-3 6 19 215.689 181.573 1
-3 -6 -19 95.7208 161.171 6
-3 -6 -19 -1.82778 219.610 3
3 -6 19 267.778 228.114 1
-3 6 19 340.806 248.080 2
-3 6 18 5692.18 583.147 6
-3 6 18 5970.20 585.226 1
-3 -6 -18 6206.53 657.170 3
-3 -6 -18 6046.06 508.297 6
3 -6 18 5190.22 647.813 1
-3 6 18 6309.68 634.269 2
3 -6 17 2793.06 482.006 1
-3 6 17 2740.86 428.132 1
-3 -6 -17 3212.01 384.326 6
-3 6 17 2323.27 394.585 2
-3 6 16 25543.5 1306.92 1
3 -6 16 29656.2 1576.75 1
-3 -6 -16 27325.9 1205.53 6
-3 6 16 26624.3 1340.78 2
-3 6 15 13676.6 924.067 1
3 -6 15 14323.5 1074.30 1
-3 -6 -15 15755.4 865.161 6
-3 6 15 15036.5 512.920 5
-3 6 15 15075.9 949.635 2
-3 6 15 14322.1 506.321 4
-3 6 15 15209.0 922.342 3
-3 6 14 19841.8 1059.24 3
-3 6 14 21012.4 1160.50 1
3 -6 14 17872.2 1215.23 1
-3 -6 -14 19606.2 1009.08 6
-3 6 14 21126.6 691.903 5
-3 6 14 20497.8 1103.10 2
-3 6 14 19263.7 677.068 4
3 -6 13 2014.50 412.167 1
-3 6 13 2057.46 338.335 3
-3 -6 -13 1667.75 300.010 6
-3 6 13 2339.64 384.427 1
-3 6 13 1778.18 179.480 5
-3 6 13 2488.43 377.191 2
3 -6 12 493.314 294.819 1
-3 6 12 830.164 232.541 3
-3 -6 -12 1189.39 282.189 6
-3 6 12 716.205 254.140 1
-3 6 12 651.575 243.375 2
3 -6 11 5258.75 646.601 1
-3 6 11 5798.64 508.032 3
-3 6 11 5594.56 586.727 1
-3 -6 -11 5451.33 515.560 6
-3 6 11 6571.73 556.576 2
-3 6 10 13950.3 791.487 3
3 -6 10 14114.5 1040.58 1
-3 6 10 13014.7 902.832 1
-3 -6 -10 13513.5 829.598 6
-3 6 10 15437.2 848.039 2
-3 6 9 18010.7 906.349 3
3 -6 9 16914.2 1149.02 1
-3 -6 -9 19356.2 1006.32 6
-3 6 9 18624.5 1092.17 1
3 -6 8 18705.6 1219.48 1
-3 6 8 20598.0 1151.77 1
-3 -6 -8 21169.2 1060.89 6
-3 6 8 19975.0 943.155 3
-3 6 7 13794.3 730.497 3
3 -6 7 13608.0 1007.13 1
-3 6 7 12170.7 871.394 1
-3 -6 -7 11829.9 782.932 6
3 -6 6 21095.3 1289.40 1
-3 6 6 22834.7 977.985 3
-3 6 6 22614.4 1223.67 1
-3 -6 -6 21921.6 1111.19 6
-3 6 5 16217.1 781.323 3
3 -6 5 16378.5 1105.95 1
-3 -6 -5 16113.4 921.830 6
-3 6 5 13477.4 936.387 1
-3 6 4 27136.2 1075.31 3
3 -6 4 29943.6 1539.91 1
-3 6 4 27294.0 1384.01 1
-3 -6 -4 29999.1 1327.31 6
-3 6 3 1097.35 204.746 3
-3 -6 -3 1479.09 327.496 6
-3 6 3 1116.98 309.479 1
3 -6 3 1997.87 416.684 1
-3 6 2 19015.2 819.850 3
3 -6 2 18648.2 1188.12 1
3 6 -2 19369.8 1107.55 6
-3 6 2 19849.8 1140.01 1
-3 -6 -2 20409.9 1067.92 6
3 6 -2 18808.3 1012.98 5
-3 6 1 14225.4 654.514 3
3 6 -1 14055.5 915.197 6
-3 6 1 11961.3 876.948 1
-3 -6 -1 14519.6 882.307 6
3 -6 1 12674.4 966.482 1
3 6 -1 12754.8 829.307 5
3 6 0 43832.1 1806.60 6
3 -6 0 41578.0 1914.71 1
-3 6 0 42595.1 1840.26 1
-3 -6 0 42162.1 1719.98 6
3 6 0 46840.5 1762.86 5
-3 6 0 45449.0 1413.19 3
3 6 1 15169.6 951.861 6
3 -6 -1 14911.2 1039.75 1
-3 6 -1 16013.1 1009.31 1
-3 -6 1 15938.0 930.188 6
3 6 1 12748.6 846.136 5
-3 6 -1 13855.9 661.794 3
3 6 2 20916.0 1130.35 6
3 -6 -2 20829.8 1241.50 1
-3 -6 2 20753.5 1098.55 6
3 6 2 19204.2 1061.52 5
-3 6 -2 19695.4 790.776 3
3 6 3 859.586 265.250 6
-3 -6 3 933.882 294.991 6
3 6 3 1202.14 326.960 5
3 6 4 26863.5 1329.07 6
3 -6 -4 27399.7 1459.67 1
-3 -6 4 28415.1 1326.98 6
3 6 4 27256.5 1317.67 5
-3 6 -4 26881.7 1238.42 4
3 6 5 13971.7 913.498 6
3 -6 -5 14321.7 1011.73 1
-3 -6 5 12100.6 843.551 6
3 6 5 15345.3 942.060 5
-3 6 -5 13806.8 841.550 4
3 6 6 23183.1 1199.74 6
3 -6 -6 22294.3 1306.27 1
-3 -6 6 22350.2 1173.69 6
3 6 6 22210.9 1179.19 5
-3 6 -6 23531.6 1162.93 4
3 6 7 14114.3 905.457 6
3 -6 -7 14066.2 1002.71 1
-3 -6 7 13079.9 880.152 6
3 6 7 12486.5 859.065 5
-3 6 -7 13244.4 856.290 4
3 6 8 20169.1 1110.33 6
-3 -6 8 21069.5 1134.06 6
3 -6 -8 19802.5 1210.36 1
3 6 8 18647.9 1087.71 5
-3 -6 8 19117.8 1098.96 3
3 6 9 20442.9 1125.64 6
-3 -6 9 21699.2 1162.89 6
3 -6 -9 22305.2 1287.51 1
3 6 9 19360.6 1130.24 5
-3 -6 9 22071.8 1184.79 3
3 6 10 15843.6 948.053 6
-3 6 -10 14310.0 654.813 3
-3 -6 10 12949.9 906.374 6
3 -6 -10 16462.4 1084.83 1
3 6 10 15537.6 987.694 5
-3 6 -10 13504.8 646.570 2
-3 -6 10 14793.4 963.155 3
3 6 11 5765.21 564.244 6
-3 6 -11 5627.62 399.595 3
-3 -6 11 5189.16 567.175 6
3 6 11 4691.28 557.020 5
3 -6 -11 5160.46 608.167 1
-3 6 -11 5238.47 389.290 2
-3 -6 11 6027.00 612.420 3
3 6 12 553.747 209.257 6
-3 -6 12 608.716 238.248 3
-3 -6 12 942.135 302.595 6
-3 6 -12 1122.30 203.303 3
3 -6 -12 869.000 311.852 1
-3 6 -12 538.656 154.102 2
3 6 13 1550.13 302.173 6
-3 -6 13 2542.83 426.842 3
-3 -6 13 1254.97 314.433 6
-3 6 -13 1511.90 236.249 3
-3 6 -13 1994.41 266.546 2
3 -6 -13 1903.71 386.060 1
3 6 14 17929.5 1018.28 6
-3 6 -14 17257.7 835.769 3
-3 -6 14 18580.4 1091.91 6
-3 6 -14 17935.7 858.059 2
3 -6 -14 17682.8 1148.45 1
3 6 15 14727.3 910.396 6
-3 6 -15 15080.0 788.566 3
-3 -6 15 15125.1 985.236 6
-3 6 -15 15256.6 797.695 2
3 -6 -15 13649.8 1009.53 1
3 6 16 25410.1 1252.46 6
-3 6 -16 27230.1 1150.90 3
-3 -6 16 26850.7 1373.09 6
-3 6 -16 26157.0 1150.45 2
3 -6 -16 27379.3 1454.23 1
3 6 17 1893.35 315.798 6
-3 6 -17 1879.86 306.632 3
-3 -6 17 2773.49 441.376 6
3 -6 -17 1601.72 357.141 1
-3 6 -17 2235.04 319.024 2
-3 6 -18 5417.72 491.367 3
3 6 18 4729.58 501.778 6
-3 -6 18 5525.78 598.756 6
-3 6 -18 5407.16 501.195 2
3 -6 -18 5471.33 614.847 1
3 6 19 662.665 215.847 6
3 -6 -19 107.028 206.861 1
-3 6 -19 258.929 190.857 3
-3 -6 19 144.700 183.981 6
-3 6 -19 277.411 174.715 2
-3 6 -20 4446.95 476.057 3
3 -6 -20 3943.79 522.724 1
-3 -6 20 5229.63 591.923 6
3 -6 -20 4213.62 593.562 3
-3 6 -21 7095.18 618.220 3
-3 -6 21 6348.42 660.820 6
3 -6 -21 7373.83 698.185 1
3 -6 -21 6493.00 745.450 3
3 -6 -22 21245.3 1194.21 1
-3 6 -22 18998.4 1084.98 3
-3 -6 22 19629.5 1184.57 6
3 -6 -22 17532.7 1268.21 3
-3 6 -23 6165.64 617.176 3
3 -6 -23 6641.72 778.854 3
3 -6 -23 6807.71 660.647 1
-3 -6 23 6539.55 675.891 6
-3 -6 24 12528.0 933.818 6
-3 6 -24 11361.4 865.539 3
-3 -6 24 13146.3 1092.24 2
3 -6 -24 12318.5 1071.43 3
3 -6 -25 2031.50 523.025 3
-3 6 -25 2501.64 435.255 3
-3 -6 25 2630.80 461.441 6
-3 -6 25 2195.75 486.029 2
-3 -6 26 1493.69 325.818 1
3 -6 -26 2635.89 558.704 3
-3 6 -26 2368.15 460.965 3
-3 -6 26 564.014 298.214 2
3 6 26 1166.91 384.934 4
3 -6 -27 -100.134 272.786 3
-3 6 -27 448.643 238.363 3
-3 -6 27 55.7851 274.140 2
3 6 27 102.853 268.607 4
3 -6 -28 1058.56 417.920 3
-3 6 -28 1156.36 327.319 3
-3 -6 28 763.839 383.951 2
3 6 28 1670.44 443.656 4
-3 -6 29 11244.3 1078.66 2
3 6 29 10030.3 1000.17 4
3 6 30 1938.25 497.313 4
-3 7 27 1150.99 374.280 2
-3 -7 -26 17571.6 1328.36 3
-3 7 26 15682.1 1196.82 2
3 -7 25 5617.87 724.143 1
-3 -7 -25 5489.21 731.386 3
-3 7 25 4395.69 633.433 2
-3 -7 -24 4382.21 662.019 3
3 -7 24 4478.47 648.856 1
-3 7 24 5592.97 669.085 2
-3 -7 -23 12793.9 1075.53 3
3 -7 23 12318.8 1064.08 1
-3 7 23 12296.5 993.114 2
-3 7 22 10752.6 802.897 6
-3 -7 -22 10518.7 953.013 3
3 -7 22 11693.2 1024.11 1
-3 7 22 11277.9 930.877 2
-3 7 21 4496.73 529.749 6
3 -7 21 4644.34 634.673 1
-3 -7 -21 5175.53 680.362 3
-3 7 21 3720.86 529.553 2
-3 7 20 9425.02 769.993 6
-3 -7 -20 11113.7 925.421 3
-3 -7 -20 10731.4 721.234 6
3 -7 20 10054.4 957.579 1
-3 7 20 12241.7 919.497 2
3 -7 19 3735.10 598.413 1
-3 -7 -19 4813.87 482.900 6
-3 -7 -19 4241.89 569.026 3
-3 7 19 5395.72 598.871 2
-3 -7 -18 14861.5 1058.00 3
3 -7 18 17806.3 1258.92 1
-3 -7 -18 15723.8 912.455 6
-3 7 18 18043.4 1088.84 2
3 -7 17 5966.96 725.869 1
-3 -7 -17 6564.21 676.594 3
-3 -7 -17 5737.34 537.769 6
-3 7 17 6063.95 609.917 2
3 -7 16 1169.20 383.685 1
-3 -7 -16 1231.02 276.717 6
-3 7 16 1309.22 157.749 5
-3 7 16 1389.84 315.572 2
3 -7 15 516.324 328.995 1
-3 7 15 477.422 199.570 3
-3 -7 -15 532.650 229.634 6
-3 7 15 438.384 118.919 5
-3 7 15 512.968 241.935 2
-3 7 14 11050.5 740.559 3
3 -7 14 9456.56 910.897 1
-3 -7 -14 10091.6 731.257 6
-3 7 14 10292.8 514.006 5
-3 7 14 10962.7 761.984 2
-3 7 13 656.312 200.527 3
-3 -7 -13 451.035 215.888 6
-3 7 13 431.593 190.043 2
3 -7 13 287.363 274.757 1
-3 7 12 48323.9 1732.48 3
3 -7 12 44935.3 2140.92 1
-3 -7 -12 45175.9 1799.38 6
-3 7 12 46846.5 1751.69 2
-3 7 11 3202.44 375.698 3
-3 -7 -11 3887.94 462.105 6
-3 7 11 3434.59 405.672 2
3 -7 11 3546.07 589.423 1
3 -7 10 11335.0 978.675 1
-3 7 10 12309.4 712.776 3
-3 -7 -10 10626.7 769.518 6
-3 7 10 11600.7 714.202 2
-3 7 9 2863.79 330.156 3
-3 -7 -9 3620.84 436.011 6
-3 7 9 2940.24 349.551 2
3 -7 9 2787.99 504.936 1
-3 7 8 2769.87 315.320 3
-3 -7 -8 2991.36 415.807 6
3 -7 8 2214.97 453.617 1
-3 7 8 2653.73 329.068 2
3 -7 7 8484.05 829.190 1
-3 7 7 7925.43 520.121 3
-3 -7 -7 7585.66 648.630 6
-3 7 7 9027.80 564.608 2
3 -7 6 18810.2 1273.14 1
-3 7 6 18885.3 833.553 3
-3 -7 -6 20609.1 1100.51 6
-3 7 6 18669.4 852.152 2
-3 7 5 4644.26 366.818 3
-3 -7 -5 3930.99 476.726 6
-3 7 5 4151.17 360.236 2
3 -7 5 4630.31 637.107 1
-3 7 4 15380.2 684.917 3
3 -7 4 13600.9 1070.54 1
-3 -7 -4 15094.3 935.154 6
-3 7 4 15035.8 692.708 2
3 -7 3 13636.5 1069.60 1
-3 -7 -3 14074.0 914.191 6
-3 7 3 14912.3 654.514 3
-3 7 2 58379.8 1698.33 3
3 -7 2 57370.0 2422.13 1
-3 -7 -2 58371.5 2178.44 6
-3 7 1 9672.40 474.233 3
3 -7 1 9291.65 871.507 1
-3 -7 -1 9199.61 747.319 6
3 7 -1 8258.50 697.220 5
-3 7 0 159652. 3937.13 3
3 -7 0 159891. 4914.91 1
-3 -7 0 154460. 4554.06 6
3 7 0 151562. 4520.10 5
-3 7 -1 10024.8 474.934 3
3 -7 -1 11717.2 965.766 1
-3 -7 1 11662.6 835.187 6
3 7 1 10348.3 798.208 5
-3 7 -2 61482.2 1683.67 3
3 -7 -2 58845.7 2459.08 1
-3 -7 2 58568.3 2227.28 6
3 7 2 59167.9 2224.47 5
3 -7 -3 14697.9 1094.57 1
-3 -7 3 15556.4 983.756 6
3 7 3 15246.8 971.606 5
-3 7 -3 15217.5 578.797 3
3 -7 -4 10636.2 918.556 1
-3 -7 4 10441.2 822.968 6
3 7 4 12134.4 857.781 5
-3 7 -4 11094.9 471.253 3
-3 -7 5 3841.24 490.604 6
3 7 5 3056.30 449.525 5
-3 7 -5 3564.16 243.369 3
3 -7 -5 3096.78 510.616 1
3 -7 -6 19714.4 1269.83 1
-3 7 -6 19780.0 665.123 3
-3 -7 6 20243.1 1149.83 6
3 7 6 18670.8 1118.69 5
3 -7 -7 6043.67 688.122 1
-3 7 -7 7405.25 360.058 3
-3 -7 7 6545.88 648.004 6
3 7 7 6835.86 664.195 5
-3 7 -7 7510.03 368.284 2
3 -7 -8 3845.57 557.103 1
-3 7 -8 3032.29 230.600 3
-3 -7 8 2476.53 411.507 3
-3 -7 8 3609.15 495.006 6
3 7 8 3303.75 485.736 5
-3 7 -8 3183.66 237.324 2
-3 7 -9 3139.77 250.195 3
3 -7 -9 2985.39 503.701 1
-3 -7 9 3098.85 461.399 3
-3 -7 9 3370.04 474.128 6
3 7 9 3690.22 515.391 5
-3 7 -9 3324.15 256.619 2
-3 7 -10 10678.8 501.382 3
3 -7 -10 10221.6 896.793 1
-3 -7 10 10942.9 839.160 6
3 7 10 9418.96 795.513 5
-3 7 -10 9405.14 487.992 2
-3 -7 10 8934.24 768.962 3
-3 7 -11 2677.25 256.284 3
3 -7 -11 2687.72 466.442 1
-3 -7 11 3199.65 463.910 3
-3 -7 11 2814.83 483.298 6
-3 7 -11 2749.69 259.554 2
3 7 11 2913.24 473.031 5
-3 7 -12 43529.0 1387.73 3
-3 -7 12 43908.8 1889.75 6
3 -7 -12 43305.9 2000.10 1
3 7 12 43481.8 1920.35 5
-3 7 -12 44239.7 1412.09 2
-3 -7 12 41302.7 1852.43 3
3 7 13 268.928 182.106 6
-3 7 -13 186.801 129.698 3
3 -7 -13 -44.2061 240.231 1
-3 -7 13 164.180 211.858 6
-3 7 -13 237.159 124.643 2
3 7 14 10970.7 821.829 6
-3 7 -14 12201.2 632.696 3
-3 -7 14 10634.1 863.335 6
3 -7 -14 11597.8 960.155 1
-3 7 -14 11214.0 620.611 2
3 7 15 733.100 259.192 6
-3 7 -15 773.210 174.436 3
-3 -7 15 774.405 264.543 6
3 -7 -15 836.921 314.292 1
-3 7 -15 398.710 160.708 2
3 -7 -16 1745.64 410.992 1
3 7 16 1359.21 266.296 6
-3 7 -16 1482.19 244.785 3
-3 -7 16 1655.23 376.611 6
-3 7 -17 6204.51 496.095 3
3 -7 -17 6084.41 687.835 1
-3 -7 17 6826.85 703.089 6
-3 7 -18 16089.4 843.853 3
-3 -7 18 13172.1 990.464 6
3 -7 -18 14630.8 1077.59 1
-3 7 -19 5347.90 495.827 3
-3 -7 19 5721.23 650.682 6
3 -7 -19 6238.55 681.429 1
-3 7 -20 11961.2 769.282 3
3 -7 -20 13294.0 1011.80 1
-3 -7 20 11859.6 954.250 6
3 -7 -21 4324.23 587.892 1
-3 7 -21 4324.60 480.058 3
-3 -7 21 5405.72 646.538 6
-3 7 -22 8170.05 668.289 3
3 -7 -22 9225.61 824.267 1
-3 -7 22 9739.74 856.283 6
3 -7 -22 8759.68 874.084 3
-3 -7 23 10845.0 921.215 6
-3 -7 23 11580.3 1002.79 2
3 -7 -23 10670.9 986.173 3
-3 -7 23 11154.0 925.250 1
-3 -7 24 4701.50 600.167 1
-3 -7 24 4499.49 657.549 2
3 -7 -24 2945.56 531.132 3
-3 -7 25 3772.29 548.329 1
-3 -7 25 4455.10 662.705 2
3 -7 -25 3641.13 627.925 3
-3 -7 26 15599.5 1227.66 2
3 -7 -26 16109.5 1296.51 3
3 -7 -27 521.406 357.010 3
-3 -7 27 -287.102 312.567 2
3 -7 -28 10208.6 1095.92 3
-3 -7 28 10409.4 1017.34 2
3 7 28 9489.85 978.597 4
-3 -7 29 5043.11 766.143 2
3 -8 25 3232.93 609.381 1
-3 -8 -24 16312.8 1256.52 3
3 -8 24 16115.4 1294.81 1
3 -8 23 1181.64 403.837 1
-3 -8 -23 640.312 337.520 3
-3 -8 -22 16075.2 1206.23 3
3 -8 22 17218.7 1331.70 1
-3 8 22 18016.4 1159.43 2
-3 -8 -21 14117.9 1110.46 3
3 -8 21 15067.7 1222.48 1
-3 8 21 14055.6 1007.06 2
-3 -8 -21 15390.8 1016.23 1
3 -8 20 2223.09 478.909 1
-3 -8 -20 1904.67 459.733 3
-3 8 20 1525.49 351.119 2
3 -8 19 738.879 378.873 1
-3 -8 -19 1101.92 335.515 3
-3 8 19 1074.68 317.490 2
3 -8 18 5847.71 757.440 1
-3 -8 -18 7028.66 717.124 3
-3 -8 -18 5446.28 566.232 6
-3 8 18 6330.76 616.583 2
3 -8 17 1081.81 396.762 1
-3 -8 -17 1648.72 379.261 3
-3 -8 -17 1930.42 355.481 6
-3 8 17 1457.85 320.015 2
3 -8 16 17653.7 1322.74 1
-3 -8 -16 19313.4 1172.88 3
-3 -8 -16 19755.5 1095.54 6
-3 8 16 17938.2 1035.48 2
-3 -8 -15 1951.13 351.236 6
-3 8 15 2249.84 269.457 5
-3 8 15 2447.53 377.492 2
3 -8 15 3099.23 575.406 1
3 -8 14 14507.1 1184.64 1
-3 -8 -14 14211.1 934.194 6
-3 8 14 15716.5 729.660 5
-3 8 14 15737.0 907.471 2
-3 8 13 93.5133 122.888 3
-3 -8 -13 618.679 234.744 6
3 -8 13 529.619 336.965 1
-3 8 13 622.142 216.330 2
-3 8 12 9843.73 641.734 3
-3 -8 -12 9558.44 758.751 6
-3 8 12 8988.24 639.879 2
-3 8 11 354.930 151.953 3
-3 -8 -11 137.734 187.738 6
3 -8 11 326.314 314.114 1
-3 8 11 201.170 152.118 2
-3 8 10 18062.3 858.918 3
-3 -8 -10 18412.2 1084.66 6
-3 8 10 19028.7 904.226 2
-3 8 9 3403.14 341.567 3
-3 -8 -9 3719.19 492.067 6
-3 8 9 3977.80 379.638 2
3 -8 9 3112.01 576.240 1
3 -8 8 27193.6 1644.45 1
-3 8 8 28568.0 1090.33 3
-3 -8 -8 28562.9 1405.04 6
-3 8 8 28831.1 1116.41 2
3 -8 7 15160.0 1177.34 1
-3 8 7 14460.7 686.738 3
-3 -8 -7 14679.3 976.668 6
-3 8 7 15809.7 730.953 2
-3 8 6 6270.61 400.772 3
-3 -8 -6 6563.58 634.041 6
3 -8 6 6266.83 759.887 1
-3 8 6 5561.80 399.227 2
-3 8 5 243.552 102.325 3
-3 -8 -5 112.017 217.578 6
3 -8 5 289.715 293.085 1
-3 8 5 163.665 112.938 2
-3 8 4 3597.88 272.419 3
-3 -8 -4 3896.93 513.860 6
3 -8 4 3497.32 602.863 1
-3 8 4 4227.44 298.432 2
3 -8 3 14691.1 1161.48 1
-3 8 3 14907.0 584.577 3
-3 -8 -3 16884.1 1044.88 6
-3 8 3 15207.4 599.352 2
3 -8 2 41408.5 2024.13 1
-3 8 2 39515.3 1128.84 3
-3 -8 -2 37678.4 1714.65 6
-3 8 2 38468.6 1135.81 2
-3 8 1 4744.06 242.889 3
-3 -8 -1 5125.92 576.461 6
3 8 -1 5076.64 574.774 5
3 -8 1 5593.41 716.243 1
-3 8 1 4805.95 251.943 2
-3 8 0 368.610 58.8592 3
-3 -8 0 267.683 192.179 6
3 -8 0 758.713 318.765 1
3 8 0 412.511 239.220 5
-3 -8 1 5243.59 601.021 6
3 8 1 5276.03 584.726 5
3 -8 -1 5668.36 721.568 1
3 -8 -2 34605.3 1827.86 1
-3 -8 2 34401.1 1622.77 6
3 8 2 33424.3 1590.51 5
3 -8 -3 13189.7 1077.85 1
-3 -8 3 14150.0 983.038 6
3 8 3 13415.5 950.404 5
-3 -8 4 3469.35 512.067 6
3 8 4 3321.23 485.443 5
3 -8 -4 4155.82 618.194 1
-3 -8 5 -105.450 198.957 6
3 8 5 130.019 242.306 5
3 -8 -5 35.4337 223.107 1
-3 -8 6 4619.72 579.685 6
3 8 6 4439.08 569.894 5
3 -8 -6 5013.87 678.704 1
3 -8 -7 14686.0 1139.47 1
-3 -8 7 17140.3 1096.85 6
3 8 7 16581.1 1085.00 5
-3 -8 7 14066.4 966.688 3
3 -8 -8 25779.8 1560.19 1
-3 -8 8 28630.0 1497.13 6
3 8 8 29267.3 1509.33 5
-3 -8 8 29421.8 1450.83 3
3 -8 -9 2893.13 534.421 1
-3 -8 9 2641.18 429.984 3
-3 -8 9 4591.01 581.592 6
3 8 9 3924.66 569.103 5
3 -8 -10 15955.8 1166.41 1
-3 -8 10 15828.4 1062.75 6
3 8 10 14469.2 1025.39 5
-3 -8 10 13784.3 952.696 3
3 -8 -11 110.990 292.432 1
-3 -8 11 306.642 217.509 3
-3 8 -11 328.734 82.7527 3
-3 -8 11 458.440 245.070 6
3 8 11 174.626 184.129 5
-3 8 -12 9124.10 422.954 3
3 -8 -12 9942.09 931.069 1
-3 -8 12 9669.42 847.395 6
3 8 12 9104.11 836.849 5
3 -8 -13 938.149 342.057 1
-3 8 -13 969.861 152.684 3
-3 -8 13 285.209 279.070 6
3 8 13 811.137 353.659 5
3 -8 -14 14777.2 1140.37 1
-3 -8 14 14503.6 1058.92 6
3 -8 -15 2799.56 514.978 1
-3 -8 15 3071.97 496.136 6
-3 -8 16 18066.0 1205.15 6
3 -8 -16 17461.1 1246.64 1
-3 -8 17 1440.46 382.124 6
3 -8 -17 2438.45 480.362 1
3 -8 -18 7055.30 786.255 1
-3 -8 18 6839.24 761.764 6
3 -8 -19 1266.53 393.333 1
-3 -8 19 452.513 287.274 6
-3 -8 20 2354.75 465.115 6
3 -8 -20 1993.28 452.926 1
-3 -8 21 16228.8 1169.69 6
-3 -8 21 14491.0 1107.01 1
3 -8 -21 14906.9 1134.95 1
-3 -8 22 19393.7 1286.99 1
-3 -8 22 18095.2 1268.83 2
-3 -8 23 939.054 339.357 1
-3 -8 23 457.099 324.255 2
-3 -8 24 13415.9 1068.99 1
-3 -8 24 13787.7 1113.33 2
-3 -8 25 3224.70 540.995 1
-3 -8 25 3020.05 565.856 2
-3 -8 26 3548.99 604.661 2
3 -9 24 3474.96 629.583 1
3 -9 23 1543.81 443.007 1
-3 -9 -23 314.297 296.031 3
3 -9 22 2624.08 622.455 1
-3 -9 -22 2068.32 455.515 3
3 -9 21 5476.67 767.345 1
-3 -9 -21 5034.49 680.798 3
3 -9 20 3775.15 650.081 1
-3 -9 -20 2833.19 489.522 1
-3 -9 -20 3378.72 547.290 3
3 -9 19 503.407 394.715 1
-3 -9 -19 402.805 300.629 1
-3 -9 -19 277.207 279.921 3
3 -9 18 12827.0 1171.79 1
-3 -9 -18 12765.5 998.605 3
-3 -9 -18 11988.6 961.794 1
-3 -9 -17 3859.64 554.644 3
3 -9 17 4371.71 704.198 1
-3 -9 -17 4568.36 602.398 1
-3 -9 -16 5205.43 622.997 3
3 -9 16 5553.72 790.032 1
-3 -9 -15 3949.75 527.969 3
-3 -9 -15 4347.97 537.031 6
3 -9 15 4515.87 724.782 1
3 -9 14 10969.6 1097.78 1
-3 -9 -14 12223.8 902.612 6
-3 -9 -13 7191.97 690.130 6
3 -9 13 6961.06 865.144 1
-3 -9 -12 36220.9 1689.76 6
3 -9 12 36953.4 2060.54 1
-3 -9 -11 5008.30 596.189 6
3 -9 11 4765.18 727.600 1
-3 -9 -10 9311.63 791.816 6
3 -9 10 8509.32 953.937 1
-3 -9 -9 639.965 278.040 6
3 -9 9 826.510 394.668 1
-3 -9 -8 4295.66 551.187 6
3 -9 8 3811.11 648.932 1
-3 -9 -7 3388.30 504.719 6
3 -9 7 2988.42 590.314 1
3 -9 6 9911.90 1008.00 1
-3 -9 -6 10830.8 855.482 6
-3 -9 -5 1278.02 368.801 6
3 -9 5 1407.99 457.136 1
3 -9 4 21403.9 1490.66 1
-3 -9 -4 22642.5 1308.06 6
-3 -9 -3 6333.56 679.513 6
3 -9 3 5617.13 753.238 1
3 -9 2 14692.9 1226.71 1
-3 -9 -2 16109.0 1080.79 6
-3 -9 -1 4511.20 585.773 6
3 -9 1 6160.80 795.514 1
-3 -9 0 5275.88 623.351 6
3 -9 0 5188.45 729.687 1
3 9 0 5080.52 608.337 5
-3 -9 1 5943.65 658.170 6
3 -9 -1 6358.91 794.725 1
3 9 1 5592.85 640.102 5
3 -9 -2 19453.2 1393.36 1
-3 -9 2 18502.0 1201.06 6
3 9 2 19233.4 1205.95 5
-3 -9 3 6918.41 731.758 6
3 9 3 5993.50 666.992 5
3 -9 -3 6256.62 787.431 1
3 -9 -4 23571.0 1548.73 1
-3 -9 4 26499.3 1456.51 6
3 9 4 24454.5 1393.41 5
-3 -9 5 1854.17 411.981 6
3 9 5 1185.40 344.538 5
3 -9 -5 2125.84 499.884 1
3 -9 -6 8956.38 925.749 1
-3 -9 6 9011.96 826.578 6
3 9 6 10036.1 872.223 5
-3 -9 7 3064.76 502.279 6
3 9 7 3524.35 524.809 5
3 -9 -7 3548.17 607.551 1
-3 -9 8 4491.87 611.138 6
3 9 8 5014.10 644.625 5
3 -9 -8 3371.49 601.603 1
-3 -9 9 879.120 341.677 6
3 9 9 483.753 280.211 5
3 -9 -9 472.343 335.155 1
3 -9 -10 9972.15 975.131 1
-3 -9 10 9387.43 867.315 6
3 9 10 8988.08 843.779 5
3 -9 -11 4256.41 658.277 1
-3 -9 11 5229.80 678.028 6
3 9 11 5089.38 671.119 5
3 -9 -12 32758.0 1854.39 1
-3 -9 12 36057.5 1824.36 6
3 9 12 35190.4 1799.04 5
3 -9 -13 8154.78 884.125 1
-3 -9 13 9596.41 908.631 6
3 9 13 7289.34 787.921 5
3 -9 -14 14373.0 1171.59 1
-3 -9 14 14179.4 1114.06 6
3 9 14 14583.9 1119.87 5
3 -9 -15 4211.48 637.591 1
-3 -9 15 4541.15 624.387 6
3 -9 -16 4655.03 669.163 1
-3 -9 16 4987.40 671.176 6
-3 -9 17 4597.08 667.213 6
3 -9 -17 5072.70 715.618 1
-3 -9 18 12228.4 1045.30 6
3 -9 -18 11803.2 1069.96 1
-3 -9 18 12177.6 1050.04 1
-3 -9 19 337.913 270.499 1
3 -9 -19 139.391 278.896 1
3 -9 -20 4716.35 662.040 1
-3 -9 20 4099.44 619.819 1
-3 -9 21 6094.46 740.063 1
-3 -9 21 5738.73 689.404 2
-3 -9 22 2448.36 515.374 1
-3 -9 23 706.020 296.412 1
-3 -9 24 2305.88 501.082 1
3 -10 21 774.240 398.370 1
-3 -10 -21 1160.93 495.443 3
3 -10 20 4477.34 768.404 1
-3 -10 -20 5591.45 702.284 3
-3 -10 -19 7604.15 814.665 1
-3 -10 -19 7075.35 750.794 3
3 -10 19 6909.86 926.514 1
-3 -10 -18 4405.47 619.064 1
-3 -10 -18 3224.07 546.383 3
3 -10 18 3708.48 721.137 1
-3 -10 -17 435.510 280.902 1
-3 -10 -17 97.8481 218.496 3
3 -10 17 638.765 334.814 1
-3 -10 -16 13483.4 1079.48 1
-3 -10 -16 13289.0 1008.29 3
3 -10 16 12328.4 1207.93 1
-3 -10 -15 2403.06 508.305 1
-3 -10 -15 1819.39 375.084 3
3 -10 15 1602.97 532.309 1
-3 -10 -14 8439.38 849.681 1
-3 -10 -14 6278.36 674.176 3
3 -10 14 8663.56 1000.82 1
-3 -10 -13 -1.69180 187.841 3
3 -10 13 614.985 382.452 1
-3 -10 -13 711.892 351.252 1
3 -10 12 15691.3 1348.15 1
-3 -10 -12 15364.0 1156.58 1
-3 -10 -11 2447.70 447.730 6
3 -10 11 2416.16 565.675 1
3 -10 10 12027.8 1167.40 1
-3 -10 -10 13739.6 1021.43 6
3 -10 9 9640.10 1082.61 1
-3 -10 -9 8679.13 817.064 6
3 -10 8 35642.6 2079.88 1
-3 -10 -8 34923.7 1749.15 6
-3 -10 -7 5660.75 684.480 6
3 -10 7 4959.75 755.071 1
-3 -10 -6 13671.4 1045.55 6
3 -10 6 13382.9 1232.38 1
-3 -10 -5 11753.0 973.182 6
3 -10 5 12996.7 1204.70 1
-3 -10 -4 8149.19 814.241 6
3 -10 4 10073.1 1047.53 1
-3 -10 -3 1297.91 380.759 6
3 -10 3 2112.35 537.200 1
-3 -10 -2 16755.0 1174.76 6
3 -10 2 13777.1 1240.86 1
-3 -10 -1 10907.3 952.303 6
3 -10 1 8726.47 1007.72 1
3 -10 0 19235.0 1469.47 1
-3 -10 0 20255.7 1316.14 6
3 10 0 21272.3 1309.88 5
3 -10 -1 10663.1 1088.60 1
-3 -10 1 11089.6 973.128 6
3 10 1 11929.1 972.798 5
3 -10 -2 15462.8 1300.14 1
-3 -10 2 15449.6 1151.96 6
3 10 2 15406.1 1115.95 5
-3 -10 3 1981.25 434.750 6
3 -10 -3 1799.89 482.769 1
3 10 3 1366.43 392.549 5
3 -10 -4 9112.74 1008.48 1
-3 -10 4 9644.36 902.312 6
3 10 4 8397.55 831.985 5
3 -10 -5 11386.5 1109.41 1
-3 -10 5 13047.5 1048.13 6
3 10 5 10579.7 939.581 5
3 -10 -6 12496.2 1157.93 1
-3 -10 6 11597.4 1013.92 6
3 10 6 10668.2 947.972 5
-3 -10 7 5032.15 695.368 6
3 10 7 5512.95 699.478 5
3 -10 -7 5490.39 762.870 1
3 -10 -8 39110.2 2127.94 1
-3 -10 8 37064.2 1929.21 6
3 10 8 38830.0 1930.94 5
3 -10 -9 10123.9 1030.44 1
-3 -10 9 11746.3 1022.06 6
3 10 9 9987.23 941.132 5
3 -10 -10 13748.3 1211.70 1
-3 -10 10 13191.0 1093.56 6
3 10 10 13922.8 1103.88 5
-3 -10 11 2962.44 580.316 6
3 10 11 2980.72 551.629 5
3 -10 -11 2946.22 565.135 1
3 -10 -12 13346.2 1177.71 1
-3 -10 12 14237.0 1147.66 6
3 10 12 13602.9 1108.62 5
3 -10 -13 532.672 363.559 1
-3 -10 13 159.761 273.711 6
3 10 13 18.8630 258.671 5
-3 -10 13 60.3867 276.117 1
3 -10 -14 7610.33 889.482 1
3 10 14 10208.4 969.486 5
-3 -10 14 9826.46 984.849 1
-3 -10 15 2099.44 486.505 1
3 -10 -15 2300.18 524.222 1
3 10 15 1509.75 424.603 5
-3 -10 16 14620.7 1196.66 1
3 -10 -16 14370.8 1225.97 1
-3 -10 17 99.4201 210.133 1
3 -10 -17 -928.866 384.394 1
-3 -10 18 4124.16 671.240 1
3 -10 -18 3200.54 607.763 1
-3 -10 19 7173.71 870.237 1
3 -10 -19 7116.00 887.046 1
-3 -10 20 5670.49 763.589 1
-3 -10 21 1232.32 411.141 1
-3 -11 -17 9356.07 959.877 1
-3 -11 -16 7155.90 852.601 1
-3 -11 -16 6912.40 730.333 3
-3 -11 -15 5226.11 741.788 1
-3 -11 -15 4127.37 575.864 3
-3 -11 -14 5602.14 744.191 1
-3 -11 -14 3889.56 557.337 3
-3 -11 -13 7778.09 869.267 1
-3 -11 -13 5615.53 632.714 3
-3 -11 -12 9150.93 953.056 1
-3 -11 -12 9016.16 762.516 3
3 -11 12 7663.65 1019.13 1
-3 -11 -11 977.764 370.087 1
-3 -11 -11 805.093 292.237 3
3 -11 11 967.006 422.944 1
-3 -11 -10 12504.6 1076.41 1
3 -11 10 12977.8 1258.01 1
-3 -11 -9 426.165 323.541 1
3 -11 9 290.837 393.531 1
-3 -11 -8 2055.41 473.152 1
3 -11 8 1759.32 556.826 1
-3 -11 -7 836.730 412.596 1
3 -11 7 495.237 340.167 1
-3 -11 -6 4179.74 690.937 1
3 -11 6 3386.61 672.759 1
3 -11 5 1857.61 526.352 1
-3 -11 -5 2299.10 505.711 1
-3 -11 -4 21010.1 1463.07 1
3 -11 4 23649.9 1706.73 1
3 -11 3 559.888 366.076 1
-3 -11 -3 1314.81 421.562 1
3 -11 2 8893.00 1036.71 1
-3 -11 -2 8109.20 898.268 1
-3 -11 -1 352.668 287.926 6
3 -11 1 75.5379 269.287 1
3 11 -1 321.583 318.616 5
-3 -11 -1 249.964 316.398 1
-3 -11 0 2012.23 461.976 6
3 -11 0 1719.37 490.577 1
3 11 0 1645.89 424.398 5
-3 -11 0 1203.96 453.617 1
-3 -11 1 1167.43 416.140 6
3 -11 -1 1552.06 479.295 1
3 11 1 1131.88 398.048 5
-3 -11 1 267.729 325.158 1
-3 -11 2 10624.1 994.143 6
3 -11 -2 9526.64 1085.02 1
3 11 2 10924.5 973.012 5
-3 -11 2 8169.87 927.726 1
-3 -11 3 1773.57 455.975 6
3 -11 -3 1554.48 494.055 1
3 11 3 1137.19 390.780 5
-3 -11 3 1238.94 486.483 1
3 -11 -4 18338.8 1503.42 1
-3 -11 4 19743.9 1383.69 6
3 11 4 21960.1 1411.63 5
-3 -11 4 19466.1 1431.73 1
3 -11 -5 1407.24 519.838 1
3 11 5 2527.81 505.533 5
-3 -11 5 1965.72 481.464 1
3 11 6 3256.77 572.004 5
3 -11 -6 3607.92 653.717 1
-3 -11 6 3202.72 630.634 1
-3 -11 7 136.345 320.288 1
3 11 7 744.008 318.860 5
3 -11 -7 1041.38 434.803 1
-3 -11 8 1519.90 447.928 1
3 11 8 1507.29 425.175 5
3 -11 -8 1018.23 411.781 1
-3 -11 9 687.529 349.087 1
3 11 9 -34.2239 196.279 5
3 -11 -9 170.896 279.432 1
3 -11 -10 10439.0 1070.52 1
-3 -11 10 8681.93 981.328 1
3 11 10 9776.85 976.408 5
-3 -11 11 915.573 339.058 1
3 11 11 844.856 344.074 5
3 -11 -11 471.232 363.058 1
3 11 12 7282.26 868.579 5
3 -11 -12 9355.65 1048.15 1
3 -11 -13 5442.99 812.086 1
3 -11 -14 5959.71 836.561 1
3 -11 -15 4212.28 717.707 1
3 -11 -16 8220.66 996.230 1
3 -11 -17 7096.04 914.667 1
-4 0 0 32866.8 1542.07 1
-4 0 0 33465.8 1259.38 5
4 0 0 35743.4 1301.39 4
-4 0 1 64432.7 2287.40 6
-4 0 1 61582.0 2345.01 1
-4 0 -1 64255.0 2362.22 1
-4 0 -1 63655.1 2032.48 5
-4 0 1 65173.9 1994.96 5
4 0 1 67772.4 2083.39 4
-4 0 -2 79180.8 2734.48 1
-4 0 -2 82204.3 2680.70 6
-4 0 2 77151.0 2638.42 6
-4 0 2 80534.5 2750.82 1
-4 0 -2 80411.5 2422.93 5
-4 0 2 78361.5 2309.15 5
4 0 2 79922.9 2439.80 4
-4 0 -3 60964.3 2276.53 1
-4 0 -3 64448.1 2236.44 6
-4 0 3 57977.1 2162.36 6
-4 0 3 60835.9 2275.77 1
-4 0 -3 62022.1 2003.37 5
-4 0 3 60212.6 1845.03 5
4 0 3 59680.9 2007.64 4
-4 0 -4 24842.7 1298.72 1
-4 0 -4 27510.4 1289.49 6
-4 0 4 25495.9 1260.60 6
-4 0 4 22701.8 1260.41 1
-4 0 -4 26540.2 1136.54 5
-4 0 4 26316.1 981.289 5
4 0 4 25346.0 1133.15 4
-4 0 -5 98590.7 3132.97 6
-4 0 5 102212. 3170.87 6
-4 0 5 90719.7 3169.89 1
-4 0 -5 103782. 2990.65 5
4 0 5 100711. 2999.01 4
-4 0 -5 99114.6 3223.80 1
-4 0 -6 11037.3 774.153 6
-4 0 6 10143.3 749.353 6
-4 0 6 9871.20 786.574 1
-4 0 -6 10895.1 699.902 5
4 0 6 9423.34 670.199 4
-4 0 7 11084.8 789.498 6
-4 0 7 9571.63 777.151 1
-4 0 -7 11609.2 794.381 6
4 0 7 11032.4 738.451 4
-4 0 -7 10784.3 810.659 1
-4 0 -8 15741.2 932.859 6
-4 0 8 15281.3 984.024 1
-4 0 8 15488.1 938.112 6
4 0 8 14618.5 883.781 4
-4 0 -8 15221.6 970.790 1
-4 0 8 14739.1 957.104 3
-4 0 9 19999.4 1159.95 1
-4 0 -9 22120.8 1127.13 6
-4 0 9 18696.3 1066.24 6
-4 0 -9 20923.2 1163.47 1
4 0 9 20999.7 1088.17 4
-4 0 9 20074.7 1152.57 3
-4 0 -10 -3.07844 170.408 1
-4 0 -10 112.410 202.826 6
-4 0 10 28.6019 208.608 6
-4 0 10 185.398 192.013 3
4 0 10 -70.5769 213.071 4
-4 0 10 156.586 211.033 1
-4 0 11 97707.4 3196.49 1
-4 0 -11 99344.0 3050.23 6
-4 0 11 99214.9 3074.47 6
-4 0 -11 90483.6 3094.88 1
4 0 11 91601.2 3046.52 4
-4 0 -12 307.529 206.213 6
-4 0 12 251.678 242.474 6
-4 0 -12 -6.18545 157.488 1
-4 0 12 194.339 220.404 1
4 0 12 293.201 253.259 4
-4 0 -13 34790.8 1467.84 6
-4 0 13 32991.1 1454.37 6
-4 0 -13 32384.8 1510.05 1
4 0 13 32039.3 1496.61 4
4 0 -13 31116.6 928.864 4
-4 0 13 32941.0 1548.74 1
-4 0 -14 3459.42 431.617 6
-4 0 14 3086.71 431.163 6
-4 0 -14 3202.07 445.606 1
-4 0 14 3309.65 475.246 1
4 0 -14 3181.64 179.543 4
4 0 14 2698.33 444.783 4
-4 0 -15 -9.18982 174.074 6
-4 0 -15 -21.6978 137.911 1
-4 0 15 -115.606 198.062 6
-4 0 15 321.149 217.215 1
4 0 15 117.092 251.038 4
-4 0 -16 8504.61 674.251 6
-4 0 16 7826.43 665.063 6
-4 0 -16 8179.58 712.542 1
4 0 16 9890.21 815.814 4
-4 0 16 8073.34 721.949 1
-4 0 -17 19627.2 1040.95 6
-4 0 17 18096.2 1033.85 6
-4 0 -17 18015.1 1078.66 1
4 0 17 19873.1 1180.81 4
-4 0 17 17881.8 1104.12 1
-4 0 18 -41.2909 175.801 1
-4 0 -18 290.314 187.317 6
-4 0 18 -82.8514 183.864 6
4 0 18 -449.319 278.992 4
-4 0 -18 -70.2696 185.109 1
-4 0 -19 3595.97 434.316 6
-4 0 19 3810.46 468.426 6
-4 0 -19 3157.06 440.028 1
-4 0 19 3784.07 505.706 1
4 0 19 3774.42 538.942 4
-4 0 -20 4296.77 468.751 6
-4 0 20 4266.29 489.228 6
-4 0 -20 4722.78 547.072 1
-4 0 20 4373.96 523.517 1
4 0 20 4459.74 599.674 4
-4 0 -21 12577.4 808.106 6
-4 0 21 13993.5 878.820 6
-4 0 -21 12896.7 948.592 3
-4 0 21 13419.0 918.692 1
4 0 21 11270.6 956.436 4
-4 0 -21 12586.9 882.970 1
-4 0 -22 9752.42 699.751 6
-4 0 -22 8441.16 783.836 3
-4 0 22 8317.03 677.530 6
-4 0 22 8917.41 733.150 1
4 0 22 9428.79 873.299 4
-4 0 -23 2872.40 388.165 6
-4 0 23 3084.67 420.418 6
-4 0 -23 2708.79 459.841 3
4 0 23 2475.93 484.875 4
-4 0 -24 4647.93 473.426 6
-4 0 24 3752.41 452.265 6
-4 0 -24 4303.74 589.368 3
4 0 24 4823.96 647.513 4
-4 0 25 7595.85 618.909 6
-4 0 -25 6607.72 749.965 3
-4 0 25 7069.78 840.383 2
4 0 25 6435.21 755.724 4
-4 0 26 3599.49 437.018 6
-4 0 -26 2878.97 530.774 3
-4 0 26 4628.11 708.551 2
-4 0 -27 1940.10 468.885 3
-4 0 27 2096.75 528.191 2
-4 0 -28 75.1805 198.136 3
-4 0 28 -173.706 312.325 2
-4 0 -29 4955.53 722.549 3
-4 -1 -28 4306.41 664.342 3
-4 1 28 4801.73 764.340 2
-4 -1 -27 2452.53 509.244 3
-4 1 27 2166.45 501.852 2
-4 -1 -26 4136.79 641.787 3
-4 1 26 6772.23 822.354 2
-4 -1 -25 15417.9 1149.04 3
-4 1 25 17727.2 1310.16 2
-4 -1 -24 20788.4 1017.83 6
-4 -1 -24 19880.3 1297.53 3
-4 1 24 20593.7 1086.60 6
-4 1 24 20356.3 1409.36 2
-4 -1 -23 27730.6 1227.24 6
-4 1 23 28198.6 1318.33 6
-4 -1 -23 27079.3 1518.69 3
-4 -1 -22 5675.63 509.180 6
-4 1 22 5021.42 521.148 6
-4 -1 -22 4731.54 601.740 3
-4 1 22 5510.71 564.812 1
-4 -1 -21 2707.58 372.650 6
-4 1 21 2257.04 371.131 6
-4 1 21 2461.48 392.974 1
-4 -1 -21 2717.70 414.103 1
-4 -1 -20 5306.23 510.676 6
-4 1 20 5304.38 535.193 6
-4 -1 -20 4678.47 533.839 1
4 -1 20 5525.73 643.753 4
-4 1 20 5382.72 563.677 1
-4 1 19 5198.99 557.246 1
-4 -1 -19 4959.77 491.293 6
-4 1 19 4774.64 514.072 6
-4 -1 -19 5327.98 568.726 1
4 -1 19 3669.46 524.319 4
4 1 -18 7290.12 647.833 6
-4 -1 -18 7082.76 598.461 6
-4 1 18 7770.54 653.807 6
-4 1 18 7630.44 685.068 1
-4 -1 -18 7400.38 670.369 1
4 -1 18 8220.27 756.123 4
4 1 -17 25036.5 1283.08 6
-4 -1 -17 26735.6 1237.64 6
-4 1 17 26201.3 1266.80 6
-4 1 17 24035.9 1294.75 1
-4 -1 -17 25952.3 1324.67 1
4 -1 17 26492.8 1397.91 4
4 1 -16 11013.2 810.666 6
-4 -1 -16 10729.7 746.757 6
-4 1 16 11675.9 799.293 6
-4 1 16 11927.4 864.662 1
-4 -1 -16 9596.23 770.685 1
4 -1 16 11825.9 887.871 4
4 1 -15 20289.3 1127.63 6
-4 -1 -15 22472.1 1103.43 6
-4 1 15 20046.0 1103.74 6
-4 1 15 20498.1 1174.68 1
4 -1 15 20592.2 1183.83 4
-4 -1 -15 20460.3 1145.06 1
4 1 -14 3536.21 455.974 6
-4 -1 -14 3414.04 426.795 6
-4 1 14 3907.92 476.212 6
-4 -1 -14 3266.10 441.171 1
-4 1 14 4173.82 506.775 1
4 -1 14 3699.17 492.331 4
4 1 -13 2016.15 352.889 6
-4 1 13 2452.53 388.341 6
-4 -1 -13 2203.80 357.991 6
-4 1 13 1900.14 357.861 1
-4 -1 -13 1707.15 333.853 1
4 -1 13 2253.41 388.158 4
4 1 -12 1424.96 303.599 6
-4 1 12 1415.14 298.373 6
-4 -1 -12 2258.50 349.736 6
-4 1 12 1573.94 333.510 1
-4 -1 -12 1205.03 276.554 1
4 -1 12 1338.49 320.684 4
-4 -1 -11 6509.25 610.030 1
4 1 -11 4320.56 496.114 6
-4 1 11 5636.16 563.854 6
-4 -1 -11 4942.60 520.097 6
4 -1 11 5291.46 547.362 4
-4 1 11 4392.51 532.798 1
-4 1 11 5990.63 602.553 3
4 1 -10 22031.6 1174.22 6
-4 -1 -10 22481.0 1218.44 1
-4 1 10 24276.0 1217.04 6
-4 -1 -10 22860.2 1148.72 6
-4 -1 -10 24332.5 1179.84 5
-4 1 10 23548.7 1262.35 1
4 -1 10 21024.1 1129.28 4
-4 1 10 22765.2 1240.59 3
-4 1 9 52815.8 2008.78 6
-4 -1 -9 53568.8 1960.68 6
-4 -1 -9 52238.2 2047.30 1
-4 -1 -9 53065.8 1945.03 5
-4 1 9 52105.2 2079.73 1
4 -1 9 51271.8 1921.50 4
4 1 -9 50979.4 1976.77 6
-4 1 9 50371.4 2019.31 3
4 1 -8 13384.9 866.134 6
-4 1 8 11731.1 831.178 6
-4 -1 -8 10669.2 767.849 6
-4 -1 -8 11862.3 853.009 1
-4 -1 -8 12666.6 797.549 5
-4 1 8 13800.6 928.394 1
4 -1 8 13591.6 828.750 4
-4 1 8 12801.5 877.523 3
4 1 -7 12890.5 853.532 6
-4 1 7 12167.4 836.603 6
-4 -1 -7 12994.0 834.690 6
-4 -1 -7 12986.0 890.757 1
-4 -1 -7 14044.6 826.617 5
-4 1 7 12327.3 887.797 1
4 -1 7 12827.5 800.451 4
-4 1 7 12845.2 869.154 3
-4 1 6 20.6912 188.693 1
4 1 -6 5.61377 166.538 6
-4 1 6 177.355 191.008 6
-4 -1 -6 63.8290 187.656 6
-4 -1 -6 135.668 216.825 1
-4 -1 -6 90.7966 138.242 5
-4 1 6 182.221 84.3383 5
4 -1 6 3.36284 156.363 4
4 1 -5 44083.5 1785.25 6
-4 1 5 44445.4 1791.62 6
-4 -1 -5 45120.6 1772.18 6
-4 -1 -5 45846.7 1667.34 5
-4 -1 -5 42468.0 1811.54 1
-4 1 5 45130.4 1404.82 5
-4 1 5 44435.6 1874.71 1
4 -1 5 46637.8 1681.77 4
4 1 -4 7990.65 658.111 6
-4 1 4 8520.78 691.464 6
-4 -1 -4 7392.96 634.414 6
-4 -1 -4 7857.31 576.895 5
-4 1 4 7230.32 443.529 5
-4 -1 -4 7042.50 644.850 1
-4 1 4 6934.82 662.255 1
4 -1 4 7359.52 562.364 4
4 1 -3 45271.9 1802.58 6
-4 1 3 47246.1 1841.22 6
-4 -1 -3 44844.3 1777.79 6
-4 1 3 46310.4 1474.01 5
-4 -1 -3 46716.2 1644.72 5
-4 1 3 45204.4 1891.82 1
4 -1 3 43839.3 1609.38 4
-4 -1 -3 44484.1 1849.33 1
4 1 -2 11301.5 783.101 6
-4 1 2 10707.4 774.169 6
-4 -1 -2 10173.1 738.742 6
-4 1 2 9890.75 560.157 5
-4 -1 -2 10118.7 630.795 5
-4 1 2 11302.9 836.731 1
4 -1 2 10066.4 638.435 4
-4 -1 -2 9717.08 767.290 1
4 1 -1 51500.4 1922.26 6
-4 1 1 49801.1 1920.37 6
-4 -1 -1 48563.9 1875.54 6
-4 1 1 50111.2 1611.45 5
-4 -1 -1 51486.9 1692.16 5
-4 1 1 46094.2 1937.96 1
4 -1 1 44522.5 1619.21 4
-4 -1 -1 48024.1 1936.14 1
-4 1 0 469.931 251.933 6
-4 -1 0 415.806 234.890 1
-4 1 0 282.276 138.125 5
-4 -1 0 15.9033 135.767 5
4 -1 0 329.519 157.000 4
4 1 0 566.119 225.150 6
-4 1 0 334.647 211.028 1
4 1 1 50072.6 1914.57 6
-4 -1 1 51592.7 2006.94 1
-4 -1 1 50734.1 1908.66 6
-4 -1 1 48884.9 1642.42 5
-4 1 -1 48018.1 1979.17 1
4 -1 -1 48437.7 1623.06 4
4 1 2 11815.4 793.545 6
-4 1 -2 9433.17 746.406 6
-4 -1 2 10953.8 802.087 1
-4 -1 2 10521.5 756.932 6
-4 1 -2 10231.2 797.007 1
-4 -1 2 9589.74 576.108 5
4 -1 -2 10358.8 581.463 4
-4 1 -3 47030.1 1843.08 6
-4 -1 3 41608.3 1801.47 1
-4 -1 3 45438.4 1782.48 6
-4 1 -3 46551.5 1892.58 1
4 -1 -3 44337.8 1460.87 4
-4 1 -4 9186.98 717.132 6
-4 -1 4 7981.23 686.680 1
-4 -1 4 7678.57 657.855 6
-4 1 -4 7506.46 682.444 1
4 -1 -4 8218.85 480.988 4
-4 1 -5 47539.7 1837.77 6
-4 -1 5 41202.7 1789.52 1
-4 -1 5 41361.5 1726.10 6
-4 1 -5 43834.4 1845.11 1
4 -1 -5 45497.0 1405.08 4
-4 1 -6 57.6934 171.706 6
-4 -1 6 138.101 215.317 6
-4 -1 6 -52.5342 177.301 1
-4 1 -6 -258.753 210.111 1
4 -1 -6 -35.7293 91.7681 4
-4 1 -7 15071.8 947.377 6
-4 -1 7 14812.9 969.606 1
-4 -1 7 15634.1 946.367 6
-4 1 -7 16070.0 1008.53 1
4 -1 -7 15878.9 638.455 4
-4 -1 8 12061.0 865.810 1
-4 1 -8 13551.5 879.636 6
-4 -1 8 12794.1 841.812 6
-4 1 -8 12558.6 884.331 1
4 -1 -8 11933.8 519.006 4
-4 1 -9 47084.2 1852.37 6
-4 -1 9 46126.5 1818.32 6
-4 1 -9 45292.4 1891.90 1
4 -1 -9 45565.4 1317.44 4
4 1 9 46223.0 1795.33 4
-4 -1 9 46374.0 1926.76 3
-4 -1 9 48176.3 1935.41 1
-4 1 -10 25067.2 1230.76 6
-4 -1 10 23816.6 1196.36 6
-4 1 -10 21001.8 1196.16 1
4 1 10 22503.2 1176.75 4
-4 -1 10 23663.4 1260.84 1
-4 -1 10 21443.4 1231.52 3
-4 1 -11 5648.28 571.980 6
-4 1 -11 5618.49 576.883 1
-4 -1 11 4665.28 514.287 6
4 1 11 5232.06 551.030 4
-4 -1 11 5947.97 603.851 1
-4 1 -12 1713.31 345.723 1
-4 1 -12 1967.66 340.883 6
-4 -1 12 1674.12 336.727 6
4 1 12 1776.52 356.964 4
-4 -1 12 2356.82 410.940 1
-4 1 -13 1296.83 306.699 6
-4 -1 13 1249.04 305.762 6
-4 -1 13 1006.04 288.177 1
4 1 13 1392.54 317.458 4
-4 1 -13 1259.01 309.625 1
-4 1 -14 3968.98 472.348 6
-4 -1 14 4612.70 501.588 6
-4 -1 14 4705.49 552.186 1
-4 1 -14 4507.59 528.913 1
4 1 14 3368.60 480.057 4
-4 1 -15 20216.2 1157.43 1
-4 1 -15 21303.0 1129.08 6
-4 -1 15 19354.6 1085.76 6
-4 -1 15 20802.4 1188.70 1
4 1 15 19767.5 1173.72 4
-4 1 -16 10910.4 830.657 1
-4 1 -16 11704.9 813.347 6
-4 -1 16 11410.5 803.374 6
-4 -1 16 12726.0 909.186 1
4 1 16 9735.56 828.875 4
-4 1 -17 26202.6 1250.59 6
-4 -1 17 23639.2 1206.53 6
-4 -1 17 25257.8 1332.34 1
4 1 17 22591.4 1312.70 4
-4 1 -17 21547.6 1218.30 1
-4 1 -18 7170.21 621.616 6
-4 -1 18 6713.24 674.156 1
-4 -1 18 6204.24 595.219 6
4 1 18 7177.41 721.420 4
-4 1 -18 7745.76 681.000 1
-4 1 -19 4463.67 490.108 6
-4 -1 19 5174.71 536.895 6
-4 1 -19 4512.21 516.817 1
4 1 19 4699.55 592.244 4
-4 -1 19 4375.60 539.988 1
-4 1 -20 5527.30 555.554 6
-4 1 -20 4389.50 518.862 1
-4 -1 20 6380.43 588.874 6
-4 -1 20 4818.74 566.131 1
4 1 20 5324.53 639.837 4
-4 1 -21 2637.75 397.956 1
-4 1 -21 2285.81 373.918 6
-4 -1 21 2434.57 384.546 6
-4 1 -21 2421.52 408.382 3
-4 -1 21 2602.37 427.961 1
4 1 21 2777.70 491.220 4
-4 1 -22 5547.13 547.465 6
-4 -1 22 6127.41 580.892 6
-4 1 -22 4452.48 587.407 3
4 1 22 5112.18 658.711 4
-4 1 -23 25452.9 1422.13 3
-4 1 -23 23310.8 1186.88 6
-4 -1 23 24808.8 1228.52 6
4 1 23 24512.6 1465.13 4
-4 1 -24 19263.7 1053.80 6
-4 1 -24 19492.4 1251.69 3
-4 -1 24 20891.9 1108.15 6
4 1 24 19472.4 1314.96 4
-4 1 -25 13478.8 858.425 6
-4 1 -25 13612.8 1055.89 3
-4 -1 25 15387.7 926.383 6
4 1 25 15457.9 1171.96 4
-4 -1 26 4943.61 508.364 6
-4 1 -26 5632.65 690.175 3
4 1 26 5331.44 715.746 4
-4 1 -27 2111.98 444.161 3
-4 -1 27 2045.98 519.469 2
4 1 27 1625.01 437.120 4
-4 1 -28 5088.43 694.635 3
4 1 28 4422.16 666.738 4
-4 -1 28 5632.41 814.077 2
-4 1 -29 15606.4 1213.98 3
-4 1 -30 -70.1450 265.646 3
-4 -2 -28 7499.41 865.501 3
-4 2 28 8101.06 934.266 2
-4 -2 -27 19831.4 1385.98 3
-4 2 27 19468.2 1431.16 2
-4 -2 -26 587.024 338.549 3
-4 2 26 616.813 319.117 2
-4 2 25 5643.33 536.457 6
-4 -2 -25 6784.62 774.036 3
-4 2 25 5169.99 728.491 2
-4 2 24 1438.38 304.346 6
-4 -2 -24 1388.72 412.945 3
-4 2 24 823.742 337.009 2
-4 2 23 -52.4478 157.614 6
-4 -2 -23 208.637 170.673 6
-4 -2 -23 -6.11331 246.073 3
-4 2 23 144.149 302.709 2
-4 2 22 8546.70 675.854 6
-4 -2 -22 7241.78 567.023 6
-4 -2 -22 7041.29 730.670 3
-4 2 21 32347.1 1441.52 6
-4 -2 -21 32159.5 1330.14 6
-4 -2 -21 31253.0 1488.40 1
4 2 -21 30030.7 1032.08 5
-4 2 21 30896.6 1450.98 1
-4 -2 -20 3940.13 426.690 6
-4 2 20 3724.11 461.102 6
-4 2 20 5071.99 540.849 1
4 2 -20 3485.02 285.381 5
-4 -2 -20 3754.97 471.224 1
-4 2 19 22733.3 1178.97 6
-4 -2 -19 22185.6 1083.92 6
4 2 -19 22941.2 847.102 5
-4 2 19 23429.0 1230.05 1
-4 2 18 1852.67 351.952 6
-4 -2 -18 1165.72 267.152 6
-4 -2 -18 1904.23 344.174 1
-4 2 18 1312.16 333.755 1
4 2 -18 2077.01 231.101 5
-4 2 17 9835.24 775.336 1
-4 2 17 11338.4 798.100 6
-4 -2 -17 12189.6 771.599 6
4 2 -17 11088.3 551.532 5
-4 -2 -17 11086.6 824.981 1
-4 2 16 24710.7 1292.12 1
-4 2 16 22811.5 1205.68 6
-4 -2 -16 25451.8 1182.81 6
4 2 -16 25462.7 927.768 5
-4 -2 -15 2808.04 422.929 1
-4 2 15 3748.93 473.303 6
-4 -2 -15 3787.58 435.514 6
4 2 -15 4520.17 345.116 5
-4 2 15 3684.43 481.156 1
4 2 -14 5963.80 593.553 6
-4 2 14 5250.52 550.947 6
-4 -2 -14 5458.10 534.791 6
-4 -2 -14 4941.20 552.694 1
4 2 -14 5601.86 393.845 5
-4 2 14 4897.37 554.687 1
4 2 -13 33042.3 1544.04 6
-4 2 13 35813.0 1562.90 6
-4 2 13 34864.7 1599.81 1
-4 -2 -13 34479.3 1473.39 6
-4 -2 -13 32235.0 1540.88 1
4 2 -13 37291.0 1231.67 5
4 2 -12 7080.23 642.884 6
-4 2 12 6861.14 632.434 6
-4 -2 -12 6302.70 567.777 6
-4 2 12 6468.67 644.060 1
4 2 -12 7321.71 457.821 5
-4 -2 -12 6358.56 617.464 1
4 2 -11 58151.0 2210.39 6
-4 2 11 59507.1 2202.84 6
-4 -2 -11 61367.8 2142.16 6
-4 2 11 60378.2 2282.49 1
4 2 -11 60825.0 1832.51 5
-4 -2 -11 60682.6 2256.81 1
-4 2 11 56940.5 2231.85 3
-4 2 10 4888.54 551.078 1
4 2 -10 4012.33 489.269 6
-4 2 10 4402.16 521.606 6
-4 -2 -10 4968.19 508.272 6
-4 2 10 4628.23 541.537 3
4 2 -10 4341.69 368.670 5
4 -2 10 4871.85 523.279 4
-4 -2 -10 5202.34 558.740 1
4 2 -9 51481.3 2049.07 6
-4 2 9 55784.3 2092.92 6
-4 -2 -9 56204.2 2014.26 6
-4 -2 -9 53058.5 2105.31 1
-4 2 9 53515.8 2133.28 1
4 -2 9 54879.0 2203.52 1
4 2 -9 55996.7 1747.35 5
-4 -2 -9 57374.2 2031.94 5
4 -2 9 55210.4 2014.63 4
-4 2 9 54791.8 2102.95 3
4 2 -8 6103.47 583.134 6
-4 2 8 5587.49 577.976 6
-4 -2 -8 6445.59 585.320 6
-4 2 8 5403.56 588.014 1
4 -2 8 6349.54 662.952 1
4 2 -8 5881.76 433.491 5
-4 -2 -8 5655.52 526.794 5
-4 2 8 5914.50 315.464 5
4 -2 8 5639.78 534.858 4
-4 -2 -8 4737.97 542.141 1
-4 2 8 5437.32 563.125 3
4 2 -7 7868.04 668.682 6
-4 2 7 9323.28 736.434 6
-4 -2 -7 8542.77 669.653 6
-4 2 7 7629.88 696.200 1
4 -2 7 7794.03 730.530 1
-4 -2 -7 8249.73 711.423 1
4 2 -7 8729.90 540.394 5
-4 2 7 8794.42 427.932 5
-4 -2 -7 9212.15 663.348 5
4 -2 7 8428.41 637.141 4
-4 2 7 9662.08 731.612 3
4 -2 6 3188.88 474.523 1
4 2 -6 4125.41 474.816 6
-4 2 6 3639.01 479.231 6
-4 2 6 2613.56 407.107 1
-4 -2 -6 2847.99 403.539 6
-4 2 6 4071.79 477.893 3
-4 2 6 4017.09 289.137 5
-4 -2 -6 3659.37 417.069 5
4 -2 6 4063.02 441.912 4
-4 -2 -6 3329.88 456.113 1
-4 2 5 9425.97 736.032 6
4 2 -5 9058.91 711.289 6
-4 -2 -5 8330.96 667.674 6
-4 2 5 7901.75 701.791 1
-4 -2 -5 8040.89 705.167 1
-4 2 5 8572.51 464.984 5
-4 -2 -5 8167.98 608.789 5
4 -2 5 8655.06 621.274 4
4 -2 5 8253.90 745.805 1
-4 2 4 1054.14 300.049 6
4 2 -4 1099.09 282.389 6
-4 2 4 1346.28 311.825 1
-4 -2 -4 1284.99 297.605 6
-4 -2 -4 695.728 210.991 5
4 -2 4 1019.63 291.284 1
4 -2 4 791.296 224.475 4
4 -2 3 49130.8 2049.58 1
-4 2 3 50186.5 1975.43 6
4 2 -3 49237.6 1926.90 6
-4 -2 -3 48775.9 1881.37 6
-4 2 3 49604.5 2013.91 1
-4 -2 -3 52213.5 1787.06 5
4 -2 3 50102.2 1743.06 4
-4 2 2 7640.04 671.476 6
4 2 -2 7184.71 630.211 6
-4 -2 -2 6915.55 605.288 6
4 -2 2 7155.61 689.166 1
-4 2 2 8076.94 699.314 1
-4 -2 -2 7624.09 553.782 5
4 -2 2 7084.50 522.385 4
-4 2 1 5644.80 575.204 6
4 2 -1 4993.49 525.002 6
-4 -2 -1 6328.13 589.621 6
4 -2 1 5954.65 630.799 1
-4 2 1 6053.67 598.156 1
-4 -2 -1 5852.35 476.657 5
4 -2 1 4608.33 415.094 4
-4 2 0 145.335 202.824 6
4 2 0 178.916 190.724 6
-4 2 0 -74.1616 174.489 1
-4 -2 0 6.60970 148.029 6
4 -2 0 -49.9724 134.669 4
4 -2 0 -105.888 199.809 1
-4 2 -1 6061.84 600.457 6
4 2 1 5911.98 563.253 6
-4 -2 1 5373.31 553.814 6
-4 2 -1 6136.29 613.781 1
-4 2 -2 7532.07 676.174 6
4 2 2 8002.01 664.763 6
-4 -2 2 7494.69 636.019 6
-4 2 -2 9296.16 757.467 1
-4 2 -3 50232.5 1932.86 6
4 2 3 45038.8 1818.75 6
-4 -2 3 45924.0 1809.65 6
-4 2 -3 44646.6 1894.51 1
-4 2 -4 1492.01 334.246 1
-4 2 -4 945.424 313.321 6
4 2 4 1279.14 290.636 6
-4 -2 4 1923.92 360.901 6
-4 2 -5 9489.21 753.594 6
4 2 5 9086.99 704.648 6
-4 2 -5 9127.82 747.637 1
-4 -2 5 8545.53 684.444 6
4 2 6 3065.83 414.924 6
-4 2 -6 3163.36 446.430 6
-4 -2 6 3059.81 420.195 6
-4 2 -6 2334.44 401.164 1
4 2 7 7250.01 631.089 6
-4 2 -7 8298.54 698.584 6
-4 2 -7 7489.75 683.008 1
-4 -2 7 6831.65 615.710 6
4 2 8 6586.59 597.168 6
-4 2 -8 6443.78 619.810 6
-4 -2 8 5263.88 553.619 6
-4 2 -8 4876.22 558.539 1
4 2 9 53679.1 1981.20 6
-4 2 -9 51564.9 2013.46 6
-4 2 -9 47644.1 1997.07 1
-4 -2 9 49920.6 1939.81 6
-4 2 -10 5387.26 576.120 6
-4 -2 10 5058.78 535.656 6
-4 2 -10 4376.14 534.977 1
-4 2 -11 63465.7 2424.07 1
-4 2 -11 68327.6 2418.63 6
-4 -2 11 65252.9 2333.64 6
-4 2 -12 5676.29 594.307 6
-4 -2 12 6005.10 582.699 6
-4 2 -12 6324.56 625.548 1
-4 2 -13 31858.9 1481.03 6
-4 -2 13 31109.7 1434.54 6
-4 2 -13 30356.2 1491.60 1
-4 2 -14 5991.89 602.104 6
-4 -2 14 4717.12 560.949 1
-4 -2 14 5902.73 583.318 6
-4 2 -14 4777.00 563.853 1
4 2 14 5769.29 610.980 4
-4 2 -15 5461.92 574.375 6
-4 -2 15 4831.95 521.807 6
-4 2 -15 4180.14 521.577 1
-4 -2 15 5447.12 595.520 1
4 2 15 4194.67 545.294 4
-4 2 -16 25024.5 1300.33 6
-4 -2 16 25888.2 1285.97 6
-4 -2 16 25454.3 1358.01 1
-4 2 -16 26153.7 1355.49 1
4 2 16 25173.6 1378.75 4
-4 2 -17 11692.6 838.300 6
-4 -2 17 11426.1 874.484 1
-4 -2 17 12687.0 857.976 6
-4 2 -17 10100.0 809.356 1
4 2 17 10642.1 875.264 4
-4 2 -18 963.391 279.516 6
-4 2 -18 1075.79 289.469 1
-4 -2 18 1071.60 289.136 1
-4 -2 18 1939.80 361.806 6
4 2 18 1434.14 364.178 4
-4 -2 19 22610.5 1193.10 6
-4 2 -19 21852.6 1180.23 6
-4 2 -19 21876.3 1217.43 1
4 2 19 21070.2 1298.11 4
-4 -2 19 21391.2 1252.05 1
-4 2 -20 3499.04 485.075 1
-4 2 -20 4294.71 506.613 6
-4 -2 20 3664.30 475.716 6
-4 2 -20 4114.90 511.561 3
-4 -2 20 5567.89 614.295 1
4 2 20 4559.42 594.371 4
-4 2 -21 32234.9 1471.19 6
-4 2 -21 27565.4 1458.52 3
-4 -2 21 32546.1 1466.97 6
-4 -2 21 28586.5 1486.52 1
4 2 21 30995.5 1660.47 4
-4 2 -22 7155.52 654.164 6
-4 2 -22 8312.94 762.369 3
-4 -2 22 7459.14 654.779 6
4 2 22 7441.55 795.077 4
-4 2 -23 409.936 224.735 6
-4 -2 23 104.697 178.846 6
-4 2 -23 -91.0277 211.813 3
4 2 23 54.7269 252.848 4
-4 2 -24 917.553 275.070 6
-4 -2 24 828.963 250.499 6
-4 2 -24 716.793 296.355 3
4 2 24 886.500 339.267 4
-4 2 -25 6776.14 616.503 6
-4 2 -25 6459.51 712.129 3
-4 -2 25 8625.69 684.960 6
4 2 25 7349.32 811.385 4
-4 -2 26 510.526 236.709 6
4 2 26 42.9775 189.708 4
-4 2 -27 18443.1 1296.66 3
-4 -2 27 19747.7 1469.71 2
4 2 27 18896.6 1354.57 4
-4 2 -28 8041.12 861.418 3
4 2 28 8526.64 893.910 4
-4 -2 28 6892.74 885.781 2
-4 2 -29 6051.84 751.309 3
4 2 29 5403.91 736.808 4
-4 2 -30 5360.28 738.833 3
-4 3 28 1926.33 518.003 2
-4 -3 -27 2475.48 509.366 3
-4 3 27 2208.60 559.310 2
-4 -3 -26 1133.10 405.787 3
-4 3 26 450.247 339.413 2
-4 -3 -25 3017.40 529.572 3
-4 3 25 2165.59 495.787 2
-4 3 24 1316.34 292.898 6
-4 -3 -24 1183.52 415.664 3
-4 3 24 1747.53 470.976 2
-4 3 23 34274.9 1520.09 6
-4 -3 -23 34265.3 1791.63 3
-4 -3 -23 37337.5 1428.03 6
-4 3 23 34865.8 1881.00 2
-4 3 22 4340.67 497.291 6
-4 -3 -22 4913.01 464.733 6
-4 -3 -22 3968.72 601.233 3
4 3 -22 4823.30 392.005 5
-4 3 22 5509.07 716.940 2
-4 3 21 7630.52 658.668 6
-4 -3 -21 7571.61 585.065 6
4 3 -21 7813.84 500.087 5
-4 -3 -20 14660.4 966.732 1
-4 3 20 16007.8 969.348 6
-4 -3 -20 16108.8 886.484 6
-4 3 20 14749.4 963.852 1
4 3 -20 15447.2 750.236 5
-4 3 19 4936.36 546.456 1
-4 3 19 4812.89 528.950 6
-4 -3 -19 4600.07 463.832 6
4 3 -19 4504.80 381.846 5
-4 -3 -19 3419.56 476.358 1
-4 3 18 4124.50 492.824 6
-4 3 18 3184.94 444.820 1
-4 -3 -18 2949.28 435.050 1
-4 -3 -18 3881.74 436.635 6
4 3 -18 4409.02 375.249 5
-4 3 17 28337.0 1359.32 6
-4 -3 -17 28077.4 1255.46 6
4 -3 17 28297.9 1496.67 1
4 3 -17 28802.2 1094.60 5
-4 3 17 26084.6 1355.06 1
-4 3 16 32327.3 1474.55 6
-4 -3 -16 30502.9 1340.94 6
4 -3 16 32343.7 1619.27 1
4 3 -16 30865.0 1178.60 5
-4 -3 -16 28291.7 1427.35 1
-4 3 16 30840.5 1484.44 1
-4 3 15 30598.2 1444.51 6
-4 -3 -15 31317.3 1350.40 6
4 -3 15 30608.3 1583.71 1
4 3 -15 31957.3 1188.55 5
-4 3 15 28843.5 1447.89 1
-4 -3 -15 28151.4 1432.67 1
-4 3 14 17742.2 1049.25 6
4 -3 14 17372.4 1146.06 1
-4 -3 -14 18053.9 1092.22 1
-4 -3 -14 19094.6 1004.33 6
4 3 -14 18218.5 843.341 5
-4 3 14 16365.3 1048.82 1
4 -3 13 17452.8 1138.10 1
-4 3 13 16131.9 1004.29 6
-4 -3 -13 15493.4 905.062 6
-4 -3 -13 13699.8 960.139 1
4 3 -13 16738.8 800.028 5
-4 3 13 15356.9 1009.88 1
-4 3 12 44608.3 1846.19 6
-4 -3 -12 48105.9 1784.12 6
-4 -3 -12 42578.8 1853.60 1
4 3 -12 45439.3 1559.79 5
4 -3 12 46118.9 1998.47 1
-4 3 12 42476.9 1855.19 1
4 -3 11 2850.04 487.488 1
-4 3 11 3883.86 501.924 6
-4 -3 -11 4468.19 484.921 6
-4 3 11 4403.59 525.222 3
-4 3 11 3622.32 486.522 1
4 3 -11 4162.94 391.198 5
-4 3 10 51704.8 2024.00 6
-4 -3 -10 51270.2 1911.81 6
4 3 -10 50366.5 1709.05 5
4 -3 10 51845.1 2151.70 1
-4 3 10 50915.9 2063.61 1
-4 3 10 50131.5 1994.90 3
-4 3 9 7609.88 691.400 6
-4 -3 -9 9040.64 684.079 6
-4 3 9 7504.74 351.554 5
4 3 -9 8684.29 571.573 5
4 -3 9 8895.33 791.835 1
-4 3 9 8829.63 709.291 3
-4 3 9 8493.29 733.679 1
-4 3 8 22252.2 1241.38 1
-4 3 8 22675.5 1219.39 6
4 3 -8 22808.7 1219.09 6
-4 -3 -8 21041.3 1111.34 6
-4 3 8 21870.4 752.153 5
4 3 -8 21689.7 984.891 5
4 -3 8 24376.3 1357.02 1
-4 3 8 22590.4 1178.37 3
-4 3 7 26891.6 1385.68 1
4 3 -7 28454.1 1371.73 6
-4 -3 -7 25817.8 1250.57 6
-4 3 7 25522.3 1335.76 6
4 3 -7 26602.7 1117.63 5
4 -3 7 26850.9 1437.28 1
-4 -3 -7 28295.6 1275.90 5
-4 3 7 24648.1 1252.42 3
-4 3 6 3223.97 454.231 6
4 3 -6 2761.75 402.535 6
-4 3 6 3437.81 442.872 3
-4 -3 -6 3137.63 414.910 6
4 3 -6 3175.97 356.864 5
-4 3 6 3127.59 458.162 1
4 -3 6 2856.90 478.190 1
-4 -3 -6 3102.29 392.638 5
-4 3 5 2444.90 417.392 6
4 3 -5 2325.76 388.650 6
-4 3 5 2198.51 352.886 3
-4 -3 -5 3013.35 408.574 6
-4 3 5 2963.83 436.954 1
4 3 -5 2675.25 337.131 5
4 -3 5 2289.23 444.923 1
-4 -3 -5 3466.38 407.023 5
-4 3 4 3812.74 499.115 6
4 3 -4 4641.24 521.298 6
-4 -3 -4 4325.36 481.849 6
4 3 -4 4030.15 408.292 5
-4 3 4 4228.74 523.330 1
4 -3 4 4486.98 580.708 1
-4 3 3 14049.7 971.341 1
-4 3 3 14266.4 958.986 6
4 3 -3 16562.1 993.155 6
-4 -3 -3 14257.7 901.706 6
4 3 -3 15166.2 820.299 5
4 -3 3 15674.0 1063.23 1
-4 3 2 30433.0 1505.63 1
-4 3 2 31566.7 1503.58 6
4 3 -2 29886.0 1431.63 6
-4 -3 -2 28638.6 1370.94 6
4 3 -2 31806.0 1293.53 5
4 -3 2 35153.4 1641.98 1
-4 3 1 33223.8 1577.26 1
-4 3 1 34441.4 1573.14 6
4 3 -1 33827.4 1512.14 6
-4 -3 -1 33654.7 1480.16 6
4 3 -1 31064.0 1315.99 5
4 -3 1 31448.9 1591.23 1
-4 3 0 778.888 302.629 6
4 3 0 707.818 233.524 6
-4 -3 0 900.810 256.636 6
-4 3 0 912.413 294.678 1
4 -3 0 723.789 292.259 1
-4 3 -1 31201.0 1521.32 1
-4 3 -1 33708.4 1542.20 6
4 3 1 30625.5 1439.64 6
-4 -3 1 29739.0 1393.38 6
4 -3 -1 31291.2 1565.58 1
4 3 2 33340.6 1499.00 6
-4 -3 2 33139.8 1475.33 6
4 -3 -2 33925.2 1633.04 1
-4 3 -2 30356.7 1528.40 1
4 3 3 15948.7 973.120 6
-4 -3 3 15055.1 936.461 6
4 -3 -3 16182.9 1069.08 1
-4 3 -3 12869.5 935.699 1
4 -3 -4 5395.59 616.997 1
4 3 4 4331.75 507.543 6
-4 -3 4 4809.05 518.516 6
-4 3 -4 4892.44 558.762 1
4 3 5 3320.46 430.532 6
-4 -3 5 3118.42 426.340 6
4 -3 -5 3744.83 516.086 1
-4 3 -5 4212.51 517.008 1
4 3 6 2656.03 388.885 6
-4 -3 6 2696.92 414.089 6
-4 3 -6 2468.36 420.969 1
4 -3 -6 2633.06 451.602 1
4 3 7 26733.3 1318.30 6
-4 -3 7 26608.7 1322.37 6
4 -3 -7 29062.7 1481.30 1
-4 3 -7 28748.1 1444.90 1
4 3 8 23820.8 1229.08 6
-4 -3 8 25150.6 1257.51 6
4 -3 -8 22841.5 1311.72 1
-4 3 -8 23225.1 1291.52 1
4 3 9 6577.54 613.272 6
-4 -3 9 7923.95 679.288 6
4 -3 -9 8252.06 749.616 1
-4 3 -9 7353.36 693.120 1
4 3 10 46613.5 1868.22 6
-4 -3 10 46565.9 1882.99 6
-4 3 -10 48239.7 1992.47 1
4 3 11 4544.57 498.863 6
-4 3 -11 4714.91 562.857 1
-4 -3 11 4080.90 502.996 6
4 3 12 43173.3 1766.98 6
-4 -3 12 45146.4 1809.71 6
-4 3 -12 40620.2 1834.24 1
4 3 13 14691.8 937.529 6
-4 -3 13 16789.7 1013.28 6
-4 3 -13 16770.0 1069.00 1
-4 -3 14 19178.4 1095.85 6
-4 3 -15 30917.5 1506.23 6
-4 -3 15 29368.7 1424.39 6
-4 3 -16 35078.7 1624.11 6
-4 -3 16 32592.5 1524.57 6
-4 3 -17 30655.7 1514.55 6
-4 -3 17 29142.7 1430.56 6
-4 3 -18 4351.63 540.219 6
-4 -3 18 3864.84 496.788 6
4 3 18 5237.91 627.032 4
-4 3 -19 4355.45 554.661 6
-4 -3 19 5192.78 570.648 6
-4 3 -19 4037.25 499.135 3
4 3 19 5556.77 654.727 4
-4 3 -20 16331.3 1063.96 6
-4 3 -20 16158.0 1020.52 3
-4 -3 20 15911.4 998.715 6
4 3 20 15240.2 1121.43 4
-4 3 -21 8081.77 738.562 6
-4 3 -21 7904.33 721.883 3
-4 -3 21 7526.94 673.069 6
4 3 21 6973.42 767.937 4
-4 3 -22 4081.76 533.122 6
-4 -3 22 4468.16 513.091 6
-4 3 -22 3538.27 522.821 3
4 3 22 3613.93 578.423 4
-4 3 -23 36037.6 1688.13 6
-4 3 -23 36511.9 1742.00 3
-4 -3 23 41295.3 1713.14 6
4 3 23 35394.7 1877.45 4
-4 3 -24 711.818 268.638 6
-4 -3 24 1151.71 294.780 6
-4 3 -24 1805.39 412.828 3
4 3 24 1538.50 423.197 4
-4 3 -25 2681.21 425.506 6
-4 -3 25 2390.11 400.874 6
-4 3 -25 2089.77 421.525 3
4 3 25 3149.52 549.722 4
-4 -3 26 1398.54 318.830 6
-4 3 -26 1284.17 365.120 3
4 3 26 1632.95 439.393 4
-4 3 -27 1649.57 397.881 3
-4 -3 27 1020.96 274.471 6
-4 -3 27 1023.47 414.837 2
4 3 27 1264.76 421.970 4
-4 3 -28 1346.50 354.807 3
-4 -3 28 1767.83 516.087 2
4 3 28 1403.44 401.879 4
-4 3 -29 10392.9 977.568 3
-4 3 -30 2497.31 506.249 3
-4 4 27 16856.3 1300.38 2
-4 -4 -26 297.332 293.291 3
-4 4 26 772.699 375.703 2
-4 -4 -25 3388.25 584.975 3
-4 4 25 3426.72 613.186 2
-4 -4 -24 6391.55 774.786 3
-4 4 24 6447.92 810.047 2
-4 4 23 19355.1 1077.69 6
-4 -4 -23 17280.6 1238.00 3
-4 4 23 17883.4 1297.60 2
-4 4 22 4120.15 498.109 6
4 -4 22 6071.48 688.367 1
-4 -4 -22 5048.75 477.231 6
-4 -4 -22 5109.44 657.192 3
-4 4 22 4420.00 646.220 2
-4 4 21 27688.2 1355.91 6
4 -4 21 28072.9 1553.81 1
-4 -4 -21 26286.5 1198.37 6
-4 4 21 27634.9 1589.99 2
4 -4 20 15405.8 1127.94 1
-4 4 20 16408.3 1010.50 6
-4 -4 -20 16218.1 905.165 6
-4 4 20 17154.1 1199.22 2
-4 4 19 21016.5 1175.91 6
-4 -4 -19 22579.3 1101.52 6
4 -4 19 22582.1 1373.88 1
-4 4 18 5350.75 577.509 6
-4 -4 -18 4768.92 491.270 6
-4 -4 -18 4985.71 558.733 1
-4 4 18 6019.20 618.608 1
4 -4 18 6800.34 735.173 1
-4 4 17 4335.27 526.263 1
-4 -4 -17 4295.65 532.546 1
-4 4 17 4179.68 512.426 6
-4 -4 -17 4651.92 479.261 6
4 -4 17 4825.54 627.942 1
-4 4 16 16836.4 1044.98 6
-4 -4 -16 18152.7 976.194 6
4 -4 16 18858.2 1238.22 1
-4 -4 -16 14818.4 1020.38 1
-4 4 16 17349.3 1079.72 1
4 4 -16 17334.8 875.923 5
-4 4 15 4566.39 542.655 1
-4 4 15 4870.65 557.950 6
-4 -4 -15 4797.77 499.985 6
4 -4 15 4484.47 603.251 1
4 4 -15 4808.38 439.784 5
-4 4 14 5248.01 578.844 1
-4 4 14 4582.76 558.846 6
-4 -4 -14 5443.78 524.629 6
4 -4 14 5330.30 656.931 1
4 4 -14 5905.13 483.565 5
-4 4 13 6253.74 644.291 6
-4 -4 -13 7956.19 635.634 6
4 -4 13 6843.36 746.074 1
4 4 -13 7425.71 550.079 5
-4 4 13 6126.19 634.742 1
-4 4 12 1122.37 317.143 6
4 -4 12 1844.58 405.246 1
-4 -4 -12 2020.93 344.552 6
-4 4 12 1313.19 336.073 1
4 4 -12 2227.25 311.206 5
-4 4 11 3115.38 461.779 6
4 -4 11 3943.37 577.369 1
-4 4 11 3452.54 483.658 1
-4 -4 -11 2982.15 408.995 6
-4 4 11 2593.46 411.847 3
4 4 -11 3521.37 383.752 5
-4 4 10 34141.9 1525.58 3
-4 4 10 34932.2 1606.53 6
4 -4 10 34723.5 1724.47 1
-4 -4 -10 33008.9 1450.12 6
-4 4 10 31984.6 947.367 5
4 4 -10 33460.4 1339.80 5
-4 4 10 32033.0 1572.27 1
-4 4 9 393.012 240.425 6
-4 4 9 226.165 191.993 1
-4 4 9 690.663 233.471 3
-4 -4 -9 441.719 232.500 6
4 4 -9 839.155 235.318 5
4 -4 9 603.915 310.218 1
4 -4 8 3482.02 550.323 1
-4 4 8 3250.95 477.673 6
-4 4 8 3090.82 463.993 1
-4 4 8 2345.50 378.545 3
-4 -4 -8 3056.17 414.338 6
4 4 -8 3662.24 401.094 5
4 -4 7 5269.16 638.285 1
-4 4 7 4459.98 554.001 6
-4 4 7 4348.35 547.428 1
-4 -4 -7 5358.71 538.460 6
4 4 -7 4180.28 433.020 5
-4 4 7 4741.08 503.941 3
-4 4 6 4269.73 538.122 6
-4 4 6 3039.05 454.107 1
-4 4 6 3904.83 453.087 3
-4 -4 -6 4151.30 482.160 6
4 4 -6 3699.02 416.194 5
4 -4 6 3264.45 513.890 1
-4 4 5 793.271 228.837 3
-4 4 5 723.405 266.646 1
-4 -4 -5 874.571 265.582 6
4 4 -5 963.006 248.013 5
4 -4 5 726.732 290.566 1
4 -4 4 23852.7 1404.30 1
-4 -4 -4 24919.1 1237.63 6
4 4 -4 25821.3 1171.27 5
-4 4 4 22465.5 1303.48 1
-4 4 4 25688.3 1208.81 3
-4 -4 -3 45870.8 1799.90 6
4 -4 3 43666.2 1994.57 1
4 4 -3 43368.0 1668.46 5
-4 4 3 40259.1 1861.84 1
-4 4 3 45437.9 1718.46 3
4 -4 2 19450.8 1235.92 1
-4 -4 -2 18464.0 1056.01 6
4 4 -2 18329.8 977.709 5
4 -4 1 472.400 307.755 1
-4 -4 -1 517.989 260.915 6
4 4 -1 432.789 227.344 5
4 4 0 22409.2 1204.30 6
4 -4 0 19258.1 1236.47 1
-4 -4 0 19732.8 1103.44 6
4 4 0 19984.1 1042.85 5
4 -4 -1 1112.51 309.111 1
4 4 1 752.637 252.320 6
-4 -4 1 755.974 279.885 6
4 4 1 983.722 270.928 5
4 4 2 17779.2 1069.46 6
4 -4 -2 17430.5 1167.50 1
-4 -4 2 19273.8 1075.90 6
4 4 2 17571.5 988.712 5
-4 4 -2 17892.2 924.913 4
4 4 3 46788.1 1869.70 6
4 -4 -3 41548.2 1937.32 1
-4 -4 3 42857.0 1776.07 6
-4 4 -3 42932.9 1641.98 4
4 4 4 30635.0 1450.25 6
-4 -4 4 28322.3 1385.46 6
4 -4 -4 30516.8 1579.13 1
-4 4 -4 29502.4 1306.25 4
4 4 5 975.391 267.246 6
4 -4 -5 967.957 338.487 1
-4 -4 5 826.969 246.025 6
-4 4 -5 814.234 229.506 4
4 4 6 3581.68 463.043 6
-4 -4 6 2384.00 397.017 6
4 -4 -6 3168.52 502.254 1
-4 4 -6 3170.71 404.347 4
4 4 7 4355.33 502.230 6
-4 -4 7 3493.77 475.739 6
4 -4 -7 4364.55 587.140 1
-4 4 -7 4131.42 463.979 4
4 4 8 3059.17 441.067 6
-4 -4 8 3024.56 447.472 6
4 -4 -8 3896.74 554.254 1
-4 4 -8 3307.46 431.125 4
4 4 9 52.2276 179.828 6
-4 -4 9 169.368 213.903 6
4 -4 -9 527.055 309.849 1
4 4 10 33505.3 1543.30 6
-4 -4 10 34516.1 1569.63 6
4 -4 -10 34646.7 1704.85 1
4 -4 -11 6014.50 661.429 1
4 4 11 5059.89 546.365 6
-4 -4 11 5337.75 573.601 6
4 4 12 966.656 255.538 6
-4 -4 12 1609.78 356.008 6
4 -4 -12 1628.93 366.816 1
4 4 13 6536.49 617.721 6
-4 -4 13 5942.10 611.778 6
4 -4 -13 6924.43 699.408 1
4 4 14 5956.49 591.891 6
-4 -4 14 5611.97 592.128 6
4 -4 -14 5169.84 618.836 1
4 4 15 4056.78 492.457 6
-4 -4 15 4675.89 553.026 6
4 4 16 15347.5 980.357 6
-4 -4 16 17194.9 1053.22 6
-4 -4 17 3221.84 460.006 6
-4 4 -17 3236.59 419.967 3
-4 4 -18 5391.05 549.373 3
-4 -4 18 5598.77 603.421 6
-4 4 -19 24654.7 1254.84 3
-4 -4 19 23940.0 1296.36 6
-4 4 -20 17411.5 1038.89 3
-4 -4 20 14776.6 999.961 6
-4 4 -21 25847.3 1344.16 3
-4 -4 21 26245.8 1364.29 6
4 4 21 25226.6 1516.54 4
-4 4 -22 6948.74 713.406 6
-4 4 -22 5692.00 616.603 3
-4 -4 22 4647.47 569.403 6
4 4 22 6316.50 762.638 4
-4 4 -23 19236.5 1208.35 6
-4 4 -23 18190.1 1138.50 3
-4 -4 23 17307.8 1093.93 6
4 4 23 16864.3 1253.41 4
-4 4 -24 7416.91 747.699 6
-4 4 -24 6889.99 712.657 3
-4 -4 24 5808.08 641.596 6
4 4 24 7201.27 812.299 4
-4 4 -25 4218.29 570.882 6
-4 4 -25 4547.19 584.155 3
-4 -4 25 4243.92 530.182 6
4 4 25 4065.63 620.534 4
-4 4 -26 41.2160 244.304 3
-4 -4 26 406.199 245.973 6
4 4 26 -58.8331 318.254 4
-4 4 -27 16160.7 1160.93 3
-4 -4 27 17355.2 1089.45 6
-4 -4 27 16517.3 1359.15 2
4 4 27 15907.7 1274.84 4
-4 4 -28 8717.63 878.572 3
4 4 28 8797.46 960.887 4
-4 4 -29 1990.09 477.094 3
-4 4 -30 1849.85 444.277 3
-4 4 -31 -15.4717 226.723 3
-4 5 27 1000.29 366.675 2
-4 5 26 204.517 244.591 2
-4 -5 -25 4320.22 674.038 3
-4 5 25 5842.60 745.441 2
4 -5 25 4621.99 641.979 1
4 -5 24 22491.6 1407.80 1
-4 -5 -24 18047.6 1320.44 3
-4 5 24 20016.9 1388.63 2
-4 5 23 16797.5 1036.44 6
-4 -5 -23 20108.8 1344.85 3
-4 5 23 18056.7 1285.46 2
4 -5 23 16924.8 1224.10 1
-4 5 22 1083.42 295.745 6
-4 -5 -22 1065.01 351.758 3
4 -5 22 326.833 316.661 1
-4 5 22 228.083 255.413 2
-4 5 21 15517.3 1008.74 6
-4 -5 -21 17815.4 943.028 6
4 -5 21 14567.1 1143.19 1
-4 5 21 17925.1 1242.14 2
-4 5 20 5769.20 594.553 6
-4 -5 -20 5392.90 509.007 6
4 -5 20 3863.47 585.741 1
-4 5 20 4329.56 618.479 2
-4 5 19 6799.90 661.009 6
4 -5 19 5976.30 722.497 1
-4 -5 -19 8278.67 635.758 6
-4 5 19 6639.05 731.677 2
-4 5 18 6033.62 625.957 6
4 -5 18 6155.67 739.230 1
-4 -5 -18 4982.04 509.390 6
-4 5 18 5250.59 661.426 2
-4 5 17 12768.2 919.442 6
4 -5 17 12725.1 1051.48 1
-4 -5 -17 12120.8 796.741 6
-4 5 17 12626.8 971.704 2
-4 5 16 18747.3 1147.29 6
4 -5 16 20114.9 1331.85 1
-4 -5 -16 19073.4 1033.79 6
-4 5 15 15904.1 1044.95 6
4 -5 15 16444.2 1182.62 1
-4 -5 -15 13934.5 886.142 6
4 -5 14 8473.06 852.987 1
-4 5 14 6747.71 681.012 6
-4 -5 -14 6757.71 600.950 6
-4 5 13 1100.40 325.810 6
-4 -5 -13 988.031 262.837 6
4 -5 13 1017.88 363.567 1
-4 5 12 6947.06 695.376 6
-4 -5 -12 6188.09 585.081 6
4 5 -12 5499.82 510.109 5
4 -5 12 5826.82 717.611 1
-4 5 11 3876.43 528.132 6
-4 5 11 3439.30 453.836 3
-4 -5 -11 3161.17 432.854 6
4 5 -11 3953.46 439.786 5
4 -5 11 3785.73 574.261 1
-4 5 10 2731.30 411.262 3
-4 -5 -10 3452.86 453.756 6
4 -5 10 3125.26 546.768 1
4 5 -10 2810.01 380.829 5
-4 5 9 17510.7 1012.36 3
-4 -5 -9 16192.0 989.799 6
4 5 -9 16501.2 935.088 5
4 -5 9 19201.3 1267.87 1
-4 -5 -8 4316.47 507.687 6
-4 5 8 4400.88 490.950 3
4 -5 8 4727.49 643.696 1
4 5 -8 4545.34 480.180 5
-4 5 7 24039.5 1193.62 3
-4 -5 -7 24280.7 1241.45 6
4 5 -7 25507.8 1198.60 5
4 -5 7 23067.7 1423.23 1
-4 -5 -6 14032.6 903.004 6
4 5 -6 13375.9 839.293 5
4 -5 6 15001.1 1117.24 1
-4 5 6 14484.9 871.997 3
-4 -5 -5 4642.33 518.231 6
-4 5 5 4223.81 455.790 3
4 -5 5 5412.08 674.672 1
4 5 -5 4380.75 480.424 5
-4 5 5 4210.94 367.586 4
-4 -5 -4 7113.35 637.927 6
4 -5 4 4891.78 646.194 1
4 5 -4 6109.75 571.381 5
-4 5 4 6396.48 471.323 4
-4 5 4 7170.10 579.577 3
-4 -5 -3 33537.6 1513.47 6
4 5 -3 30575.4 1406.71 5
-4 5 3 32159.2 1259.36 4
4 -5 3 34644.0 1753.01 1
-4 5 3 32795.0 1378.88 3
-4 -5 -2 36902.7 1633.14 6
4 5 -2 39043.8 1602.94 5
-4 5 2 38102.6 1428.26 4
4 -5 2 34515.7 1813.23 1
-4 5 2 38395.5 1513.52 3
-4 -5 -1 42305.5 1742.02 6
4 5 -1 36872.1 1606.06 5
-4 5 1 41134.1 1521.33 4
4 -5 1 38660.9 1904.47 1
-4 5 1 39867.8 1546.85 3
-4 -5 0 13986.4 934.054 6
4 5 0 13389.9 872.543 5
-4 5 0 12707.2 764.677 4
4 -5 0 12224.0 1003.38 1
-4 -5 1 38906.1 1681.44 6
4 5 1 39077.0 1637.55 5
-4 5 -1 37129.7 1494.62 4
4 -5 -1 38758.1 1882.68 1
-4 -5 2 38480.9 1691.89 6
4 5 2 38552.2 1648.37 5
-4 5 -2 38475.1 1548.50 4
4 -5 -2 41919.9 1950.98 1
-4 -5 3 32546.1 1537.02 6
4 5 3 31393.6 1464.11 5
-4 5 -3 32853.6 1407.17 4
4 -5 -3 34118.6 1742.02 1
-4 -5 4 7678.30 683.480 6
4 5 4 6926.27 641.628 5
-4 5 -4 7070.71 604.223 4
4 -5 -4 6847.42 757.334 1
-4 -5 5 5287.89 581.193 6
4 5 5 5040.23 563.738 5
-4 5 -5 5117.31 519.968 4
4 -5 -5 4519.36 614.822 1
4 -5 -6 17106.2 1188.95 1
-4 -5 6 15769.8 1017.53 6
-4 5 -6 17523.0 1000.33 4
4 -5 -7 22885.9 1385.06 1
-4 -5 7 22315.5 1237.31 6
4 -5 -8 2889.84 510.675 1
-4 -5 8 2285.12 412.043 6
4 -5 -9 17380.2 1198.20 1
-4 -5 9 18675.7 1113.75 6
4 -5 -10 3033.75 512.267 1
-4 -5 10 2719.99 454.146 6
4 -5 -11 3805.97 575.919 1
-4 -5 11 3870.95 504.539 6
-4 -5 12 7320.15 690.076 6
4 -5 -12 6351.51 709.944 1
-4 -5 13 1806.78 359.902 6
4 -5 -13 1753.89 403.339 1
4 -5 -14 6085.85 691.550 1
4 5 14 5718.23 602.825 6
-4 -5 14 5509.42 618.127 6
4 -5 -15 15592.6 1118.53 1
4 5 15 13040.5 918.897 6
-4 -5 15 14873.5 1007.96 6
4 5 16 18831.5 1122.50 6
-4 5 -16 18317.2 994.688 3
4 -5 -16 21409.8 1299.67 1
-4 -5 16 20703.2 1207.78 6
4 5 17 14249.2 955.769 6
-4 5 -17 13977.3 859.798 3
-4 -5 17 13188.9 963.620 6
4 -5 -17 13686.7 1036.51 1
-4 5 -17 14594.7 885.779 2
-4 5 -18 6907.05 600.932 3
-4 -5 18 5740.75 624.022 6
-4 5 -19 6749.72 621.497 3
-4 -5 19 8185.34 737.931 6
-4 -5 20 5002.53 606.754 6
-4 5 -20 5025.48 552.685 3
-4 5 -21 16823.4 1036.18 3
-4 -5 21 15430.4 1062.08 6
-4 5 -22 750.274 277.868 3
-4 -5 22 819.559 307.223 6
-4 5 -23 17814.3 1129.73 3
-4 -5 23 17725.6 1156.85 6
4 5 23 19127.3 1359.80 4
-4 5 -24 17753.4 1150.99 3
-4 -5 24 18302.3 1170.84 6
4 5 24 18149.1 1330.25 4
-4 5 -25 3444.07 522.815 3
-4 -5 25 3621.54 516.172 6
4 5 25 3356.55 617.955 4
-4 5 -26 825.052 320.878 3
-4 -5 26 2051.50 404.167 6
4 5 26 1605.24 437.542 4
-4 5 -27 1674.01 397.226 3
-4 -5 27 1786.42 406.179 6
-4 -5 27 1563.40 462.209 2
-4 5 -28 575.642 325.701 3
-4 5 -29 2016.90 465.455 3
-4 6 26 1912.86 467.533 2
4 -6 25 6946.63 799.356 1
-4 6 25 7059.88 825.000 2
4 -6 24 4045.91 641.363 1
-4 -6 -24 3622.76 591.581 3
-4 6 24 5104.27 699.028 2
4 -6 23 2690.49 529.141 1
-4 -6 -23 4020.01 651.555 3
-4 6 23 3629.37 578.615 2
-4 6 22 975.407 278.649 6
4 -6 22 364.053 282.465 1
-4 -6 -22 691.610 334.464 3
-4 6 22 1140.12 350.030 2
4 -6 21 3998.46 619.003 1
-4 6 21 2337.92 411.806 6
-4 -6 -21 2830.33 509.586 3
-4 6 21 3004.11 523.323 2
-4 6 20 10608.1 848.683 6
4 -6 20 10915.9 1010.85 1
-4 -6 -20 10852.5 762.938 6
-4 6 20 11505.7 967.654 2
-4 6 19 5562.76 619.333 6
-4 -6 -19 6112.11 573.859 6
-4 6 19 6746.75 718.778 2
4 -6 19 6215.72 778.258 1
-4 6 18 11341.5 903.208 6
-4 -6 -18 11817.4 805.041 6
-4 6 18 11582.8 938.206 2
4 -6 18 11473.4 1032.22 1
-4 6 17 5484.49 628.071 6
-4 -6 -17 5178.89 534.199 6
4 -6 17 6364.82 776.952 1
-4 6 17 5522.34 640.170 2
-4 6 16 18301.4 1174.66 6
-4 -6 -16 16847.9 1005.55 6
-4 6 16 19712.7 1193.14 2
4 -6 16 18838.7 1333.46 1
-4 6 15 3182.33 506.701 6
-4 -6 -15 2463.44 386.318 6
4 -6 15 2925.40 575.716 1
-4 6 15 3773.20 501.025 2
-4 6 14 9061.71 810.593 6
-4 -6 -14 7868.52 669.408 6
-4 6 14 8293.94 744.481 2
4 -6 14 8418.91 868.300 1
4 -6 13 5995.70 774.820 1
-4 -6 -13 6213.25 598.144 6
-4 6 13 6495.93 268.360 5
-4 6 12 16002.1 994.447 3
-4 -6 -12 17318.9 1028.11 6
4 -6 12 17472.2 1280.03 1
-4 6 11 9158.71 726.890 3
-4 -6 -11 10625.0 785.944 6
4 -6 11 10486.7 990.869 1
-4 6 10 40563.2 1678.98 3
-4 -6 -10 43738.1 1767.45 6
4 6 -10 37496.6 1637.08 5
4 -6 10 40581.3 2037.23 1
-4 6 9 8076.80 659.318 3
-4 -6 -9 9078.79 737.039 6
4 6 -9 8769.48 695.975 5
4 -6 9 7802.53 870.410 1
-4 6 9 7956.18 479.941 4
-4 6 8 14003.8 861.311 3
-4 -6 -8 14195.6 939.860 6
4 6 -8 13650.1 881.096 5
4 -6 8 14312.6 1146.10 1
-4 6 8 13391.1 672.205 4
-4 6 7 5499.38 530.844 3
-4 -6 -7 6781.34 644.794 6
4 6 -7 5796.69 578.385 5
-4 6 7 6061.34 446.713 4
4 -6 7 6367.05 755.687 1
-4 6 6 23931.9 1156.23 3
-4 -6 -6 24079.0 1272.21 6
4 6 -6 27363.6 1299.61 5
4 -6 6 25807.2 1555.08 1
-4 6 6 23906.6 1027.93 4
-4 6 5 23485.8 1121.44 3
-4 -6 -5 23833.8 1258.88 6
4 6 -5 23719.9 1232.83 5
4 -6 5 24765.4 1514.32 1
-4 6 5 24073.5 1040.70 4
-4 6 4 24234.3 1131.32 3
-4 -6 -4 27766.2 1355.54 6
4 6 -4 24289.5 1256.23 5
4 -6 4 22650.3 1467.78 1
-4 6 4 25523.1 1095.59 4
-4 -6 -3 7400.93 685.793 6
4 6 -3 6595.26 631.842 5
-4 6 3 5978.84 499.666 4
4 -6 3 5705.25 731.848 1
-4 6 3 5911.56 512.381 3
-4 -6 -2 11736.3 864.290 6
4 6 -2 12217.2 860.598 5
4 -6 2 13229.9 1074.85 1
-4 6 2 12864.8 760.614 4
-4 6 2 12195.5 737.899 3
-4 -6 -1 28659.3 1422.24 6
4 6 -1 28949.6 1398.75 5
4 -6 1 30935.6 1689.69 1
-4 6 1 28053.4 1240.06 4
-4 6 1 27163.0 1195.59 3
4 -6 0 1550.73 430.644 1
-4 6 0 2367.25 314.944 3
-4 -6 0 1706.50 362.177 6
4 6 0 1394.71 340.162 5
-4 6 0 2196.49 336.562 4
-4 -6 1 28778.7 1419.77 6
4 6 1 24667.6 1322.52 5
4 -6 -1 26393.6 1581.12 1
-4 6 -1 28591.9 1274.96 4
-4 6 -1 26496.2 1142.70 3
-4 -6 2 12185.1 896.182 6
4 6 2 13924.0 939.081 5
4 -6 -2 10919.3 983.646 1
-4 6 -2 12738.2 822.245 4
4 -6 -3 5867.71 715.264 1
-4 -6 3 5424.24 592.846 6
4 6 3 4700.84 554.705 5
-4 6 -3 5384.76 530.808 4
-4 -6 4 23965.8 1300.69 6
4 6 4 22442.9 1255.15 5
4 -6 -4 24190.3 1475.57 1
-4 -6 5 23149.8 1283.67 6
4 6 5 23321.8 1285.93 5
4 -6 -5 22633.1 1433.71 1
-4 -6 6 26405.8 1391.38 6
4 6 6 26288.1 1376.59 5
4 -6 -6 24017.7 1494.34 1
-4 -6 7 6550.83 659.020 6
4 -6 -7 5850.46 719.170 1
4 6 7 5689.74 637.059 5
-4 -6 8 15460.0 1027.81 6
4 -6 -8 13424.8 1098.07 1
-4 -6 9 7081.99 689.433 6
4 -6 -9 7720.93 831.425 1
4 -6 -10 42369.0 2066.13 1
-4 -6 10 43578.0 1898.29 6
4 -6 -11 13837.9 1098.78 1
-4 -6 11 12479.3 954.344 6
4 -6 -12 17441.5 1242.15 1
-4 -6 12 17349.2 1127.59 6
4 -6 -13 5633.27 720.097 1
-4 6 -13 6388.70 501.357 3
-4 -6 13 6475.60 681.932 6
-4 6 -14 8368.19 595.097 3
4 -6 -14 7700.06 826.094 1
-4 -6 14 9369.14 815.398 6
-4 6 -14 8372.61 598.648 2
-4 -6 15 2816.19 475.777 6
4 -6 -15 2955.31 524.758 1
-4 6 -15 3638.58 408.683 3
-4 6 -15 2996.51 364.899 2
-4 6 -16 19135.9 980.150 3
-4 -6 16 18758.9 1190.78 6
4 -6 -16 17778.8 1256.15 1
4 -6 -17 4204.67 610.812 1
-4 -6 17 3627.93 520.991 6
4 -6 -18 12639.6 1039.83 1
-4 6 -18 13324.1 834.604 3
-4 -6 18 12068.7 960.098 6
-4 6 -19 7054.47 627.257 3
4 -6 -19 8812.72 851.630 1
-4 -6 19 8509.00 790.540 6
-4 6 -20 10310.9 767.595 3
-4 -6 20 10065.8 867.201 6
4 -6 -20 9849.15 901.804 1
-4 6 -21 1996.66 359.900 3
-4 -6 21 2645.55 468.228 6
-4 6 -22 1174.97 322.591 3
-4 -6 22 1076.03 372.054 6
-4 6 -23 2988.04 453.794 3
-4 -6 23 2632.04 468.799 6
-4 6 -24 3909.12 519.187 3
-4 -6 24 3981.55 576.445 6
-4 -6 25 5509.90 673.306 6
4 6 25 6153.63 808.498 4
-4 -6 26 4042.33 611.678 6
-4 -6 27 1534.13 404.283 6
-4 7 26 5238.14 713.200 2
-4 7 25 3399.33 586.371 2
4 -7 24 8534.73 953.255 1
-4 7 24 10604.7 982.229 2
-4 7 23 209.066 273.186 2
4 -7 23 566.599 293.999 1
-4 -7 -22 8254.49 873.731 3
-4 7 22 7931.49 837.604 2
4 -7 22 8317.83 933.846 1
-4 7 21 7807.75 749.495 6
-4 -7 -21 6931.82 796.719 3
-4 7 21 7591.07 796.884 2
4 -7 21 7638.58 900.896 1
-4 7 20 166.106 215.394 6
-4 -7 -20 67.8145 224.740 3
4 -7 20 -35.2724 239.145 1
-4 7 20 66.8616 193.957 2
-4 7 19 5976.12 683.237 6
-4 -7 -19 7807.38 673.619 6
4 -7 19 7465.06 872.175 1
-4 7 19 7415.40 754.481 2
-4 7 18 4719.89 615.329 6
4 -7 18 5471.43 749.984 1
-4 -7 -18 4438.80 511.101 6
-4 7 18 4458.69 575.990 2
-4 7 17 301.787 238.504 6
4 -7 17 890.854 403.266 1
-4 -7 -17 205.551 217.483 6
-4 7 17 549.609 261.234 2
-4 7 16 20006.4 1277.31 6
-4 -7 -16 20453.4 1150.90 6
-4 7 16 21863.3 1250.78 2
4 -7 16 20334.8 1460.10 1
4 -7 15 1891.78 508.505 1
-4 -7 -15 1203.14 328.366 6
-4 7 15 1016.43 313.166 2
-4 -7 -14 18062.5 1079.33 6
-4 7 14 17201.7 1074.42 2
4 -7 14 19064.9 1390.41 1
-4 -7 -13 1668.23 352.685 6
4 -7 13 1896.60 520.143 1
-4 7 13 1798.24 358.843 2
-4 -7 -12 13411.8 926.980 6
-4 7 12 14264.7 908.682 2
4 -7 12 12155.4 1110.29 1
-4 7 11 1530.26 315.822 3
-4 -7 -11 1111.85 315.835 6
4 -7 11 1029.74 371.497 1
-4 7 11 1271.90 301.930 2
-4 7 10 9106.16 678.927 3
-4 -7 -10 8241.33 727.607 6
-4 7 9 4054.29 449.171 3
-4 -7 -9 4257.07 532.764 6
4 7 -9 4874.44 559.669 5
4 -7 9 4545.27 707.084 1
-4 7 9 3949.56 368.093 4
-4 7 8 27679.5 1257.93 3
-4 -7 -8 31180.4 1486.42 6
4 -7 8 29622.9 1755.34 1
4 7 -8 31724.5 1478.81 5
-4 7 8 27752.6 1138.40 4
-4 7 7 5075.00 485.870 3
-4 -7 -7 6700.05 654.280 6
4 -7 7 7490.32 853.492 1
4 7 -7 6733.66 647.355 5
-4 7 7 6251.58 486.912 4
-4 7 6 13098.7 782.463 3
-4 -7 -6 13815.9 956.864 6
4 -7 6 16047.7 1241.12 1
4 7 -6 12911.7 918.037 5
-4 7 6 13358.8 756.289 4
-4 7 5 7709.41 574.795 3
-4 -7 -5 8272.35 733.677 6
4 -7 5 7210.56 849.435 1
4 7 -5 7380.83 695.341 5
-4 7 5 8112.50 579.892 4
-4 7 4 1756.55 282.660 3
-4 -7 -4 1212.47 346.304 6
4 -7 4 1485.24 440.325 1
4 7 -4 1243.18 317.187 5
-4 7 4 2014.81 307.069 4
-4 7 3 1635.89 268.451 3
-4 -7 -3 2289.96 405.684 6
4 -7 3 869.600 360.000 1
4 7 -3 1746.58 395.163 5
-4 7 3 1955.81 307.495 4
-4 7 2 24243.7 1040.17 3
-4 -7 -2 24082.7 1312.05 6
4 -7 2 23814.5 1532.51 1
4 7 -2 23581.5 1289.82 5
-4 7 2 21733.1 1098.35 4
-4 7 1 1356.04 229.218 3
-4 -7 -1 1193.32 324.346 6
4 -7 1 955.453 362.835 1
4 7 -1 1677.17 380.584 5
-4 7 1 1750.44 317.223 4
-4 -7 0 12750.1 942.220 6
4 -7 0 12665.4 1102.79 1
4 7 0 13555.4 962.378 5
-4 7 0 12463.4 815.577 4
-4 7 0 13415.9 710.479 3
-4 7 -1 1289.59 231.618 3
-4 -7 1 1626.34 363.578 6
4 -7 -1 1752.00 452.048 1
4 7 1 1298.06 358.962 5
-4 -7 2 19903.7 1229.11 6
4 -7 -2 23600.0 1516.25 1
4 7 2 24175.6 1331.45 5
-4 7 -2 22953.4 981.540 3
-4 7 -3 1686.67 246.939 3
-4 -7 3 1689.67 393.303 6
4 7 3 1982.63 408.186 5
4 -7 -3 1580.87 420.303 1
-4 7 -4 1132.93 218.801 3
-4 -7 4 1730.62 396.770 6
4 7 4 1562.79 369.262 5
4 -7 -4 1334.41 406.392 1
-4 -7 5 7409.31 729.635 6
4 7 5 7922.79 759.702 5
4 -7 -5 8207.47 881.772 1
-4 -7 6 17806.5 1142.15 6
4 7 6 15303.0 1074.21 5
4 -7 -6 16344.1 1247.04 1
4 -7 -7 6313.81 802.425 1
-4 -7 7 7732.96 748.569 6
4 7 7 7536.82 747.438 5
-4 -7 8 27418.4 1482.55 6
4 7 8 26755.5 1483.43 5
4 -7 -8 28136.6 1672.39 1
4 -7 -9 3376.44 581.637 1
-4 -7 9 3778.35 551.590 6
4 7 9 3602.67 553.746 5
-4 -7 10 9747.47 848.173 6
4 -7 -10 8289.60 893.636 1
-4 -7 11 1294.72 401.607 6
-4 7 -11 1178.94 209.832 3
4 -7 -11 2099.53 477.840 1
-4 7 -12 15751.4 765.300 3
-4 -7 12 15109.5 1083.56 6
4 -7 -12 13256.8 1143.05 1
-4 -7 13 1664.30 433.007 6
-4 7 -13 1566.01 254.056 3
4 -7 -13 1931.81 467.397 1
4 -7 -14 15646.8 1207.68 1
-4 7 -14 15370.4 801.195 3
-4 -7 14 15557.4 1115.87 6
4 -7 -15 471.110 351.669 1
-4 7 -15 601.897 181.321 3
-4 -7 15 716.033 311.145 6
-4 7 -16 23222.5 1082.53 3
4 -7 -16 23830.2 1506.34 1
-4 -7 16 22076.4 1368.26 6
4 -7 -17 -16.8468 224.172 1
-4 7 -17 -37.5691 169.565 3
-4 -7 17 10.2465 216.486 6
-4 -7 18 4399.40 607.687 6
4 -7 -18 3720.93 606.146 1
-4 -7 19 6359.53 707.535 6
4 -7 -19 6101.90 740.392 1
4 -7 -20 308.218 316.916 1
-4 -7 20 554.292 287.356 6
4 -7 -21 8734.30 873.330 1
-4 -7 21 8793.03 868.182 6
-4 -7 22 8397.60 833.575 6
-4 -7 23 605.006 254.209 6
-4 -7 24 9886.14 939.927 6
-4 -7 25 3067.31 549.152 6
-4 -7 26 5355.65 699.992 6
4 -8 24 3415.21 666.649 1
-4 8 24 2287.22 492.264 2
4 -8 23 171.906 285.869 1
-4 8 23 649.089 264.394 2
4 -8 22 3471.29 658.346 1
-4 8 22 3437.69 550.620 2
4 -8 21 6557.80 876.260 1
-4 -8 -21 7569.33 840.939 3
-4 8 21 7907.27 778.997 2
-4 8 20 14199.4 1070.56 6
-4 -8 -20 11682.3 1049.19 3
-4 8 20 15131.8 1072.67 2
4 -8 20 13418.1 1241.15 1
4 -8 19 5114.45 776.659 1
-4 8 19 4668.19 611.833 6
-4 -8 -19 4190.80 598.506 3
-4 8 19 4948.29 590.049 2
-4 8 18 12400.8 1017.12 6
-4 -8 -18 13037.1 927.326 6
4 -8 18 13422.8 1220.38 1
-4 8 18 12034.6 927.075 2
-4 -8 -17 3350.85 466.072 6
-4 8 17 3095.90 473.245 2
4 -8 17 3136.11 589.551 1
-4 -8 -16 5632.15 614.841 6
4 -8 16 5358.30 797.045 1
-4 8 16 5476.47 601.958 2
-4 -8 -15 7088.76 692.289 6
-4 8 15 7734.29 682.298 2
4 -8 15 8674.02 992.210 1
-4 -8 -14 7855.02 732.200 6
4 -8 14 7751.28 949.493 1
-4 8 14 8210.03 689.274 2
-4 -8 -13 7311.22 724.209 6
4 -8 13 9198.62 1000.76 1
-4 8 13 8641.11 705.977 2
-4 -8 -12 30111.6 1535.40 6
4 -8 12 34282.0 1992.90 1
-4 8 12 32528.3 1444.23 2
-4 -8 -11 12163.6 925.623 6
4 -8 11 14728.2 1263.07 1
-4 8 11 15044.7 891.026 2
-4 -8 -10 11242.2 889.450 6
4 -8 10 11510.1 1112.70 1
-4 8 10 11321.8 753.745 2
-4 -8 -9 7125.03 710.196 6
4 -8 9 7463.17 902.584 1
-4 8 9 8066.01 605.154 2
4 -8 8 2413.04 549.896 1
-4 -8 -8 3401.54 512.388 6
4 8 -8 3159.57 482.374 5
-4 8 8 2387.23 338.853 2
4 -8 7 811.127 381.155 1
-4 -8 -7 951.691 334.494 6
4 8 -7 797.193 292.084 5
-4 8 7 873.114 215.552 2
-4 -8 -6 21515.1 1265.91 6
4 -8 6 21622.3 1519.92 1
-4 8 6 21481.3 983.653 2
4 8 -6 21735.6 1264.14 5
-4 8 6 18808.2 988.395 4
-4 -8 -5 10688.0 884.751 6
4 -8 5 10215.5 1038.05 1
-4 8 5 11242.8 651.685 2
4 8 -5 9848.52 830.593 5
-4 8 5 9766.31 692.621 4
-4 -8 -4 18565.7 1192.35 6
4 -8 4 19318.3 1435.59 1
4 8 -4 19699.3 1206.31 5
-4 8 4 19227.4 1019.35 4
4 -8 3 1942.22 483.397 1
-4 -8 -3 2245.62 434.582 6
4 8 -3 1182.92 351.741 5
-4 8 3 1930.61 338.556 4
-4 -8 -2 8396.92 787.821 6
4 -8 2 9508.29 992.851 1
4 8 -2 8392.38 785.315 5
4 -8 1 1086.14 360.498 1
-4 -8 -1 1256.47 368.316 6
4 8 -1 1206.27 353.467 5
4 -8 0 7166.36 877.046 1
-4 -8 0 6874.04 717.953 6
4 8 0 6164.15 682.479 5
4 -8 -1 1598.18 475.864 1
-4 -8 1 1337.12 378.147 6
4 8 1 1669.72 397.500 5
-4 -8 2 7039.90 752.283 6
4 -8 -2 6293.85 808.623 1
4 8 2 7791.57 764.751 5
4 -8 -3 857.234 359.964 1
-4 -8 3 1521.87 373.953 6
4 8 3 1501.93 387.486 5
-4 -8 4 20266.1 1270.06 6
4 -8 -4 19523.2 1441.29 1
4 8 4 21040.7 1303.75 5
-4 -8 5 11422.5 949.377 6
4 -8 -5 11842.1 1109.76 1
4 8 5 10988.1 926.344 5
-4 -8 6 18263.1 1209.84 6
4 -8 -6 16647.1 1332.59 1
4 8 6 18799.2 1230.96 5
-4 -8 7 941.177 367.434 6
4 8 7 458.685 269.497 5
4 -8 -7 247.218 305.042 1
-4 -8 8 3497.86 547.214 6
4 8 8 3151.46 531.692 5
4 -8 -8 3398.81 593.703 1
-4 -8 9 6202.71 716.076 6
4 8 9 9218.77 870.408 5
4 -8 -9 7722.58 892.892 1
-4 -8 10 10614.5 927.450 6
4 8 10 12088.2 1010.65 5
4 -8 -10 11668.4 1090.32 1
-4 -8 11 15213.4 1134.05 6
4 -8 -11 15080.0 1242.92 1
-4 -8 12 31957.7 1716.96 6
4 -8 -12 35108.1 1958.26 1
4 -8 -13 5776.40 762.199 1
-4 -8 13 7764.42 795.260 6
-4 -8 14 6979.15 772.171 6
4 -8 -14 7254.00 865.157 1
-4 -8 15 7732.36 828.027 6
4 -8 -15 8674.30 944.335 1
-4 -8 16 3532.04 584.613 6
4 -8 -16 5723.14 778.560 1
-4 -8 17 3433.24 564.129 6
4 -8 -17 3716.45 626.026 1
4 -8 -18 13886.4 1200.55 1
-4 -8 18 13530.3 1096.87 6
4 -8 -19 3181.53 591.444 1
-4 -8 19 4308.20 653.461 6
-4 -8 20 10969.1 985.919 6
4 -8 -20 11495.7 1070.16 1
-4 -8 21 7768.24 842.958 6
-4 -8 22 3884.12 640.441 6
-4 -8 23 618.566 287.634 6
4 -9 21 4099.86 745.929 1
4 -9 20 5127.77 798.844 1
-4 9 19 2897.21 513.686 6
-4 -9 -19 3833.57 607.377 3
4 -9 19 3173.07 645.798 1
-4 -9 -18 1621.47 445.847 3
4 -9 18 2271.03 552.252 1
-4 -9 -17 189.573 216.099 6
4 -9 17 520.409 352.212 1
-4 -9 -16 10787.6 889.778 6
4 -9 16 13437.9 1247.36 1
4 -9 15 3562.30 697.811 1
-4 -9 -15 2912.74 488.249 6
4 -9 14 17407.7 1457.91 1
-4 -9 -14 18251.0 1187.15 6
4 -9 13 1606.98 554.308 1
-4 -9 -13 2056.17 436.504 6
4 -9 12 300.883 326.875 1
-4 -9 -12 1295.36 350.064 6
4 -9 11 1907.70 520.584 1
-4 -9 -11 2405.29 447.799 6
4 -9 10 7434.52 940.649 1
-4 -9 -10 8033.64 777.286 6
4 -9 9 1542.73 490.805 1
-4 -9 -9 2680.69 484.913 6
4 -9 8 33843.4 2051.75 1
-4 -9 -8 32318.4 1671.31 6
4 9 -8 34441.8 1721.71 5
4 -9 7 4280.20 731.879 1
-4 -9 -7 3778.52 556.790 6
4 9 -7 4641.88 606.816 5
4 -9 6 5525.67 820.259 1
-4 -9 -6 7513.44 759.690 6
4 9 -6 7990.41 786.339 5
4 -9 5 627.397 376.184 1
-4 -9 -5 721.056 295.810 6
4 9 -5 303.757 268.226 5
4 -9 4 -92.6318 250.835 1
-4 -9 -4 312.519 228.480 6
4 9 -4 391.287 292.494 5
4 -9 3 4312.71 730.808 1
-4 -9 -3 4137.93 580.809 6
4 9 -3 3750.86 570.093 5
4 -9 2 5074.32 774.229 1
-4 -9 -2 3378.77 563.958 6
4 9 -2 3373.25 541.920 5
4 -9 1 11429.5 1130.39 1
-4 -9 -1 10914.6 943.502 6
4 9 -1 10049.1 905.743 5
4 -9 0 20210.3 1530.80 1
-4 -9 0 19121.1 1272.49 6
4 9 0 19308.3 1274.33 5
4 -9 -1 11886.6 1145.27 1
-4 -9 1 10283.2 933.255 6
4 9 1 9302.10 879.781 5
4 -9 -2 3908.57 670.246 1
-4 -9 2 3714.79 578.923 6
4 9 2 4744.07 644.785 5
4 -9 -3 3670.29 682.654 1
-4 -9 3 5146.81 670.241 6
4 9 3 3504.52 552.773 5
4 -9 -4 98.5418 274.928 1
-4 -9 4 -113.961 225.749 6
4 9 4 47.5102 273.054 5
4 -9 -5 66.4440 340.727 1
-4 -9 5 15.1923 230.509 6
4 9 5 559.966 304.568 5
-4 -9 6 8601.74 873.156 6
4 -9 -6 8329.39 967.640 1
4 9 6 7768.23 813.257 5
-4 -9 7 4688.34 649.382 6
4 -9 -7 4906.45 753.897 1
4 9 7 4269.14 636.792 5
-4 -9 8 33628.8 1793.50 6
4 -9 -8 34289.3 2011.81 1
4 9 8 32454.2 1773.18 5
-4 -9 9 1775.77 452.127 6
4 9 9 1897.42 461.017 5
4 -9 -9 2581.02 578.301 1
-4 -9 10 7457.61 828.031 6
4 9 10 7725.53 834.437 5
4 -9 -10 7422.78 925.591 1
-4 -9 11 2384.36 499.086 6
4 9 11 1987.80 442.134 5
4 -9 -11 1462.57 469.204 1
-4 -9 12 674.555 345.885 6
4 -9 -12 -199.640 284.727 1
4 -9 -13 1818.67 492.178 1
-4 -9 13 1604.41 441.602 6
-4 -9 14 16850.4 1263.19 6
4 -9 -14 19182.8 1454.93 1
4 -9 -15 2262.94 526.322 1
-4 -9 15 1942.22 470.551 6
-4 -9 16 11683.9 1054.10 6
4 -9 -16 10184.8 1063.61 1
-4 -9 17 256.977 367.904 6
4 -9 -17 380.525 301.042 1
-4 -9 18 3442.13 597.676 6
4 -9 -18 2564.37 569.903 1
4 -9 -19 3184.21 624.753 1
-4 -10 -17 706.295 325.107 3
-4 -10 -16 400.519 258.538 6
-4 -10 -16 728.145 288.083 3
-4 -10 -15 1798.61 416.157 6
-4 -10 -14 3076.43 529.145 6
-4 -10 -13 -38.3007 253.527 6
4 -10 12 5064.78 844.534 1
-4 -10 -12 6863.78 752.092 6
4 -10 11 3548.41 737.955 1
-4 -10 -11 4336.94 603.368 6
4 -10 10 5810.79 913.325 1
-4 -10 -10 7472.05 790.691 6
4 -10 9 2623.77 638.092 1
-4 -10 -9 1976.18 443.796 6
4 -10 8 1470.61 512.090 1
-4 -10 -8 909.801 344.012 6
4 10 -8 1748.90 461.141 5
4 -10 7 3696.52 695.117 1
-4 -10 -7 4507.27 632.116 6
4 10 -7 3185.92 549.681 5
4 -10 6 8913.63 1055.35 1
-4 -10 -6 7515.78 798.272 6
4 10 -6 7943.96 835.085 5
4 -10 5 1842.69 487.208 1
-4 -10 -5 1748.72 438.318 6
4 10 -5 2372.01 483.677 5
4 -10 4 26080.1 1836.96 1
-4 -10 -4 26110.6 1543.32 6
4 10 -4 25165.1 1523.21 5
4 -10 3 566.330 397.315 1
-4 -10 -3 1137.79 421.156 6
4 10 -3 488.988 286.863 5
4 -10 2 23612.1 1747.24 1
-4 -10 -2 23041.8 1470.34 6
4 10 -2 27397.8 1580.97 5
4 -10 1 4062.20 748.160 1
-4 -10 -1 4240.74 644.128 6
4 10 -1 3689.54 606.148 5
4 -10 0 24184.2 1767.91 1
-4 -10 0 26377.2 1575.21 6
4 10 0 27045.7 1587.55 5
4 -10 -1 2529.78 607.069 1
4 10 1 2988.81 558.213 5
4 -10 -2 20179.5 1592.35 1
-4 -10 2 21025.8 1406.45 6
4 10 2 20894.0 1390.08 5
4 -10 -3 916.065 391.675 1
-4 -10 3 1693.09 491.709 6
4 10 3 1303.02 432.305 5
4 -10 -4 27760.6 1885.69 1
-4 -10 4 27680.0 1657.63 6
4 10 4 30576.4 1727.21 5
4 -10 -5 2880.21 642.871 1
-4 -10 5 2182.91 518.709 6
4 10 5 2064.87 499.281 5
4 -10 -6 7314.93 946.205 1
-4 -10 6 6168.05 764.751 6
4 10 6 5295.96 704.431 5
4 -10 -7 4138.05 714.673 1
-4 -10 7 3614.89 615.517 6
4 10 7 3562.24 616.831 5
4 -10 -8 1663.49 522.652 1
-4 -10 8 875.396 355.542 6
4 10 8 1815.84 442.394 5
-4 -10 9 2183.23 504.718 6
4 -10 -9 2026.37 530.055 1
4 10 9 793.874 345.414 5
-4 -10 10 9941.52 967.850 6
4 -10 -10 7264.28 931.188 1
4 10 10 7099.83 854.493 5
4 -10 -11 4180.81 730.055 1
4 -10 -12 7138.86 912.326 1
4 -10 -13 368.063 345.920 1
4 -10 -14 2899.17 681.291 1
4 -10 -15 2469.84 572.406 1
4 -10 -16 842.241 419.854 1
4 -10 -17 285.666 346.759 1
-4 -11 -13 2960.24 542.171 6
-4 -11 -12 540.719 306.361 6
-4 -11 -11 340.452 308.021 6
-4 -11 -10 5331.54 720.662 6
-4 -11 -9 1734.42 467.408 6
-4 -11 -8 10734.5 1009.26 6
-4 -11 -7 823.779 327.797 6
-4 -11 -6 7363.80 832.040 6
-4 -11 -5 1073.55 386.259 6
-4 -11 -4 1067.61 344.889 6
-5 0 0 31.8113 209.048 6
-5 0 0 -59.6157 137.968 5
5 0 0 -172.542 175.618 4
-5 0 -1 13824.6 996.944 6
-5 0 1 13675.5 992.563 6
-5 0 -1 13996.3 811.635 5
-5 0 1 14067.2 781.318 5
5 0 1 13267.0 815.193 4
5 0 -1 14244.7 806.626 4
-5 0 -2 4343.71 564.621 6
-5 0 2 5156.80 598.533 6
-5 0 -2 4195.75 446.311 5
-5 0 2 4645.48 422.483 5
5 0 2 4551.89 478.304 4
5 0 -2 3599.04 400.000 4
-5 0 -3 2031.13 404.105 6
-5 0 3 1769.06 398.219 6
-5 0 -3 2435.26 366.641 5
-5 0 3 1653.72 266.539 5
5 0 3 2159.77 350.586 4
5 0 -3 2150.82 301.695 4
-5 0 -4 458.145 325.387 6
-5 0 4 479.990 271.216 6
-5 0 -4 787.849 238.371 5
5 0 4 426.565 210.593 4
5 0 -4 584.317 196.305 4
-5 0 -5 6424.69 686.810 6
-5 0 5 7547.53 732.161 6
-5 0 -5 7435.70 622.599 5
5 0 5 5784.09 574.531 4
5 0 -5 7136.76 511.451 4
-5 0 -6 52883.7 2142.65 6
-5 0 6 51653.1 2138.58 6
5 0 6 49593.3 1950.83 4
5 0 -6 49959.5 1682.21 4
-5 0 -7 60599.4 2344.96 6
-5 0 7 58046.4 2326.36 6
5 0 7 57659.8 2177.14 4
5 0 -7 58529.3 1851.32 4
-5 0 -8 4040.11 532.745 6
-5 0 8 3430.81 513.208 6
5 0 -8 3686.99 336.844 4
5 0 8 3481.07 491.305 4
-5 0 -9 37524.5 1756.29 6
-5 0 9 39263.5 1796.03 6
5 0 9 39497.6 1723.43 4
5 0 -9 37878.5 1297.18 4
-5 0 -10 31991.9 1569.78 6
-5 0 10 32170.3 1587.79 6
5 0 10 28209.1 1458.68 4
5 0 -10 30982.5 1091.16 4
-5 0 -11 568.456 287.922 6
-5 0 11 338.020 323.789 6
5 0 11 565.146 311.491 4
5 0 -11 405.674 139.744 4
-5 0 -12 121413. 3847.23 6
-5 0 12 121955. 3884.54 6
5 0 12 118228. 3833.20 4
5 0 -12 119730. 3102.51 4
-5 0 -13 12916.7 951.136 6
-5 0 13 13273.5 972.660 6
5 0 -13 11258.9 501.323 4
5 0 13 11860.5 929.294 4
-5 0 -14 2811.48 474.819 6
-5 0 14 2833.22 461.632 6
5 0 -14 2514.04 193.028 4
5 0 14 2337.87 445.901 4
-5 0 -15 24996.5 1361.15 6
-5 0 15 26111.1 1408.33 6
5 0 15 22946.2 1370.59 4
-5 0 -16 7392.20 705.205 6
-5 0 16 5875.15 650.682 6
5 0 16 6943.70 740.061 4
-5 0 -17 400.399 235.273 6
-5 0 17 625.077 237.681 6
5 0 17 927.133 373.256 4
-5 0 -18 -49.3507 186.691 6
-5 0 18 428.184 251.698 6
5 0 18 500.922 312.695 4
-5 0 -19 -227.440 211.650 6
-5 0 19 -742.964 283.948 6
5 0 19 -243.550 263.238 4
-5 0 -20 723.724 280.477 6
-5 0 20 1495.63 379.781 6
5 0 20 639.542 307.384 4
-5 0 -21 21256.5 1211.60 6
-5 0 21 20623.7 1236.03 6
5 0 21 18650.6 1326.55 4
-5 0 -22 479.751 248.216 6
-5 0 22 478.257 286.863 6
5 0 22 704.944 295.960 4
-5 0 -23 612.250 254.303 6
-5 0 23 987.390 291.110 6
-5 0 -23 883.610 318.720 3
5 0 23 932.960 357.673 4
-5 0 24 5827.15 638.443 6
-5 0 -24 4290.77 625.603 3
5 0 24 4633.33 684.184 4
-5 0 -25 8219.95 855.354 3
-5 0 25 7025.45 712.356 6
-5 0 -26 1463.14 402.344 3
-5 -1 -25 13187.5 1096.58 3
-5 1 24 3441.68 487.486 6
-5 -1 -24 3182.60 554.458 3
-5 -1 -23 10146.5 788.435 6
-5 1 23 9986.68 839.208 6
-5 -1 -22 3541.57 482.009 6
-5 1 22 3892.74 535.232 6
-5 -1 -21 1806.61 366.128 6
-5 1 21 2497.58 450.377 6
-5 -1 -20 1764.19 367.771 6
-5 1 20 1675.23 365.615 6
-5 -1 -19 22283.0 1236.03 6
-5 1 19 23698.6 1319.75 6
5 -1 19 21341.4 1385.25 4
-5 -1 -18 8005.57 717.245 6
-5 1 18 8036.86 753.544 6
5 -1 18 8473.51 832.033 4
-5 -1 -17 229.633 215.886 6
-5 1 17 90.2399 258.527 6
5 -1 17 212.080 233.518 4
-5 -1 -16 6809.85 670.865 6
-5 1 16 7995.75 761.528 6
5 -1 16 7450.21 764.006 4
-5 -1 -15 289.949 233.989 6
-5 1 15 -356.809 256.832 6
5 -1 15 -79.5637 279.137 4
-5 -1 -14 2628.77 449.732 6
-5 1 14 2246.50 422.574 6
5 -1 14 1951.97 399.126 4
-5 1 13 20946.9 1251.80 6
-5 -1 -13 21365.6 1227.31 6
5 -1 13 19637.1 1212.16 4
-5 1 12 13247.6 989.099 6
-5 -1 -12 11870.9 904.981 6
5 -1 12 13571.6 971.230 4
-5 1 11 21023.7 1268.43 6
-5 -1 -11 23315.8 1285.06 6
5 -1 11 21275.3 1230.40 4
-5 1 10 2275.23 433.119 6
-5 -1 -10 2672.59 456.725 6
5 -1 10 2740.98 453.969 4
-5 1 9 11819.5 926.991 6
-5 -1 -9 13412.1 950.117 6
5 -1 9 11082.4 840.443 4
-5 1 8 37844.8 1777.66 6
-5 -1 -8 35124.8 1694.60 6
5 -1 8 40522.4 1692.73 4
-5 1 7 2145.25 424.243 6
-5 -1 -7 2360.12 420.864 6
5 -1 7 2565.50 408.323 4
-5 1 6 8914.91 803.848 6
-5 -1 -6 7989.44 740.391 6
-5 1 6 8009.14 491.179 5
5 -1 6 7477.82 660.731 4
-5 1 5 30952.0 1562.32 6
-5 -1 -5 30927.8 1530.61 6
-5 1 5 27993.5 1111.04 5
5 -1 5 29932.2 1362.74 4
-5 1 4 7872.35 756.897 6
-5 -1 -4 7620.73 738.445 6
-5 -1 -4 7839.89 636.441 5
-5 1 4 8311.62 536.303 5
5 -1 4 7769.53 633.387 4
-5 1 3 11083.9 886.280 6
-5 -1 -3 10750.0 862.774 6
-5 1 3 9655.27 601.072 5
-5 -1 -3 9646.04 702.942 5
5 -1 3 9980.89 704.234 4
-5 1 2 13412.9 992.857 6
-5 -1 -2 13861.7 990.879 6
-5 1 2 14112.3 765.054 5
-5 -1 -2 13369.0 820.342 5
5 -1 2 13522.0 823.131 4
-5 1 1 21156.1 1256.69 6
-5 -1 -1 20026.1 1202.71 6
-5 1 1 20051.7 958.760 5
-5 -1 -1 18672.9 980.242 5
5 -1 1 18998.9 984.286 4
-5 1 0 15973.8 1075.53 6
-5 -1 0 14262.5 1001.52 6
-5 1 0 14803.2 821.803 5
-5 -1 0 14852.8 837.875 5
5 -1 0 14509.2 824.919 4
-5 1 -1 19943.8 1240.97 6
-5 -1 1 22344.0 1279.55 6
-5 1 -1 22795.6 1065.34 5
-5 -1 1 21212.2 1017.96 5
5 -1 -1 21313.1 1014.99 4
-5 1 -2 15959.2 1081.43 6
-5 -1 2 15393.2 1043.55 6
-5 1 -2 15400.0 880.307 5
5 -1 -2 14870.7 802.371 4
-5 1 -3 8019.11 774.906 6
-5 1 -3 8622.23 643.968 5
5 -1 -3 8186.51 561.020 4
-5 -1 4 7009.20 698.807 6
-5 1 -4 6986.35 602.140 5
5 -1 -4 7454.62 522.175 4
-5 1 -5 29776.0 1528.54 6
-5 -1 5 28579.4 1468.34 6
-5 1 -5 25827.3 1265.10 5
5 -1 -5 27060.4 1084.87 4
5 1 5 27850.4 1339.09 4
-5 1 -6 8610.18 791.492 6
-5 -1 6 8463.67 774.753 6
5 -1 -6 8222.55 518.988 4
5 1 6 8407.59 700.156 4
-5 1 -7 2563.79 455.785 6
-5 -1 7 1990.72 421.630 6
5 -1 -7 1935.20 247.580 4
5 1 7 1977.64 385.895 4
-5 1 -8 37327.7 1762.46 6
-5 -1 8 39429.8 1779.85 6
5 -1 -8 37087.4 1254.52 4
5 1 8 35108.0 1629.23 4
-5 1 -9 10773.4 878.438 6
-5 -1 9 10812.0 873.550 6
5 -1 -9 11014.8 544.383 4
5 1 9 10819.8 841.012 4
-5 1 -10 3362.06 503.444 6
-5 -1 10 2436.75 447.044 6
5 1 10 2457.52 428.013 4
-5 1 -11 23153.4 1314.46 6
-5 -1 11 22688.8 1298.71 6
5 1 11 19777.2 1208.41 4
-5 1 -12 13068.6 974.852 6
-5 -1 12 10674.3 884.024 6
5 1 12 13283.5 975.612 4
-5 1 -13 20926.3 1245.50 6
-5 -1 13 20472.5 1234.14 6
5 1 13 20092.3 1244.05 4
-5 1 -14 2233.22 412.309 6
-5 -1 14 2502.54 437.432 6
5 1 14 1782.34 424.715 4
-5 1 -15 349.941 239.741 6
-5 -1 15 140.378 235.182 6
5 1 15 35.1500 266.550 4
-5 1 -16 8338.29 769.745 6
-5 -1 16 8484.06 776.776 6
5 1 16 7669.49 787.860 4
-5 1 -17 -267.585 228.302 6
-5 -1 17 278.610 217.556 6
5 1 17 224.962 285.270 4
-5 1 -18 7713.52 725.777 6
-5 -1 18 8152.39 757.362 6
5 1 18 8246.97 842.192 4
-5 1 -19 19183.7 1190.31 6
-5 -1 19 20954.7 1245.50 6
5 1 19 20267.5 1351.83 4
-5 1 -20 614.485 260.245 6
5 1 20 932.985 355.424 4
-5 1 -21 2354.18 439.929 6
-5 -1 21 2773.98 452.672 6
5 1 21 2409.18 510.543 4
-5 1 -22 2867.80 469.216 6
-5 -1 22 2319.03 432.914 6
5 1 22 3134.66 537.651 4
-5 1 -23 8522.57 766.618 6
-5 1 -23 9513.85 881.826 3
-5 -1 23 8858.53 793.741 6
5 1 23 8954.87 927.378 4
-5 -1 24 3191.94 486.121 6
-5 1 -24 2594.39 498.797 3
5 1 24 2835.63 548.436 4
-5 1 -25 14837.7 1152.34 3
-5 -1 25 13538.3 988.185 6
5 1 25 14235.1 1208.33 4
-5 1 -26 1110.15 391.063 3
-5 2 25 9793.22 1049.29 2
-5 2 24 405.348 230.931 6
-5 -2 -24 668.818 290.128 3
-5 2 23 7648.07 731.804 6
-5 2 22 3110.41 487.519 6
-5 -2 -22 3468.45 463.434 6
-5 2 21 3258.32 506.357 6
-5 -2 -21 3352.67 452.560 6
-5 2 20 16229.6 1087.78 6
-5 -2 -20 16277.1 1031.60 6
-5 2 19 1833.40 402.255 6
-5 -2 -19 1529.41 335.384 6
-5 2 18 4223.29 545.397 6
-5 -2 -18 4157.26 521.212 6
-5 2 17 11029.7 893.618 6
-5 -2 -17 10659.8 827.940 6
-5 2 16 6489.00 684.092 6
-5 -2 -16 6663.09 647.784 6
-5 2 15 7055.27 705.072 6
-5 -2 -15 6174.56 629.592 6
-5 2 14 1091.79 361.442 6
-5 -2 -14 1399.85 347.483 6
-5 2 13 13275.1 993.928 6
-5 -2 -13 13777.8 961.297 6
-5 2 12 24355.4 1400.31 6
-5 -2 -12 26051.2 1364.04 6
-5 2 11 7752.48 758.808 6
-5 -2 -11 7799.92 725.701 6
-5 2 10 1283.10 335.301 6
-5 -2 -10 1352.66 351.881 6
-5 2 9 3295.83 507.154 6
-5 -2 -9 3767.48 532.543 6
5 -2 9 3429.96 476.606 4
-5 2 8 4934.95 606.903 6
-5 -2 -8 5404.65 597.970 6
5 -2 8 4975.43 562.001 4
-5 2 7 33525.2 1658.84 6
-5 -2 -7 32578.1 1578.45 6
-5 2 7 31545.1 1121.78 5
5 -2 7 33206.7 1488.68 4
-5 2 6 13142.5 987.135 6
-5 -2 -6 12801.1 930.494 6
-5 2 6 12547.5 636.254 5
5 -2 6 10873.1 800.018 4
-5 2 5 27690.0 1487.78 6
-5 -2 -5 26923.4 1419.90 6
-5 2 5 28108.0 1068.88 5
5 -2 5 25200.4 1250.88 4
-5 2 4 3604.16 531.652 6
-5 -2 -4 4521.76 565.734 6
-5 2 4 3043.60 322.559 5
5 -2 4 3202.47 419.235 4
-5 2 3 3247.92 529.306 6
-5 -2 -3 4034.89 553.682 6
-5 2 3 3705.94 367.566 5
5 -2 3 4463.22 462.685 4
-5 2 2 6557.20 698.905 6
-5 -2 -2 9031.69 784.501 6
-5 2 2 6871.17 518.576 5
-5 -2 -2 6982.83 601.556 5
5 -2 2 7034.16 572.245 4
-5 2 1 89382.5 3071.67 6
-5 -2 -1 83981.5 2943.86 6
-5 2 1 82174.7 2545.30 5
5 -2 1 80298.7 2592.03 4
-5 2 0 937.693 378.575 6
-5 -2 0 507.904 300.534 6
-5 2 -1 96377.8 3325.12 6
-5 -2 1 94913.9 3235.73 6
-5 2 -2 5930.80 672.230 6
-5 -2 2 6104.58 677.170 6
-5 2 -3 3254.82 527.007 6
-5 -2 3 3311.05 485.102 6
-5 2 -4 2788.00 494.801 6
-5 -2 4 2642.58 452.916 6
-5 2 -5 29105.8 1541.70 6
-5 -2 5 27383.8 1454.83 6
-5 2 -6 12847.3 992.253 6
-5 -2 6 13590.3 978.928 6
-5 2 -7 39012.9 1825.91 6
-5 -2 7 36501.0 1728.60 6
-5 2 -8 5249.79 641.137 6
-5 -2 8 4221.58 557.956 6
-5 2 -9 2994.09 488.744 6
-5 -2 9 3156.64 501.774 6
-5 2 -10 1048.35 347.582 6
-5 -2 10 1703.07 395.994 6
-5 2 -11 7266.17 740.013 6
-5 -2 11 7382.76 729.465 6
5 2 11 7413.25 729.336 4
-5 2 -12 27499.3 1481.26 6
-5 -2 12 26046.8 1416.86 6
5 2 12 22532.2 1335.17 4
-5 2 -13 13827.2 1015.53 6
-5 -2 13 13541.1 986.258 6
5 2 13 12199.8 975.124 4
-5 2 -14 1326.64 375.730 6
-5 -2 14 1262.22 341.896 6
5 2 14 1189.08 377.098 4
-5 2 -15 6297.36 694.784 6
-5 -2 15 7679.13 741.878 6
5 2 15 5592.56 681.068 4
-5 2 -16 5175.31 633.799 6
-5 -2 16 6173.46 683.202 6
-5 2 -17 11403.7 918.882 6
-5 -2 17 10026.3 858.232 6
5 2 17 11083.1 951.298 4
-5 2 -18 5354.21 630.239 6
-5 -2 18 5161.15 625.487 6
5 2 18 5178.74 681.621 4
-5 2 -19 2061.41 414.577 6
-5 -2 19 1468.10 353.057 6
5 2 19 1417.30 405.245 4
-5 2 -20 17454.9 1144.39 6
-5 -2 20 16100.5 1107.12 6
5 2 20 14077.9 1155.33 4
-5 2 -21 3562.23 525.676 6
-5 -2 21 2878.66 481.580 6
5 2 21 3576.71 586.522 4
-5 2 -22 2612.16 471.911 6
-5 -2 22 2648.91 470.314 6
-5 2 -22 2295.78 434.342 3
5 2 22 2691.15 553.170 4
-5 2 -23 7554.89 741.219 6
-5 2 -23 7694.77 789.339 3
-5 -2 23 6874.70 719.258 6
5 2 23 7607.54 867.883 4
-5 2 -24 1443.09 351.335 6
-5 -2 24 1631.16 371.736 6
-5 2 -24 1174.63 385.622 3
5 2 24 1012.36 419.827 4
-5 2 -25 11954.5 1030.06 3
-5 -2 25 10143.2 862.035 6
-5 2 -26 12889.3 1092.67 3
-5 2 -27 819.420 339.402 3
-5 3 24 15016.3 1261.85 2
-5 3 23 645.008 278.217 6
-5 3 22 1140.20 319.785 6
-5 -3 -22 937.733 276.188 6
-5 3 21 7789.64 745.312 6
-5 -3 -21 9438.54 752.915 6
-5 3 20 8430.51 792.863 6
-5 -3 -20 8575.22 725.556 6
-5 3 19 14179.7 1024.95 6
-5 -3 -19 13175.3 921.390 6
-5 3 18 11847.7 932.937 6
-5 -3 -18 11007.8 836.251 6
-5 3 17 5369.87 637.976 6
-5 -3 -17 5454.96 580.753 6
5 3 -17 4893.64 427.291 5
-5 3 16 2005.46 429.854 6
-5 -3 -16 1552.10 355.004 6
5 3 -16 2305.73 297.310 5
-5 3 15 926.447 322.226 6
-5 -3 -15 701.086 287.561 6
5 3 -15 804.788 200.697 5
-5 3 14 7237.07 738.380 6
-5 -3 -14 7191.49 684.379 6
5 3 -14 7027.10 527.440 5
-5 3 13 18987.7 1244.47 6
-5 -3 -13 21892.0 1233.45 6
5 3 -13 21877.2 995.882 5
-5 3 12 14479.0 1067.14 6
-5 -3 -12 16182.2 1045.01 6
-5 3 11 9753.85 870.606 6
-5 -3 -11 11261.4 861.813 6
-5 3 10 2652.83 463.013 6
-5 -3 -10 1567.87 363.281 6
-5 3 9 10537.0 896.589 6
-5 -3 -9 8506.63 765.614 6
-5 3 9 9734.48 462.015 5
-5 3 8 3127.38 517.392 6
-5 -3 -8 3132.79 482.297 6
-5 3 8 2772.08 259.139 5
-5 3 7 17816.3 1188.87 6
-5 -3 -7 16638.5 1079.48 6
-5 3 7 17150.5 744.585 5
-5 3 6 5711.65 679.523 6
-5 -3 -6 5818.05 631.958 6
-5 3 6 6591.43 444.917 5
-5 3 5 6258.18 690.762 6
-5 -3 -5 5229.74 604.690 6
-5 3 5 5747.43 431.244 5
-5 3 4 19925.1 1267.95 6
-5 -3 -4 21598.2 1239.67 6
-5 3 4 19815.9 904.276 5
-5 3 3 26830.1 1505.06 6
-5 -3 -3 27893.6 1451.57 6
-5 3 2 6921.64 733.709 6
-5 -3 -2 4645.91 586.124 6
-5 3 1 875.039 324.345 6
-5 -3 -1 857.406 313.451 6
-5 3 0 312.136 297.126 6
-5 -3 0 33.1101 168.262 6
-5 3 -1 1285.14 356.078 6
-5 -3 1 1275.94 340.384 6
-5 3 -2 6287.49 724.974 6
-5 -3 2 5613.92 621.353 6
-5 3 -3 23983.5 1411.48 6
-5 -3 3 23210.9 1319.55 6
-5 3 -4 23324.7 1396.40 6
-5 -3 4 24286.4 1347.23 6
-5 3 -5 7332.43 753.644 6
-5 -3 5 4854.93 610.827 6
-5 3 -6 7808.04 792.381 6
-5 -3 6 6674.90 694.179 6
-5 3 -7 15426.9 1112.54 6
-5 -3 7 14193.2 1014.92 6
-5 3 -8 2409.06 471.709 6
-5 -3 8 1933.02 395.704 6
-5 3 -9 12001.1 980.221 6
-5 -3 9 10180.7 873.631 6
-5 3 -10 2035.66 464.536 6
-5 -3 10 2053.81 420.344 6
-5 3 -11 11161.3 938.431 6
-5 -3 11 10288.8 870.763 6
-5 3 -12 16463.6 1149.36 6
-5 -3 12 15390.1 1086.79 6
-5 3 -13 23549.1 1417.81 6
-5 -3 13 26131.9 1437.03 6
-5 3 -14 6651.34 738.552 6
-5 -3 14 7559.78 751.496 6
-5 3 -15 1446.16 374.726 6
-5 -3 15 1256.89 325.929 6
5 3 15 793.985 299.687 4
-5 3 -16 2323.32 466.028 6
-5 -3 16 2321.44 466.057 6
5 3 16 1809.78 418.997 4
-5 3 -17 4502.15 624.429 6
-5 -3 17 4636.27 599.732 6
5 3 17 5396.23 699.816 4
-5 3 -18 12321.6 981.194 6
-5 -3 18 10457.3 893.444 6
5 3 18 10836.9 986.217 4
-5 3 -19 14024.8 1077.71 6
-5 -3 19 15934.1 1097.68 6
5 3 19 13439.8 1112.34 4
-5 3 -20 8217.15 819.275 6
-5 -3 20 7302.78 752.347 6
5 3 20 9484.88 922.186 4
-5 3 -21 10303.6 911.798 6
-5 3 -21 10612.9 888.396 3
-5 -3 21 10166.8 876.816 6
5 3 21 9990.04 985.222 4
-5 3 -22 764.076 278.715 6
-5 -3 22 390.363 243.119 6
-5 3 -22 708.163 303.795 3
5 3 22 572.502 361.635 4
-5 3 -23 756.832 316.209 6
-5 -3 23 512.652 277.982 6
-5 3 -23 214.403 217.019 3
5 3 23 218.427 294.526 4
-5 3 -24 14763.7 1084.36 6
-5 3 -24 13243.1 1054.77 3
-5 -3 24 14751.4 1055.07 6
5 3 24 13185.5 1178.99 4
-5 -3 25 6826.29 709.569 6
-5 3 -25 6852.14 770.559 3
-5 -3 26 1507.24 409.937 6
-5 3 -26 2542.84 498.532 3
-5 3 -27 7077.01 801.599 3
-5 4 24 4974.39 765.044 2
-5 4 23 6703.78 693.718 6
-5 4 23 6848.99 844.188 2
-5 4 22 744.762 331.787 6
-5 4 22 309.645 255.984 2
-5 4 21 1593.75 355.051 6
-5 -4 -21 1952.66 379.806 6
-5 4 20 14828.6 1073.86 6
-5 -4 -20 13366.5 923.038 6
-5 4 19 12654.8 982.594 6
-5 -4 -19 13432.1 920.400 6
-5 4 18 5258.83 637.780 6
-5 -4 -18 4769.06 562.168 6
5 4 -18 4883.80 463.810 5
-5 4 17 18238.2 1209.56 6
-5 -4 -17 19025.4 1124.47 6
5 4 -17 18506.6 950.820 5
-5 4 16 4930.62 625.397 6
-5 -4 -16 5572.82 595.198 6
5 4 -16 5030.44 472.159 5
5 -4 16 5215.13 717.964 1
-5 4 15 2576.15 477.959 6
-5 -4 -15 2560.75 428.243 6
5 -4 15 3004.15 580.827 1
5 4 -15 2526.56 346.968 5
-5 4 14 15354.2 1107.05 6
-5 -4 -14 16629.6 1057.37 6
5 -4 14 16636.9 1262.50 1
5 4 -14 15057.7 866.398 5
5 -4 13 4247.21 665.755 1
-5 4 13 3999.98 568.709 6
-5 -4 -13 3438.95 492.569 6
5 4 -13 3102.46 393.142 5
-5 4 12 312.077 255.432 6
-5 -4 -12 1102.67 326.968 6
5 4 -12 1103.25 262.697 5
5 -4 12 1290.24 402.162 1
-5 4 11 4852.13 626.910 6
-5 -4 -11 4975.62 599.061 6
5 4 -11 4744.78 492.070 5
5 -4 11 4285.97 659.699 1
-5 4 10 13380.3 1032.63 6
5 -4 10 15792.8 1228.82 1
-5 -4 -10 12530.9 932.410 6
5 4 -10 12755.2 808.071 5
-5 4 10 12746.1 513.084 5
-5 4 9 10246.1 906.360 6
5 -4 9 10162.5 993.563 1
-5 -4 -9 10400.3 849.843 6
5 4 -9 10779.8 738.827 5
-5 4 9 11332.5 514.370 5
-5 4 8 3679.45 584.588 6
5 -4 8 3454.29 588.706 1
-5 -4 -8 3879.55 534.916 6
5 4 -8 4492.16 477.277 5
-5 4 8 3501.97 299.018 5
-5 4 7 10791.6 938.848 6
5 -4 7 11440.3 1032.10 1
-5 -4 -7 9617.53 827.533 6
-5 4 7 10152.4 551.511 5
5 4 -7 11210.6 766.024 5
5 -4 6 24887.8 1567.35 1
-5 4 6 27061.4 1519.66 6
-5 -4 -6 26128.7 1393.11 6
5 4 -6 23756.3 1203.60 5
-5 4 5 916.086 364.350 6
5 -4 5 1093.91 385.627 1
-5 -4 -5 895.145 314.840 6
5 4 -5 661.481 254.944 5
5 -4 4 13642.7 1131.28 1
-5 4 4 12085.7 1005.26 6
-5 -4 -4 12004.1 913.950 6
-5 4 3 1369.45 405.549 6
5 -4 3 1685.06 460.819 1
-5 -4 -3 1122.38 326.581 6
-5 4 3 1326.98 320.370 3
-5 4 2 7332.66 783.929 6
5 -4 2 9091.43 909.064 1
-5 -4 -2 6693.15 698.372 6
-5 4 1 17982.1 1231.20 6
5 -4 1 16415.7 1235.18 1
-5 -4 -1 15564.9 1066.77 6
-5 4 0 29136.6 1650.05 6
5 -4 0 34135.5 1834.61 1
-5 -4 0 33039.5 1623.49 6
-5 4 -1 17977.6 1224.59 6
5 -4 -1 17172.3 1260.44 1
-5 -4 1 14467.1 1037.14 6
-5 4 -2 7916.86 812.686 6
-5 -4 2 6429.23 699.791 6
5 -4 -2 6712.96 787.761 1
-5 4 -3 1344.27 424.519 6
-5 -4 3 1297.54 339.081 6
5 -4 -3 614.004 329.251 1
-5 4 -4 12397.7 1020.15 6
-5 -4 4 12306.1 948.014 6
5 -4 -4 12541.7 1076.54 1
-5 4 -5 1461.63 386.012 6
5 -4 -5 1531.16 467.983 1
-5 -4 5 857.711 331.251 6
-5 4 -6 26647.5 1544.70 6
-5 -4 6 25178.1 1412.45 6
5 -4 -6 24223.6 1531.96 1
-5 4 -7 9176.51 878.348 6
-5 -4 7 8491.84 787.786 6
5 -4 -7 9325.00 932.377 1
-5 4 -8 3487.61 581.284 6
-5 -4 8 3069.82 517.973 6
-5 4 -9 13342.5 1074.27 6
-5 -4 9 11948.1 958.126 6
-5 4 -10 13330.4 1066.69 6
-5 -4 10 12642.0 976.575 6
-5 4 -11 4242.58 623.455 6
-5 -4 11 3300.32 516.703 6
-5 4 -12 1383.59 390.854 6
-5 -4 12 1480.74 372.492 6
-5 4 -13 2944.61 520.280 6
-5 -4 13 4388.58 584.291 6
-5 4 -14 14255.0 1113.93 6
-5 -4 14 15977.3 1119.68 6
-5 4 -15 4888.17 677.047 6
-5 -4 15 5256.23 644.227 6
-5 4 -16 4852.39 650.634 6
-5 -4 16 3782.45 548.489 6
-5 4 -17 17577.2 1244.20 6
-5 -4 17 17116.3 1171.81 6
-5 4 -18 5532.48 707.759 6
-5 -4 18 6054.77 682.023 6
-5 4 -19 11464.3 1007.74 6
-5 -4 19 13237.5 1022.02 6
5 4 19 12252.2 1069.90 4
-5 4 -20 12167.6 1029.19 6
-5 4 -20 11314.5 902.324 3
-5 -4 20 11128.9 942.121 6
5 4 20 12098.2 1082.82 4
-5 4 -21 880.953 353.642 6
-5 -4 21 708.842 290.010 6
-5 4 -21 1043.07 342.564 3
5 4 21 714.656 355.971 4
-5 -4 22 59.0543 185.485 6
-5 4 -22 491.489 242.751 3
5 4 22 -47.4818 256.984 4
-5 4 -23 7010.55 774.591 6
-5 -4 23 6995.11 734.105 6
-5 4 -23 5824.34 698.939 3
-5 4 -24 4966.12 669.374 6
-5 -4 24 5393.40 677.134 6
-5 4 -24 6773.80 752.578 3
-5 -4 25 1579.84 415.133 6
-5 4 -25 1256.23 361.614 3
-5 -4 26 3241.12 512.422 6
-5 4 -26 1175.40 394.959 3
-5 4 -27 9700.95 951.236 3
-5 5 24 2486.61 565.387 2
-5 5 23 2146.54 513.511 2
-5 5 22 3681.26 545.283 6
-5 5 22 3732.74 628.953 2
-5 5 21 1431.34 354.282 6
-5 5 21 1746.78 454.583 2
-5 5 20 10123.0 906.081 6
-5 -5 -20 12214.6 877.443 6
5 -5 20 10300.6 1026.97 1
-5 5 20 12777.5 1104.20 2
5 -5 19 5884.10 781.982 1
-5 5 19 5841.19 697.992 6
-5 -5 -19 5877.98 608.050 6
-5 5 18 787.924 300.921 6
-5 -5 -18 511.300 271.219 6
5 -5 18 720.589 352.314 1
5 5 -18 649.828 221.507 5
-5 5 17 13906.0 1065.19 6
5 -5 17 14989.8 1247.29 1
-5 -5 -17 14312.7 979.972 6
5 5 -17 14638.3 888.084 5
-5 5 16 3553.05 563.779 6
5 -5 16 4621.22 708.238 1
-5 -5 -16 3245.85 470.684 6
5 5 -16 5225.63 513.673 5
5 -5 15 542.160 327.542 1
-5 5 15 265.441 224.887 6
-5 -5 -15 -76.4174 192.142 6
5 5 -15 158.655 183.344 5
5 -5 14 1655.64 469.470 1
-5 5 14 3313.53 561.508 6
-5 -5 -14 2230.51 421.989 6
5 5 -14 2212.46 355.657 5
-5 5 13 35238.4 1817.52 6
-5 -5 -13 34343.2 1642.96 6
5 5 -13 35085.3 1520.72 5
5 -5 13 33902.7 1936.39 1
-5 5 12 6292.75 743.472 6
-5 -5 -12 6430.57 667.106 6
5 5 -12 6205.62 599.033 5
5 -5 12 6225.02 804.255 1
-5 5 11 20231.0 1331.34 6
-5 -5 -11 21989.2 1248.36 6
5 5 -11 18727.7 1069.44 5
5 -5 11 20324.5 1448.80 1
-5 5 10 8301.25 850.342 6
-5 -5 -10 7906.65 745.003 6
5 5 -10 8552.30 693.638 5
5 -5 10 9104.73 959.497 1
-5 5 9 20300.7 1347.34 6
-5 -5 -9 20591.7 1233.18 6
5 -5 9 20476.0 1457.26 1
5 5 -9 21302.1 1142.69 5
-5 5 8 17271.6 1221.61 6
-5 -5 -8 14668.4 1032.93 6
5 -5 8 16190.2 1277.17 1
5 5 -8 14574.7 936.582 5
-5 5 7 26528.2 1547.44 6
-5 -5 -7 25527.2 1392.59 6
5 -5 7 21758.5 1528.17 1
5 5 -7 25165.7 1274.04 5
-5 5 6 4172.02 630.911 6
-5 -5 -6 4706.80 602.105 6
5 -5 6 3550.63 627.694 1
5 5 -6 4167.08 501.021 5
-5 5 5 5139.97 684.431 6
-5 -5 -5 5368.12 633.879 6
5 -5 5 5885.20 768.094 1
5 5 -5 6746.42 637.622 5
-5 5 4 10470.6 946.031 6
-5 -5 -4 10239.3 855.295 6
5 -5 4 8643.80 930.885 1
5 5 -4 10020.4 781.187 5
-5 5 4 8476.15 733.447 3
-5 5 3 6475.33 763.251 6
-5 -5 -3 7283.14 734.918 6
5 -5 3 6203.72 806.859 1
5 5 -3 6175.20 619.937 5
-5 5 3 6489.59 643.740 3
-5 5 2 19815.4 1351.27 6
-5 -5 -2 20965.2 1270.27 6
5 -5 2 22016.2 1491.74 1
5 5 -2 21797.0 1202.71 5
-5 5 2 19308.6 1134.48 3
-5 5 1 27961.7 1632.76 6
-5 -5 -1 27736.3 1510.01 6
5 -5 1 29180.6 1742.28 1
5 5 -1 30132.3 1469.33 5
-5 5 1 29196.8 1402.22 3
-5 -5 0 107.816 244.296 6
5 -5 0 265.946 285.851 1
-5 -5 1 27997.7 1502.76 6
5 -5 -1 28092.1 1709.97 1
-5 -5 2 21454.5 1294.14 6
5 -5 -2 21273.7 1462.95 1
-5 -5 3 6929.80 726.465 6
5 -5 -3 5951.26 772.721 1
-5 -5 4 8305.53 796.390 6
5 -5 -4 9321.59 955.201 1
5 -5 -5 5050.09 716.279 1
-5 -5 5 5837.91 683.835 6
5 -5 -6 4536.58 700.163 1
-5 -5 6 5403.99 644.213 6
-5 -5 7 28706.4 1534.02 6
5 -5 -7 25255.8 1614.72 1
5 -5 -8 16492.0 1275.35 1
-5 -5 8 16715.9 1156.44 6
5 -5 -9 22982.8 1523.74 1
-5 -5 9 23477.3 1391.19 6
5 -5 -10 9501.58 936.057 1
-5 -5 10 8513.52 821.128 6
-5 -5 11 18773.8 1235.53 6
5 -5 -11 18049.4 1342.13 1
-5 -5 12 5166.86 666.658 6
5 -5 -12 5324.29 734.547 1
-5 -5 13 36656.7 1828.73 6
-5 -5 14 2710.25 506.038 6
-5 -5 15 -8.23169 257.961 6
-5 -5 16 4107.74 610.571 6
-5 5 -17 14247.1 1158.12 6
-5 -5 17 15133.3 1116.88 6
-5 5 -18 610.963 329.560 6
-5 -5 18 138.287 216.168 6
-5 5 -18 308.049 207.776 3
-5 5 -19 6380.37 778.412 6
-5 5 -19 6625.73 659.551 3
-5 -5 19 7324.90 771.163 6
-5 5 -20 11444.2 1052.35 6
-5 5 -20 12206.7 915.281 3
-5 -5 20 12365.4 1014.60 6
-5 5 -21 654.219 313.103 6
-5 -5 21 408.473 306.659 6
-5 5 -21 621.136 257.741 3
5 5 21 843.493 377.646 4
-5 5 -22 3935.34 618.536 6
-5 -5 22 3155.02 534.820 6
-5 5 -22 3860.19 527.039 3
-5 5 -23 1506.66 412.275 6
-5 -5 23 1819.58 461.364 6
-5 5 -23 2033.74 435.417 3
-5 5 -24 3091.99 559.778 6
-5 -5 24 2984.65 527.386 6
-5 5 -24 3146.56 512.799 3
-5 5 -25 1985.82 427.124 3
-5 -5 25 3574.07 575.243 6
5 -6 24 5292.44 790.838 1
5 -6 23 682.573 377.677 1
-5 6 23 1666.63 437.637 2
5 -6 22 3895.37 686.761 1
-5 6 22 3871.77 655.076 2
-5 6 21 6461.32 728.126 6
5 -6 21 6222.07 847.236 1
-5 6 21 5148.04 713.884 2
-5 6 20 9058.94 874.658 6
-5 6 20 10580.7 987.773 2
5 -6 20 11193.9 1098.21 1
-5 6 19 6966.66 778.547 6
-5 -6 -19 6436.85 656.840 6
-5 6 19 7578.60 819.457 2
5 -6 19 7462.76 923.372 1
-5 6 18 13212.2 1072.89 6
-5 -6 -18 13102.6 940.755 6
-5 6 18 12661.7 1062.72 2
5 6 -18 13192.7 888.907 5
5 -6 18 11952.8 1146.22 1
-5 6 17 4772.71 674.513 6
-5 -6 -17 5849.33 630.258 6
5 -6 17 4555.36 722.039 1
5 6 -17 4929.89 543.391 5
-5 6 16 7134.04 807.046 6
-5 -6 -16 7705.96 726.952 6
5 -6 16 7723.59 901.743 1
5 6 -16 9258.27 739.246 5
-5 6 15 8437.16 845.204 6
-5 -6 -15 7251.85 706.053 6
5 -6 15 7995.63 944.074 1
5 6 -15 7782.77 688.002 5
-5 6 14 16212.6 1201.19 6
-5 -6 -14 16053.4 1065.92 6
5 -6 14 13828.4 1235.13 1
5 6 -14 13990.3 943.859 5
-5 6 13 6411.52 754.539 6
5 -6 13 8177.81 944.427 1
-5 -6 -13 7973.21 740.638 6
5 6 -13 7645.77 681.130 5
-5 6 12 6242.72 753.753 6
5 -6 12 7614.51 930.825 1
-5 -6 -12 7336.90 716.691 6
5 6 -12 7326.06 681.083 5
-5 6 11 4443.22 644.187 6
5 -6 11 4405.53 715.118 1
-5 -6 -11 3278.11 502.679 6
5 6 -11 3861.06 494.880 5
-5 6 10 3717.85 593.985 6
5 -6 10 2737.93 579.402 1
-5 -6 -10 3316.41 501.874 6
5 6 -10 3437.54 479.969 5
-5 6 9 15174.7 1183.68 6
5 -6 9 14485.4 1256.18 1
-5 -6 -9 15701.1 1075.75 6
5 6 -9 15265.3 998.554 5
-5 6 8 16314.9 1225.97 6
5 -6 8 15977.5 1293.05 1
-5 -6 -8 14479.6 1041.44 6
5 6 -8 14787.7 991.496 5
-5 6 7 8498.89 878.491 6
5 -6 7 6953.09 863.765 1
-5 -6 -7 8093.08 765.999 6
5 6 -7 6818.43 681.093 5
5 -6 6 9875.07 1047.96 1
-5 -6 -6 11995.0 948.686 6
5 6 -6 12165.6 896.606 5
5 -6 5 14700.6 1234.42 1
-5 -6 -5 12929.9 995.784 6
5 6 -5 13249.9 949.227 5
5 -6 4 4259.90 692.957 1
-5 6 4 3564.13 460.773 3
-5 -6 -4 4071.50 567.652 6
5 6 -4 2875.65 460.494 5
5 -6 3 532.876 305.151 1
-5 6 3 206.074 182.507 3
-5 -6 -3 462.260 292.739 6
5 6 -3 201.728 230.863 5
5 -6 2 1140.31 376.252 1
-5 6 2 1472.26 320.395 3
-5 -6 -2 2126.68 445.618 6
5 6 -2 1329.83 341.430 5
5 -6 1 3210.38 595.455 1
-5 6 1 3812.98 466.241 3
-5 -6 -1 4011.81 571.415 6
5 6 -1 2777.72 463.602 5
5 -6 0 24732.9 1638.00 1
-5 -6 0 27604.1 1498.97 6
5 6 0 24777.9 1381.97 5
-5 6 0 24677.4 1251.52 3
5 -6 -1 3805.96 675.337 1
-5 -6 1 2532.02 477.057 6
5 6 1 3267.65 506.769 5
-5 6 -1 2830.32 406.065 3
5 -6 -2 1359.21 428.081 1
-5 -6 2 1529.15 383.624 6
5 6 2 2219.16 430.274 5
5 -6 -3 66.7064 302.520 1
-5 -6 3 261.064 239.236 6
5 -6 -4 3598.45 654.862 1
-5 -6 4 4312.65 588.606 6
-5 -6 5 14922.3 1094.12 6
5 -6 -5 16283.2 1309.43 1
-5 -6 6 11709.1 960.868 6
5 -6 -6 10708.9 1061.02 1
-5 -6 7 6023.28 697.451 6
5 -6 -7 6334.46 827.735 1
-5 -6 8 14673.0 1097.65 6
5 -6 -8 15125.5 1240.88 1
-5 -6 9 15594.5 1135.32 6
5 -6 -9 14795.3 1241.25 1
-5 -6 10 4710.47 618.183 6
5 -6 -10 3061.79 582.732 1
5 -6 -11 5903.31 794.342 1
-5 -6 11 5730.61 694.947 6
5 -6 -12 7871.92 924.476 1
-5 -6 12 7178.06 772.599 6
-5 -6 13 6678.02 755.450 6
5 -6 -13 8137.31 931.992 1
5 -6 -14 13880.9 1213.14 1
-5 -6 14 16655.1 1182.55 6
-5 -6 15 7894.61 829.742 6
5 -6 -15 9094.59 951.939 1
-5 6 -16 10218.4 758.160 3
-5 -6 16 10578.0 947.173 6
-5 -6 17 4015.70 612.429 6
-5 6 -17 4110.64 489.107 3
-5 6 -18 11882.6 850.313 3
-5 -6 18 13451.7 1086.42 6
-5 6 -19 6875.18 666.143 3
-5 -6 19 8037.08 844.703 6
-5 -6 20 9690.15 924.027 6
-5 -6 21 5060.27 677.973 6
-5 -6 22 4732.47 668.855 6
-5 6 -23 924.906 371.197 6
-5 -6 23 1254.06 373.705 6
-5 6 -24 6680.36 838.658 6
[truncated: 36,265 more chars]
